# Supplementary material for: Transgene-free, virus-based gene silencing in plants by artificial microRNAs derived from minimal precursors
Source: Nucleic Acids Res. 2023 Sep 15;51(19):10719–36. doi: 10.1093/nar/gkad747 (PMC10602918; doi:10.1093/nar/gkad747)
Supplement: gkad747_Supplemental_files [file gkad747_supplemental_files.zip]

Archive with 4 entries (4 files):
- Data_S1.xlsx
- Data_S2.xlsx
- Data_S3.xlsx
- Supplementary_combined.pdf
