# Supplementary material for: Transgene-free, virus-based gene silencing in plants by artificial microRNAs derived from minimal precursors
Source: Nucleic Acids Res. 2023 Sep 15;51(19):10719–36. doi: 10.1093/nar/gkad747 (PMC10602918; doi:10.1093/nar/gkad747)
Supplement: gkad747_Supplemental_files [file gkad747_supplemental_files.zip › Data_S1.xlsx]

## Sheet: NbDXS_P-SAMS
amiRNA name	Other name	amiRNA sequence	Score	Target accession	Coordinates	Target sequence	Base pairing
amiRNA Optimal Result 1	amiR-NbDXS-1	TAAACCGCGGGTTCCTAACAG	1	Nb3PK17426(CDS)	1693-1713	GUGUUAGGAACCCGCGGUUUA	GUGUUAGGAACCCGCGGUUUA :::::::::::::::::::: GACAAUCCUUGGGCGCCAAAU
amiRNA Optimal Result 2	-	TGTACTGCTGAGCCATATCCA	1	Nb3PK17426(CDS)	1650-1670	AGGAUAUGGCUCAGCAGUACA	AGGAUAUGGCUCAGCAGUACA :::::::::::::::::::: ACCUAUACCGAGUCGUCAUGU
amiRNA Optimal Result 3	-	TCCAGGCCATAAACTGAGCAT	1	Nb3PK17426(CDS)	1841-1861	UUGCUCAGUUUAUGGCCUGGA	UUGCUCAGUUUAUGGCCUGGA :::::::::::::::::::: UACGAGUCAAAUACCGGACCU
amiRNA Optimal Result 4	-	TATCCTGCCTTTACCGACCGC	1	Nb3PK17426(CDS)	1600-1620	CCGGUCGGUAAAGGCAGGAUA	CCGGUCGGUAAAGGCAGGAUA :::::::::::::::::::: CGCCAGCCAUUUCCGUCCUAU
amiRNA Optimal Result 5	-	TACTATCGGCCTCCAGGCCAA	1	Nb3PK17426(CDS)	1852-1872	AUGGCCUGGAGGCCGAUAGUA	AUGGCCUGGAGGCCGAUAGUA :::::::::::::::::::: AACCGGACCUCCGGCUAUCAU
amiRNA Optimal Result 6	-	TACCGACCGGAAGTTCTACAG	1	Nb3PK17426(CDS)	1589-1609	GUGUAGAACUUCCGGUCGGUA	GUGUAGAACUUCCGGUCGGUA :::::::::::::::::::: GACAUCUUGAAGGCCAGCCAU
amiRNA Optimal Result 7	-	TTGGCAACTCTCTCTCGGCAA	1	Nb3PK17426(CDS)	1082-1102	AUGCCGAGAGAGAGUUGCCAA	AUGCCGAGAGAGAGUUGCCAA :::::::::::::::::::: AACGGCUCUCUCUCAACGGUU
amiRNA Optimal Result 8	-	TGCAGAAGCGTGCATCTGCAT	1	Nb3PK17426(CDS)	1724-1744	UUGCAGAUGCACGCUUCUGCA	UUGCAGAUGCACGCUUCUGCA :::::::::::::::::::: UACGUCUACGUGCGAAGACGU
amiRNA Optimal Result 9	amiR-NbDXS-2	TCATAACCTCTAGAGCTTCTG	1	Nb3PK17426(CDS)	1982-2002	GAGAAGCUCUAGAGGUUAUGA	GAGAAGCUCUAGAGGUUAUGA :::::::::::::::::::: GUCUUCGAGAUCUCCAAUACU
amiRNA Optimal Result 10	-	TTCCTAACACAGCAGCTGCAC	1	Nb3PK17426(CDS)	1682-1702	CUGCAGCUGCUGUGUUAGGAA	CUGCAGCUGCUGUGUUAGGAA :::::::::::::::::::: CACGUCGACGACACAAUCCUU
amiRNA Optimal Result 11	amiR-NbDXS-3	TTCTGCAATTAAAGCCTCCGG	1	Nb3PK17426(CDS)	1170-1190	GCGGAGGCUUUAAUUGCAGAA	GCGGAGGCUUUAAUUGCAGAA :::::::::::::::::::: GGCCUCCGAAAUUAACGUCUU
amiRNA Optimal Result 12	-	TGTGATTTTGCGAGACTCCTA	1	Nb3PK17426(CDS)	1767-1787	AAGGAGUCUCGCAAAAUCACA	AAGGAGUCUCGCAAAAUCACA :::::::::::::::::::: AUCCUCAGAGCGUUUUAGUGU
amiRNA Optimal Result 13	-	TCGCCTTCAACCAATATCCTC	1	Nb3PK17426(CDS)	1614-1634	CAGGAUAUUGGUUGAAGGCGA	CAGGAUAUUGGUUGAAGGCGA :::::::::::::::::::: CUCCUAUAACCAACUUCCGCU
amiRNA Optimal Result 14	-	TCCAGTGGTTTGCAGAAGCGA	1	Nb3PK17426(CDS)	1734-1754	ACGCUUCUGCAAACCACUGGA	ACGCUUCUGCAAACCACUGGA :::::::::::::::::::: AGCGAAGACGUUUGGUGACCU
amiRNA Optimal Result 15	-	TAACACAGCAGCTGCAGCCAT	1	Nb3PK17426(CDS)	1678-1698	UUGGCUGCAGCUGCUGUGUUA	UUGGCUGCAGCUGCUGUGUUA :::::::::::::::::::: UACCGACGUCGACGACACAAU
amiRNA Optimal Result 16	-	TTACCGACCGGAAGTTCTCCT	2	Nb3PK17426(CDS)	1590-1610	UGUAGAACUUCCGGUCGGUAA	UGUAGAACUUCCGGUCGGUAA : :::::::::::::::::: UCCUCUUGAAGGCCAGCCAUU
amiRNA Optimal Result 17	-	TTTTGCGAGACTCCTTATCAC	2	Nb3PK17426(CDS)	1762-1782	CUCAUAAGGAGUCUCGCAAAA	CUCAUAAGGAGUCUCGCAAAA : :::::::::::::::::: CACUAUUCCUCAGAGCGUUUU
amiRNA Optimal Result 18	-	TTCTGCTTCTGCAATTAACGG	2	Nb3PK17426(CDS)	1176-1196	GCUUUAAUUGCAGAAGCAGAA	GCUUUAAUUGCAGAAGCAGAA : :::::::::::::::::: GGCAAUUAACGUCUUCGUCUU
amiRNA Optimal Result 19	-	TGCAACTGTTACCTGTAACCG	2	Nb3PK17426(CDS)	1708-1728	GGUUUACAGGUAACAGUUGCA	GGUUUACAGGUAACAGUUGCA : :::::::::::::::::: GCCAAUGUCCAUUGUCAACGU
amiRNA Optimal Result 20	-	TGGTTTGCAGAAGCGTGCCTG	2	Nb3PK17426(CDS)	1729-1749	GAUGCACGCUUCUGCAAACCA	GAUGCACGCUUCUGCAAACCA : :::::::::::::::::: GUCCGUGCGAAGACGUUUGGU
amiRNA Optimal Result 21	-	TGCTTAGTAACTCCGTTCCCA	2	Nb3PK17426(CDS)	831-851	AGAGAACGGAGUUACUAAGCA	AGAGAACGGAGUUACUAAGCA : :::::::::::::::::: ACCCUUGCCUCAAUGAUUCGU
amiRNA Optimal Result 22	-	TCGTATAGGACTGAGTCTCGC	2	Nb3PK17426(CDS)	1141-1161	CCAAGACUCAGUCCUAUACGA	CCAAGACUCAGUCCUAUACGA : :::::::::::::::::: CGCUCUGAGUCAGGAUAUGCU
amiRNA Optimal Result 23	-	TTTACCGACCGGAAGTTCCAG	2	Nb3PK17426(CDS)	1591-1611	GUAGAACUUCCGGUCGGUAAA	GUAGAACUUCCGGUCGGUAAA : :::::::::::::::::: GACCUUGAAGGCCAGCCAUUU
amiRNA Optimal Result 24	-	TTAGTAACTCCGTTCTCTCAC	2	Nb3PK17426(CDS)	828-848	CUCAGAGAACGGAGUUACUAA	CUCAGAGAACGGAGUUACUAA : :::::::::::::::::: CACUCUCUUGCCUCAAUGAUU
amiRNA Optimal Result 25	-	TCCTAACACAGCAGCTGCCGG	2	Nb3PK17426(CDS)	1681-1701	GCUGCAGCUGCUGUGUUAGGA	GCUGCAGCUGCUGUGUUAGGA : :::::::::::::::::: GGCCGUCGACGACACAAUCCU
amiRNA Optimal Result 26	-	TGCTGAGCCATATCCTAGCAC	2	Nb3PK17426(CDS)	1645-1665	CUACUAGGAUAUGGCUCAGCA	CUACUAGGAUAUGGCUCAGCA : :::::::::::::::::: CACGAUCCUAUACCGAGUCGU
amiRNA Optimal Result 27	-	TCATGCACTACGGCCTTCCCT	2	Nb3PK17426(CDS)	1338-1358	UGUGAAGGCCGUAGUGCAUGA	UGUGAAGGCCGUAGUGCAUGA : :::::::::::::::::: UCCCUUCCGGCAUCACGUACU
amiRNA Optimal Result 28	-	TCTGCAATTAAAGCCTCCCCT	2	Nb3PK17426(CDS)	1169-1189	UGCGGAGGCUUUAAUUGCAGA	UGCGGAGGCUUUAAUUGCAGA : :::::::::::::::::: UCCCCUCCGAAAUUAACGUCU
amiRNA Optimal Result 29	-	TCTGCAACTGTTACCTGTCAT	2	Nb3PK17426(CDS)	1710-1730	UUUACAGGUAACAGUUGCAGA	UUUACAGGUAACAGUUGCAGA : :::::::::::::::::: UACUGUCCAUUGUCAACGUCU
amiRNA Optimal Result 30	-	TGCGTCGTATAGGACTGACTG	2	Nb3PK17426(CDS)	1145-1165	GACUCAGUCCUAUACGACGCA	GACUCAGUCCUAUACGACGCA : :::::::::::::::::: GUCAGUCAGGAUAUGCUGCGU
amiRNA Optimal Result 31	-	TTGCGAGACTCCTTATGACAC	2	Nb3PK17426(CDS)	1760-1780	CUCUCAUAAGGAGUCUCGCAA	CUCUCAUAAGGAGUCUCGCAA : :::::::::::::::::: CACAGUAUUCCUCAGAGCGUU
amiRNA Optimal Result 32	-	TCCCACAGTATCCTATCTCGC	2	Nb3PK17426(CDS)	398-418	CCAAGAUAGGAUACUGUGGGA	CCAAGAUAGGAUACUGUGGGA : :::::::::::::::::: CGCUCUAUCCUAUGACACCCU
amiRNA Optimal Result 33	-	TACTGCTGAGCCATATCCCAC	2	Nb3PK17426(CDS)	1648-1668	CUAGGAUAUGGCUCAGCAGUA	CUAGGAUAUGGCUCAGCAGUA : :::::::::::::::::: CACCCUAUACCGAGUCGUCAU
amiRNA Optimal Result 34	-	TTGCAGAAGCGTGCATCTCCT	2	Nb3PK17426(CDS)	1725-1745	UGCAGAUGCACGCUUCUGCAA	UGCAGAUGCACGCUUCUGCAA : :::::::::::::::::: UCCUCUACGUGCGAAGACGUU
amiRNA Optimal Result 35	-	TCGGCCTCCAGGCCATAACCA	2	Nb3PK17426(CDS)	1847-1867	AGUUUAUGGCCUGGAGGCCGA	AGUUUAUGGCCUGGAGGCCGA : :::::::::::::::::: ACCAAUACCGGACCUCCGGCU
amiRNA Optimal Result 36	-	TGCGAGACTCCTTATGAGCGG	2	Nb3PK17426(CDS)	1759-1779	GCUCUCAUAAGGAGUCUCGCA	GCUCUCAUAAGGAGUCUCGCA : :::::::::::::::::: GGCGAGUAUUCCUCAGAGCGU
amiRNA Optimal Result 37	-	TAAACTGAGCAACATGAGCCG	2	Nb3PK17426(CDS)	1832-1852	GGUCUCAUGUUGCUCAGUUUA	GGUCUCAUGUUGCUCAGUUUA : :::::::::::::::::: GCCGAGUACAACGAGUCAAAU
amiRNA Optimal Result 38	-	TACCTGTAAACCGCGGGTCCG	2	Nb3PK17426(CDS)	1699-1719	GGAACCCGCGGUUUACAGGUA	GGAACCCGCGGUUUACAGGUA : :::::::::::::::::: GCCUGGGCGCCAAAUGUCCAU
amiRNA Optimal Result 39	-	TGCCTTTACCGACCGGAACTA	2	Nb3PK17426(CDS)	1595-1615	AACUUCCGGUCGGUAAAGGCA	AACUUCCGGUCGGUAAAGGCA : :::::::::::::::::: AUCAAGGCCAGCCAUUUCCGU
amiRNA Optimal Result 40	-	TCCGTTCTCTGAGAGGTCCAA	2	Nb3PK17426(CDS)	820-840	AUAGACCUCUCAGAGAACGGA	AUAGACCUCUCAGAGAACGGA : :::::::::::::::::: AACCUGGAGAGUCUCUUGCCU
amiRNA Optimal Result 41	-	TCCGCAAAGTGCGTCGTACAC	2	Nb3PK17426(CDS)	1154-1174	CUAUACGACGCACUUUGCGGA	CUAUACGACGCACUUUGCGGA : :::::::::::::::::: CACAUGCUGCGUGAAACGCCU
amiRNA Optimal Result 42	-	TGGCAACTCTCTCTCGGCCTT	2	Nb3PK17426(CDS)	1081-1101	UAUGCCGAGAGAGAGUUGCCA	UAUGCCGAGAGAGAGUUGCCA : :::::::::::::::::: UUCCGGCUCUCUCUCAACGGU
amiRNA Optimal Result 43	-	TAGAGCCACTCTCTCGCCCTG	2	Nb3PK17426(CDS)	1627-1647	GAAGGCGAGAGAGUGGCUCUA	GAAGGCGAGAGAGUGGCUCUA : :::::::::::::::::: GUCCCGCUCUCUCACCGAGAU
amiRNA Optimal Result 44	-	TTACCTGTAAACCGCGGGCTG	2	Nb3PK17426(CDS)	1700-1720	GAACCCGCGGUUUACAGGUAA	GAACCCGCGGUUUACAGGUAA : :::::::::::::::::: GUCGGGCGCCAAAUGUCCAUU
amiRNA Optimal Result 45	-	TGTTACCTGTAAACCGCGCGA	2	Nb3PK17426(CDS)	1702-1722	ACCCGCGGUUUACAGGUAACA	ACCCGCGGUUUACAGGUAACA : :::::::::::::::::: AGCGCGCCAAAUGUCCAUUGU
amiRNA Optimal Result 46	-	TGTAAACCGCGGGTTCCTCAG	2	Nb3PK17426(CDS)	1695-1715	GUUAGGAACCCGCGGUUUACA	GUUAGGAACCCGCGGUUUACA : :::::::::::::::::: GACUCCUUGGGCGCCAAAUGU
amiRNA Optimal Result 47	-	TGCAGCCAAACAGTTCTGCAG	2	Nb3PK17426(CDS)	1666-1686	GUACAGAACUGUUUGGCUGCA	GUACAGAACUGUUUGGCUGCA : :::::::::::::::::: GACGUCUUGACAAACCGACGU
amiRNA Optimal Result 48	-	TAGTAACTCCGTTCTCTGCGT	2	Nb3PK17426(CDS)	827-847	UCUCAGAGAACGGAGUUACUA	UCUCAGAGAACGGAGUUACUA : :::::::::::::::::: UGCGUCUCUUGCCUCAAUGAU
amiRNA Optimal Result 49	-	TGAGACCCGAAACCTCCACTA	2	Nb3PK17426(CDS)	1818-1838	AAUUGGAGGUUUCGGGUCUCA	AAUUGGAGGUUUCGGGUCUCA : :::::::::::::::::: AUCACCUCCAAAGCCCAGAGU
amiRNA Optimal Result 50	-	TGATTTTGCGAGACTCCTCAA	2	Nb3PK17426(CDS)	1765-1785	AUAAGGAGUCUCGCAAAAUCA	AUAAGGAGUCUCGCAAAAUCA : :::::::::::::::::: AACUCCUCAGAGCGUUUUAGU
amiRNA Optimal Result 51	-	TTCTGTACTGCTGAGCCACAA	2	Nb3PK17426(CDS)	1653-1673	AUAUGGCUCAGCAGUACAGAA	AUAUGGCUCAGCAGUACAGAA : :::::::::::::::::: AACACCGAGUCGUCAUGUCUU
amiRNA Optimal Result 52	-	TACGGCCTTCACAAGCCACAG	2	Nb3PK17426(CDS)	1330-1350	GUUUGGCUUGUGAAGGCCGUA	GUUUGGCUUGUGAAGGCCGUA : :::::::::::::::::: GACACCGAACACUUCCGGCAU
amiRNA Optimal Result 53	-	TGCAATTAAAGCCTCCGCCAT	2	Nb3PK17426(CDS)	1167-1187	UUUGCGGAGGCUUUAAUUGCA	UUUGCGGAGGCUUUAAUUGCA : :::::::::::::::::: UACCGCCUCCGAAAUUAACGU
amiRNA Optimal Result 54	-	TATCGGCCTCCAGGCCATCAT	2	Nb3PK17426(CDS)	1849-1869	UUUAUGGCCUGGAGGCCGAUA	UUUAUGGCCUGGAGGCCGAUA : :::::::::::::::::: UACUACCGGACCUCCGGCUAU
amiRNA Optimal Result 55	-	TCTGTACTGCTGAGCCATCTG	2	Nb3PK17426(CDS)	1652-1672	GAUAUGGCUCAGCAGUACAGA	GAUAUGGCUCAGCAGUACAGA : :::::::::::::::::: GUCUACCGAGUCGUCAUGUCU
amiRNA Optimal Result 56	-	TGAGCAACATGAGACCCGCAT	2	Nb3PK17426(CDS)	1827-1847	UUUCGGGUCUCAUGUUGCUCA	UUUCGGGUCUCAUGUUGCUCA : :::::::::::::::::: UACGCCCAGAGUACAACGAGU
amiRNA Optimal Result 57	-	TCTCTCGCCTTCAACCAACAA	2	Nb3PK17426(CDS)	1618-1638	AUAUUGGUUGAAGGCGAGAGA	AUAUUGGUUGAAGGCGAGAGA : :::::::::::::::::: AACAACCAACUUCCGCUCUCU
amiRNA Optimal Result 58	-	TCCTGCCTTTACCGACCGCAT	2	Nb3PK17426(CDS)	1598-1618	UUCCGGUCGGUAAAGGCAGGA	UUCCGGUCGGUAAAGGCAGGA : :::::::::::::::::: UACGCCAGCCAUUUCCGUCCU
amiRNA Optimal Result 59	-	TTTGCGAGACTCCTTATGCGT	2	Nb3PK17426(CDS)	1761-1781	UCUCAUAAGGAGUCUCGCAAA	UCUCAUAAGGAGUCUCGCAAA : :::::::::::::::::: UGCGUAUUCCUCAGAGCGUUU
amiRNA Optimal Result 60	-	TAAGCACCTCGTGTGATTCTC	2	Nb3PK17426(CDS)	1778-1798	CAAAAUCACACGAGGUGCUUA	CAAAAUCACACGAGGUGCUUA : :::::::::::::::::: CUCUUAGUGUGCUCCACGAAU
amiRNA Optimal Result 61	-	TAACTCCGTTCTCTGAGACGA	2	Nb3PK17426(CDS)	824-844	ACCUCUCAGAGAACGGAGUUA	ACCUCUCAGAGAACGGAGUUA : :::::::::::::::::: AGCAGAGUCUCUUGCCUCAAU
amiRNA Optimal Result 62	-	TGTCATAACCTCTAGAGCCTG	2	Nb3PK17426(CDS)	1984-2004	GAAGCUCUAGAGGUUAUGACA	GAAGCUCUAGAGGUUAUGACA : :::::::::::::::::: GUCCGAGAUCUCCAAUACUGU
amiRNA Optimal Result 63	-	TGCACTACGGCCTTCACACGG	2	Nb3PK17426(CDS)	1335-1355	GCUUGUGAAGGCCGUAGUGCA	GCUUGUGAAGGCCGUAGUGCA : :::::::::::::::::: GGCACACUUCCGGCAUCACGU
amiRNA Optimal Result 64	-	TGACCAACATCCCACAGTCTG	2	Nb3PK17426(CDS)	407-427	GAUACUGUGGGAUGUUGGUCA	GAUACUGUGGGAUGUUGGUCA : :::::::::::::::::: GUCUGACACCCUACAACCAGU
amiRNA Optimal Result 65	-	TCTCGCCTTCAACCAATACCG	2	Nb3PK17426(CDS)	1616-1636	GGAUAUUGGUUGAAGGCGAGA	GGAUAUUGGUUGAAGGCGAGA : :::::::::::::::::: GCCAUAACCAACUUCCGCUCU
amiRNA Optimal Result 66	-	TATGCACTACGGCCTTCACAT	1.5	Nb3PK17426(CDS)	1337-1357	UUGUGAAGGCCGUAGUGCAUG	UUGUGAAGGCCGUAGUGCAUG :::::::::::::::::::. UACACUUCCGGCAUCACGUAU
amiRNA Optimal Result 67	-	TCTGTAAACCGCGGGTTCCTT	1.5	Nb3PK17426(CDS)	1697-1717	UAGGAACCCGCGGUUUACAGG	UAGGAACCCGCGGUUUACAGG :::::::::::::::::::. UUCCUUGGGCGCCAAAUGUCU
amiRNA Optimal Result 68	-	TATCCCACAGTATCCTATCTA	1.5	Nb3PK17426(CDS)	400-420	AAGAUAGGAUACUGUGGGAUG	AAGAUAGGAUACUGUGGGAUG :::::::::::::::::::. AUCUAUCCUAUGACACCCUAU
amiRNA Optimal Result 69	-	TAGCCAAACAGTTCTGTACTC	1.5	Nb3PK17426(CDS)	1664-1684	CAGUACAGAACUGUUUGGCUG	CAGUACAGAACUGUUUGGCUG :::::::::::::::::::. CUCAUGUCUUGACAAACCGAU
amiRNA Optimal Result 70	-	TAGTTCTGTACTGCTGAGCCT	1.5	Nb3PK17426(CDS)	1656-1676	UGGCUCAGCAGUACAGAACUG	UGGCUCAGCAGUACAGAACUG :::::::::::::::::::. UCCGAGUCGUCAUGUCUUGAU
amiRNA Optimal Result 71	-	TTGCTTAGTAACTCCGTTCTG	1.5	Nb3PK17426(CDS)	832-852	GAGAACGGAGUUACUAAGCAG	GAGAACGGAGUUACUAAGCAG :::::::::::::::::::. GUCUUGCCUCAAUGAUUCGUU
amiRNA Optimal Result 72	-	TGGAAGTTCTACACCGATCCG	1.5	Nb3PK17426(CDS)	1582-1602	GGGAUCGGUGUAGAACUUCCG	GGGAUCGGUGUAGAACUUCCG :::::::::::::::::::. GCCUAGCCACAUCUUGAAGGU
amiRNA Optimal Result 73	-	TGAGACTCCTTATGAGAGCAG	1.5	Nb3PK17426(CDS)	1757-1777	GUGCUCUCAUAAGGAGUCUCG	GUGCUCUCAUAAGGAGUCUCG :::::::::::::::::::. GACGAGAGUAUUCCUCAGAGU
amiRNA Optimal Result 74	-	TTCCGTTCTCTGAGAGGTCTT	1.5	Nb3PK17426(CDS)	821-841	UAGACCUCUCAGAGAACGGAG	UAGACCUCUCAGAGAACGGAG :::::::::::::::::::. UUCUGGAGAGUCUCUUGCCUU
amiRNA Optimal Result 75	-	TTTTACCGACCGGAAGTTCTT	1.5	Nb3PK17426(CDS)	1592-1612	UAGAACUUCCGGUCGGUAAAG	UAGAACUUCCGGUCGGUAAAG :::::::::::::::::::. UUCUUGAAGGCCAGCCAUUUU
amiRNA Optimal Result 76	-	TCACTCTCTCGCCTTCAACCT	1.5	Nb3PK17426(CDS)	1622-1642	UGGUUGAAGGCGAGAGAGUGG	UGGUUGAAGGCGAGAGAGUGG :::::::::::::::::::. UCCAACUUCCGCUCUCUCACU
amiRNA Optimal Result 77	-	TTGCAATTAAAGCCTCCGCAT	1.5	Nb3PK17426(CDS)	1168-1188	UUGCGGAGGCUUUAAUUGCAG	UUGCGGAGGCUUUAAUUGCAG :::::::::::::::::::. UACGCCUCCGAAAUUAACGUU
amiRNA Optimal Result 78	-	TTAACACAGCAGCTGCAGCCT	1.5	Nb3PK17426(CDS)	1679-1699	UGGCUGCAGCUGCUGUGUUAG	UGGCUGCAGCUGCUGUGUUAG :::::::::::::::::::. UCCGACGUCGACGACACAAUU
amiRNA Optimal Result 79	-	TATGAGACCCGAAACCTCCAT	1.5	Nb3PK17426(CDS)	1820-1840	UUGGAGGUUUCGGGUCUCAUG	UUGGAGGUUUCGGGUCUCAUG :::::::::::::::::::. UACCUCCAAAGCCCAGAGUAU
amiRNA Optimal Result 80	-	TCAAACAGTTCTGTACTGCTC	1.5	Nb3PK17426(CDS)	1661-1681	CAGCAGUACAGAACUGUUUGG	CAGCAGUACAGAACUGUUUGG :::::::::::::::::::. CUCGUCAUGUCUUGACAAACU
amiRNA Optimal Result 81	-	TGACCGGAAGTTCTACACCGT	1.5	Nb3PK17426(CDS)	1586-1606	UCGGUGUAGAACUUCCGGUCG	UCGGUGUAGAACUUCCGGUCG :::::::::::::::::::. UGCCACAUCUUGAAGGCCAGU
amiRNA Optimal Result 82	-	TGCGGGTTCCTAACACAGCAC	1.5	Nb3PK17426(CDS)	1688-1708	CUGCUGUGUUAGGAACCCGCG	CUGCUGUGUUAGGAACCCGCG :::::::::::::::::::. CACGACACAAUCCUUGGGCGU
amiRNA Optimal Result 83	-	TCAACATCCCACAGTATCCTT	1.5	Nb3PK17426(CDS)	404-424	UAGGAUACUGUGGGAUGUUGG	UAGGAUACUGUGGGAUGUUGG :::::::::::::::::::. UUCCUAUGACACCCUACAACU
amiRNA Optimal Result 84	-	TCGACCGGAAGTTCTACACCC	1.5	Nb3PK17426(CDS)	1587-1607	CGGUGUAGAACUUCCGGUCGG	CGGUGUAGAACUUCCGGUCGG :::::::::::::::::::. CCCACAUCUUGAAGGCCAGCU
amiRNA Optimal Result 85	-	TGGCCTCCAGGCCATAAACTC	1.5	Nb3PK17426(CDS)	1846-1866	CAGUUUAUGGCCUGGAGGCCG	CAGUUUAUGGCCUGGAGGCCG :::::::::::::::::::. CUCAAAUACCGGACCUCCGGU
amiRNA Optimal Result 86	-	TGTCGTATAGGACTGAGTCTA	1.5	Nb3PK17426(CDS)	1143-1163	AAGACUCAGUCCUAUACGACG	AAGACUCAGUCCUAUACGACG :::::::::::::::::::. AUCUGAGUCAGGAUAUGCUGU
amiRNA Optimal Result 87	-	TACTCTCTCGCCTTCAACCAT	1.5	Nb3PK17426(CDS)	1621-1641	UUGGUUGAAGGCGAGAGAGUG	UUGGUUGAAGGCGAGAGAGUG :::::::::::::::::::. UACCAACUUCCGCUCUCUCAU
amiRNA Optimal Result 88	-	TACTACGGCCTTCACAAGCCT	1.5	Nb3PK17426(CDS)	1333-1353	UGGCUUGUGAAGGCCGUAGUG	UGGCUUGUGAAGGCCGUAGUG :::::::::::::::::::. UCCGAACACUUCCGGCAUCAU
amiRNA Optimal Result 89	-	TAACTGTTACCTGTAAACCGG	1.5	Nb3PK17426(CDS)	1706-1726	GCGGUUUACAGGUAACAGUUG	GCGGUUUACAGGUAACAGUUG :::::::::::::::::::. GGCCAAAUGUCCAUUGUCAAU
amiRNA Optimal Result 90	-	TAACATGAGACCCGAAACCTG	1.5	Nb3PK17426(CDS)	1823-1843	GAGGUUUCGGGUCUCAUGUUG	GAGGUUUCGGGUCUCAUGUUG :::::::::::::::::::. GUCCAAAGCCCAGAGUACAAU
amiRNA Optimal Result 91	-	TACCTCGTGTGATTTTGCCAC	2.5	Nb3PK17426(CDS)	1774-1794	CUCGCAAAAUCACACGAGGUG	CUCGCAAAAUCACACGAGGUG : :::::::::::::::::. CACCGUUUUAGUGUGCUCCAU
amiRNA Optimal Result 92	-	TTGTAAACCGCGGGTTCCCAT	2.5	Nb3PK17426(CDS)	1696-1716	UUAGGAACCCGCGGUUUACAG	UUAGGAACCCGCGGUUUACAG : :::::::::::::::::. UACCCUUGGGCGCCAAAUGUU
amiRNA Optimal Result 93	-	TTGCAGCCAAACAGTTCTCTT	2.5	Nb3PK17426(CDS)	1667-1687	UACAGAACUGUUUGGCUGCAG	UACAGAACUGUUUGGCUGCAG : :::::::::::::::::. UUCUCUUGACAAACCGACGUU
amiRNA Optimal Result 94	-	TCGTTCTCTGAGAGGTCTCTA	2.5	Nb3PK17426(CDS)	819-839	AAUAGACCUCUCAGAGAACGG	AAUAGACCUCUCAGAGAACGG : :::::::::::::::::. AUCUCUGGAGAGUCUCUUGCU
amiRNA Optimal Result 95	-	TCGCAAAGTGCGTCGTATCGC	2.5	Nb3PK17426(CDS)	1153-1173	CCUAUACGACGCACUUUGCGG	CCUAUACGACGCACUUUGCGG : :::::::::::::::::. CGCUAUGCUGCGUGAAACGCU
amiRNA Optimal Result 96	-	TCTCCGCAAAGTGCGTCGCAA	2.5	Nb3PK17426(CDS)	1156-1176	AUACGACGCACUUUGCGGAGG	AUACGACGCACUUUGCGGAGG : :::::::::::::::::. AACGCUGCGUGAAACGCCUCU
amiRNA Optimal Result 97	-	TTTGGCAACTCTCTCTCGCCT	2.5	Nb3PK17426(CDS)	1083-1103	UGCCGAGAGAGAGUUGCCAAG	UGCCGAGAGAGAGUUGCCAAG : :::::::::::::::::. UCCGCUCUCUCUCAACGGUUU
amiRNA Optimal Result 98	-	TATAACCTCTAGAGCTTCCCA	2.5	Nb3PK17426(CDS)	1981-2001	AGAGAAGCUCUAGAGGUUAUG	AGAGAAGCUCUAGAGGUUAUG : :::::::::::::::::. ACCCUUCGAGAUCUCCAAUAU
amiRNA Optimal Result 99	-	TAAACAGTTCTGTACTGCCGT	2.5	Nb3PK17426(CDS)	1660-1680	UCAGCAGUACAGAACUGUUUG	UCAGCAGUACAGAACUGUUUG : :::::::::::::::::. UGCCGUCAUGUCUUGACAAAU
amiRNA Optimal Result 100	-	TTCCAGGCCATAAACTGACCT	2.5	Nb3PK17426(CDS)	1842-1862	UGCUCAGUUUAUGGCCUGGAG	UGCUCAGUUUAUGGCCUGGAG : :::::::::::::::::. UCCAGUCAAAUACCGGACCUU
amiRNA Optimal Result 101	-	TAACATCCCACAGTATCCCAA	2.5	Nb3PK17426(CDS)	403-423	AUAGGAUACUGUGGGAUGUUG	AUAGGAUACUGUGGGAUGUUG : :::::::::::::::::. AACCCUAUGACACCCUACAAU
amiRNA Optimal Result 102	-	TTCTCTCTCGGCATATGGCTT	2.5	Nb3PK17426(CDS)	1075-1095	UAUCCAUAUGCCGAGAGAGAG	UAUCCAUAUGCCGAGAGAGAG : :::::::::::::::::. UUCGGUAUACGGCUCUCUCUU
amiRNA Optimal Result 103	-	TGCCTTCAACCAATATCCCGG	2.5	Nb3PK17426(CDS)	1613-1633	GCAGGAUAUUGGUUGAAGGCG	GCAGGAUAUUGGUUGAAGGCG : :::::::::::::::::. GGCCCUAUAACCAACUUCCGU
amiRNA Optimal Result 104	-	TCTAACACAGCAGCTGCACCG	2.5	Nb3PK17426(CDS)	1680-1700	GGCUGCAGCUGCUGUGUUAGG	GGCUGCAGCUGCUGUGUUAGG : :::::::::::::::::. GCCACGUCGACGACACAAUCU
amiRNA Optimal Result 105	-	TTGCAACTGTTACCTGTACAG	2.5	Nb3PK17426(CDS)	1709-1729	GUUUACAGGUAACAGUUGCAG	GUUUACAGGUAACAGUUGCAG : :::::::::::::::::. GACAUGUCCAUUGUCAACGUU
amiRNA Optimal Result 106	-	TTGCCTTTACCGACCGGACGA	2.5	Nb3PK17426(CDS)	1596-1616	ACUUCCGGUCGGUAAAGGCAG	ACUUCCGGUCGGUAAAGGCAG : :::::::::::::::::. AGCAGGCCAGCCAUUUCCGUU
amiRNA Optimal Result 107	-	TTGAGCCATATCCTAGTACAC	2.5	Nb3PK17426(CDS)	1643-1663	CUCUACUAGGAUAUGGCUCAG	CUCUACUAGGAUAUGGCUCAG : :::::::::::::::::. CACAUGAUCCUAUACCGAGUU
amiRNA Optimal Result 108	-	TGGGTTCCTAACACAGCACCA	2.5	Nb3PK17426(CDS)	1686-1706	AGCUGCUGUGUUAGGAACCCG	AGCUGCUGUGUUAGGAACCCG : :::::::::::::::::. ACCACGACACAAUCCUUGGGU
amiRNA Optimal Result 109	-	TAGTGGTTTGCAGAAGCGCGG	2.5	Nb3PK17426(CDS)	1732-1752	GCACGCUUCUGCAAACCACUG	GCACGCUUCUGCAAACCACUG : :::::::::::::::::. GGCGCGAAGACGUUUGGUGAU
amiRNA Optimal Result 110	-	TTACGGCCTTCACAAGCCCAT	2.5	Nb3PK17426(CDS)	1331-1351	UUUGGCUUGUGAAGGCCGUAG	UUUGGCUUGUGAAGGCCGUAG : :::::::::::::::::. UACCCGAACACUUCCGGCAUU
amiRNA Optimal Result 111	-	TTTAGTAACTCCGTTCTCCGT	2.5	Nb3PK17426(CDS)	829-849	UCAGAGAACGGAGUUACUAAG	UCAGAGAACGGAGUUACUAAG : :::::::::::::::::. UGCCUCUUGCCUCAAUGAUUU
amiRNA Optimal Result 112	-	TTCCGCAAAGTGCGTCGTCTT	2.5	Nb3PK17426(CDS)	1155-1175	UAUACGACGCACUUUGCGGAG	UAUACGACGCACUUUGCGGAG : :::::::::::::::::. UUCUGCUGCGUGAAACGCCUU
amiRNA Optimal Result 113	-	TGGTGATAAGCACCTCGTCTC	2.5	Nb3PK17426(CDS)	1784-1804	CACACGAGGUGCUUAUCACCG	CACACGAGGUGCUUAUCACCG : :::::::::::::::::. CUCUGCUCCACGAAUAGUGGU
amiRNA Optimal Result 114	-	TCCACAGTATCCTATCTTCGC	2.5	Nb3PK17426(CDS)	397-417	CCCAAGAUAGGAUACUGUGGG	CCCAAGAUAGGAUACUGUGGG : :::::::::::::::::. CGCUUCUAUCCUAUGACACCU
amiRNA Optimal Result 115	-	TCTCGTGTGATTTTGCGACAG	2.5	Nb3PK17426(CDS)	1772-1792	GUCUCGCAAAAUCACACGAGG	GUCUCGCAAAAUCACACGAGG : :::::::::::::::::. GACAGCGUUUUAGUGUGCUCU
amiRNA Optimal Result 116	-	TCGTCCAGTGGTTTGCAGCAC	2.5	Nb3PK17426(CDS)	1737-1757	CUUCUGCAAACCACUGGACGG	CUUCUGCAAACCACUGGACGG : :::::::::::::::::. CACGACGUUUGGUGACCUGCU
amiRNA Optimal Result 117	-	TATCATGCACTACGGCCTCCT	2.5	Nb3PK17426(CDS)	1340-1360	UGAAGGCCGUAGUGCAUGAUG	UGAAGGCCGUAGUGCAUGAUG : :::::::::::::::::. UCCUCCGGCAUCACGUACUAU
amiRNA Optimal Result 118	-	TTATCGGCCTCCAGGCCACAT	2.5	Nb3PK17426(CDS)	1850-1870	UUAUGGCCUGGAGGCCGAUAG	UUAUGGCCUGGAGGCCGAUAG : :::::::::::::::::. UACACCGGACCUCCGGCUAUU
amiRNA Optimal Result 119	-	TAATTAAAGCCTCCGCAACGA	2.5	Nb3PK17426(CDS)	1165-1185	ACUUUGCGGAGGCUUUAAUUG	ACUUUGCGGAGGCUUUAAUUG : :::::::::::::::::. AGCAACGCCUCCGAAAUUAAU
amiRNA Optimal Result 120	-	TTGCTGAGCCATATCCTACTT	2.5	Nb3PK17426(CDS)	1646-1666	UACUAGGAUAUGGCUCAGCAG	UACUAGGAUAUGGCUCAGCAG : :::::::::::::::::. UUCAUCCUAUACCGAGUCGUU
amiRNA Optimal Result 121	-	TCTGCCTTTACCGACCGGCAC	2.5	Nb3PK17426(CDS)	1597-1617	CUUCCGGUCGGUAAAGGCAGG	CUUCCGGUCGGUAAAGGCAGG : :::::::::::::::::. CACGGCCAGCCAUUUCCGUCU
amiRNA Optimal Result 122	-	TCGGAAGTTCTACACCGACCG	2.5	Nb3PK17426(CDS)	1583-1603	GGAUCGGUGUAGAACUUCCGG	GGAUCGGUGUAGAACUUCCGG : :::::::::::::::::. GCCAGCCACAUCUUGAAGGCU
amiRNA Optimal Result 123	-	TTGTTACCTGTAAACCGCCGC	2.5	Nb3PK17426(CDS)	1703-1723	CCCGCGGUUUACAGGUAACAG	CCCGCGGUUUACAGGUAACAG : :::::::::::::::::. CGCCGCCAAAUGUCCAUUGUU
amiRNA Optimal Result 124	-	TTGAGCAACATGAGACCCCAT	2.5	Nb3PK17426(CDS)	1828-1848	UUCGGGUCUCAUGUUGCUCAG	UUCGGGUCUCAUGUUGCUCAG : :::::::::::::::::. UACCCCAGAGUACAACGAGUU
amiRNA Optimal Result 125	-	TTCTCTCGCCTTCAACCACTT	2.5	Nb3PK17426(CDS)	1619-1639	UAUUGGUUGAAGGCGAGAGAG	UAUUGGUUGAAGGCGAGAGAG : :::::::::::::::::. UUCACCAACUUCCGCUCUCUU
amiRNA Optimal Result 126	-	TCTCCAGGCCATAAACTGCGG	2.5	Nb3PK17426(CDS)	1843-1863	GCUCAGUUUAUGGCCUGGAGG	GCUCAGUUUAUGGCCUGGAGG : :::::::::::::::::. GGCGUCAAAUACCGGACCUCU
amiRNA Optimal Result 127	-	TGCAAAGTGCGTCGTATACGT	2.5	Nb3PK17426(CDS)	1152-1172	UCCUAUACGACGCACUUUGCG	UCCUAUACGACGCACUUUGCG : :::::::::::::::::. UGCAUAUGCUGCGUGAAACGU
amiRNA Optimal Result 128	-	TAAAGTGCGTCGTATAGGCCA	2.5	Nb3PK17426(CDS)	1150-1170	AGUCCUAUACGACGCACUUUG	AGUCCUAUACGACGCACUUUG : :::::::::::::::::. ACCGGAUAUGCUGCGUGAAAU
amiRNA Optimal Result 129	-	TCAGGCCATAAACTGAGCCAG	2.5	Nb3PK17426(CDS)	1840-1860	GUUGCUCAGUUUAUGGCCUGG	GUUGCUCAGUUUAUGGCCUGG : :::::::::::::::::. GACCGAGUCAAAUACCGGACU
amiRNA Optimal Result 130	-	TGTCCAGTGGTTTGCAGACGG	2.5	Nb3PK17426(CDS)	1736-1756	GCUUCUGCAAACCACUGGACG	GCUUCUGCAAACCACUGGACG : :::::::::::::::::. GGCAGACGUUUGGUGACCUGU
amiRNA Optimal Result 131	-	TAACTCTCTCTCGGCATACGC	2.5	Nb3PK17426(CDS)	1078-1098	CCAUAUGCCGAGAGAGAGUUG	CCAUAUGCCGAGAGAGAGUUG : :::::::::::::::::. CGCAUACGGCUCUCUCUCAAU
amiRNA Optimal Result 132	-	TTGTACTGCTGAGCCATACCG	2.5	Nb3PK17426(CDS)	1651-1671	GGAUAUGGCUCAGCAGUACAG	GGAUAUGGCUCAGCAGUACAG : :::::::::::::::::. GCCAUACCGAGUCGUCAUGUU
amiRNA Optimal Result 133	-	TTCTCGCCTTCAACCAATCTG	2.5	Nb3PK17426(CDS)	1617-1637	GAUAUUGGUUGAAGGCGAGAG	GAUAUUGGUUGAAGGCGAGAG : :::::::::::::::::. GUCUAACCAACUUCCGCUCUU
amiRNA Optimal Result 134	-	TCGCGGGTTCCTAACACACCT	2.5	Nb3PK17426(CDS)	1689-1709	UGCUGUGUUAGGAACCCGCGG	UGCUGUGUUAGGAACCCGCGG : :::::::::::::::::. UCCACACAAUCCUUGGGCGCU
amiRNA Optimal Result 135	-	TAGCTGCAGCCAAACAGTCCA	2.5	Nb3PK17426(CDS)	1670-1690	AGAACUGUUUGGCUGCAGCUG	AGAACUGUUUGGCUGCAGCUG : :::::::::::::::::. ACCUGACAAACCGACGUCGAU
amiRNA Optimal Result 136	-	TCTTTACCGACCGGAAGTCCA	2.5	Nb3PK17426(CDS)	1593-1613	AGAACUUCCGGUCGGUAAAGG	AGAACUUCCGGUCGGUAAAGG : :::::::::::::::::. ACCUGAAGGCCAGCCAUUUCU
amiRNA Optimal Result 137	-	TCAGTGGTTTGCAGAAGCCTC	2.5	Nb3PK17426(CDS)	1733-1753	CACGCUUCUGCAAACCACUGG	CACGCUUCUGCAAACCACUGG : :::::::::::::::::. CUCCGAAGACGUUUGGUGACU
amiRNA Optimal Result 138	-	TAGCAGCTGCAGCCAAACCGA	2.5	Nb3PK17426(CDS)	1673-1693	ACUGUUUGGCUGCAGCUGCUG	ACUGUUUGGCUGCAGCUGCUG : :::::::::::::::::. AGCCAAACCGACGUCGACGAU
amiRNA Optimal Result 139	-	TCACCTCGTGTGATTTTGCGT	2	Nb3PK17426(CDS)	1775-1795	UCGCAAAAUCACACGAGGUGC	UCGCAAAAUCACACGAGGUGC ::::::::::::::::::: UGCGUUUUAGUGUGCUCCACU
amiRNA Optimal Result 140	-	TCTTAGTAACTCCGTTCTCTC	2	Nb3PK17426(CDS)	830-850	CAGAGAACGGAGUUACUAAGC	CAGAGAACGGAGUUACUAAGC ::::::::::::::::::: CUCUCUUGCCUCAAUGAUUCU
amiRNA Optimal Result 141	-	TCCAACATCCCACAGTATCCA	2	Nb3PK17426(CDS)	405-425	AGGAUACUGUGGGAUGUUGGU	AGGAUACUGUGGGAUGUUGGU ::::::::::::::::::: ACCUAUGACACCCUACAACCU
amiRNA Optimal Result 142	-	TAAGTTCTACACCGATCCCAA	2	Nb3PK17426(CDS)	1580-1600	AUGGGAUCGGUGUAGAACUUC	AUGGGAUCGGUGUAGAACUUC ::::::::::::::::::: AACCCUAGCCACAUCUUGAAU
amiRNA Optimal Result 143	-	TCCTGTAAACCGCGGGTTCCA	2	Nb3PK17426(CDS)	1698-1718	AGGAACCCGCGGUUUACAGGU	AGGAACCCGCGGUUUACAGGU ::::::::::::::::::: ACCUUGGGCGCCAAAUGUCCU
amiRNA Optimal Result 144	-	TTGGTTTGCAGAAGCGTGCAA	2	Nb3PK17426(CDS)	1730-1750	AUGCACGCUUCUGCAAACCAC	AUGCACGCUUCUGCAAACCAC ::::::::::::::::::: AACGUGCGAAGACGUUUGGUU
amiRNA Optimal Result 145	-	TACATCATGCACTACGGCCTA	2	Nb3PK17426(CDS)	1342-1362	AAGGCCGUAGUGCAUGAUGUU	AAGGCCGUAGUGCAUGAUGUU ::::::::::::::::::: AUCCGGCAUCACGUACUACAU
amiRNA Optimal Result 146	-	TAAGTGCGTCGTATAGGACTC	2	Nb3PK17426(CDS)	1149-1169	CAGUCCUAUACGACGCACUUU	CAGUCCUAUACGACGCACUUU ::::::::::::::::::: CUCAGGAUAUGCUGCGUGAAU
amiRNA Optimal Result 147	-	TACTGAGCAACATGAGACCCC	2	Nb3PK17426(CDS)	1830-1850	CGGGUCUCAUGUUGCUCAGUU	CGGGUCUCAUGUUGCUCAGUU ::::::::::::::::::: CCCCAGAGUACAACGAGUCAU
amiRNA Optimal Result 148	-	TGACTCCTTATGAGAGCACCC	2	Nb3PK17426(CDS)	1755-1775	CGGUGCUCUCAUAAGGAGUCU	CGGUGCUCUCAUAAGGAGUCU ::::::::::::::::::: CCCACGAGAGUAUUCCUCAGU
amiRNA Optimal Result 149	-	TGCTGCAGCCAAACAGTTCTC	2	Nb3PK17426(CDS)	1669-1689	CAGAACUGUUUGGCUGCAGCU	CAGAACUGUUUGGCUGCAGCU ::::::::::::::::::: CUCUUGACAAACCGACGUCGU
amiRNA Optimal Result 150	-	TGCCTCCGCAAAGTGCGTCGA	2	Nb3PK17426(CDS)	1158-1178	ACGACGCACUUUGCGGAGGCU	ACGACGCACUUUGCGGAGGCU ::::::::::::::::::: AGCUGCGUGAAACGCCUCCGU
amiRNA Optimal Result 151	-	TACTCCTTATGAGAGCACCGA	2	Nb3PK17426(CDS)	1754-1774	ACGGUGCUCUCAUAAGGAGUC	ACGGUGCUCUCAUAAGGAGUC ::::::::::::::::::: AGCCACGAGAGUAUUCCUCAU
amiRNA Optimal Result 152	-	TGGTTCCTAACACAGCAGCTC	2	Nb3PK17426(CDS)	1685-1705	CAGCUGCUGUGUUAGGAACCC	CAGCUGCUGUGUUAGGAACCC ::::::::::::::::::: CUCGACGACACAAUCCUUGGU
amiRNA Optimal Result 153	-	TTCATGCACTACGGCCTTCAG	2	Nb3PK17426(CDS)	1339-1359	GUGAAGGCCGUAGUGCAUGAU	GUGAAGGCCGUAGUGCAUGAU ::::::::::::::::::: GACUUCCGGCAUCACGUACUU
amiRNA Optimal Result 154	-	TAGCCACTCTCTCGCCTTCAT	2	Nb3PK17426(CDS)	1625-1645	UUGAAGGCGAGAGAGUGGCUC	UUGAAGGCGAGAGAGUGGCUC ::::::::::::::::::: UACUUCCGCUCUCUCACCGAU
amiRNA Optimal Result 155	-	TCTGTTACCTGTAAACCGCGC	2	Nb3PK17426(CDS)	1704-1724	CCGCGGUUUACAGGUAACAGU	CCGCGGUUUACAGGUAACAGU ::::::::::::::::::: CGCGCCAAAUGUCCAUUGUCU
amiRNA Optimal Result 156	-	TCATGAGACCCGAAACCTCCT	2	Nb3PK17426(CDS)	1821-1841	UGGAGGUUUCGGGUCUCAUGU	UGGAGGUUUCGGGUCUCAUGU ::::::::::::::::::: UCCUCCAAAGCCCAGAGUACU
amiRNA Optimal Result 157	-	TCAACTGTTACCTGTAAACCC	2	Nb3PK17426(CDS)	1707-1727	CGGUUUACAGGUAACAGUUGC	CGGUUUACAGGUAACAGUUGC ::::::::::::::::::: CCCAAAUGUCCAUUGUCAACU
amiRNA Optimal Result 158	-	TTACTGCTGAGCCATATCCTT	2	Nb3PK17426(CDS)	1649-1669	UAGGAUAUGGCUCAGCAGUAC	UAGGAUAUGGCUCAGCAGUAC ::::::::::::::::::: UUCCUAUACCGAGUCGUCAUU
amiRNA Optimal Result 159	-	TGTTCTGTACTGCTGAGCCAA	2	Nb3PK17426(CDS)	1655-1675	AUGGCUCAGCAGUACAGAACU	AUGGCUCAGCAGUACAGAACU ::::::::::::::::::: AACCGAGUCGUCAUGUCUUGU
amiRNA Optimal Result 160	-	TAACTGAGCAACATGAGACCG	2	Nb3PK17426(CDS)	1831-1851	GGGUCUCAUGUUGCUCAGUUU	GGGUCUCAUGUUGCUCAGUUU ::::::::::::::::::: GCCAGAGUACAACGAGUCAAU
amiRNA Optimal Result 161	-	TCAACATGAGACCCGAAACCA	2	Nb3PK17426(CDS)	1824-1844	AGGUUUCGGGUCUCAUGUUGC	AGGUUUCGGGUCUCAUGUUGC ::::::::::::::::::: ACCAAAGCCCAGAGUACAACU
amiRNA Optimal Result 162	-	TGAAGTTCTACACCGATCCCT	2	Nb3PK17426(CDS)	1581-1601	UGGGAUCGGUGUAGAACUUCC	UGGGAUCGGUGUAGAACUUCC ::::::::::::::::::: UCCCUAGCCACAUCUUGAAGU
amiRNA Optimal Result 163	-	TCTGAGCAACATGAGACCCGT	2	Nb3PK17426(CDS)	1829-1849	UCGGGUCUCAUGUUGCUCAGU	UCGGGUCUCAUGUUGCUCAGU ::::::::::::::::::: UGCCCAGAGUACAACGAGUCU
amiRNA Optimal Result 164	-	TTGTGATTTTGCGAGACTCCA	2	Nb3PK17426(CDS)	1768-1788	AGGAGUCUCGCAAAAUCACAC	AGGAGUCUCGCAAAAUCACAC ::::::::::::::::::: ACCUCAGAGCGUUUUAGUGUU
amiRNA Optimal Result 165	-	TCAGCAGCTGCAGCCAAACAC	2	Nb3PK17426(CDS)	1674-1694	CUGUUUGGCUGCAGCUGCUGU	CUGUUUGGCUGCAGCUGCUGU ::::::::::::::::::: CACAAACCGACGUCGACGACU
amiRNA Optimal Result 166	-	TACCGCGGGTTCCTAACACAC	2	Nb3PK17426(CDS)	1691-1711	CUGUGUUAGGAACCCGCGGUU	CUGUGUUAGGAACCCGCGGUU ::::::::::::::::::: CACACAAUCCUUGGGCGCCAU
amiRNA Optimal Result 167	-	TCTACGGCCTTCACAAGCCAT	2	Nb3PK17426(CDS)	1332-1352	UUGGCUUGUGAAGGCCGUAGU	UUGGCUUGUGAAGGCCGUAGU ::::::::::::::::::: UACCGAACACUUCCGGCAUCU
amiRNA Optimal Result 168	-	TCCACTCTCTCGCCTTCACCG	3	Nb3PK17426(CDS)	1623-1643	GGUUGAAGGCGAGAGAGUGGC	GGUUGAAGGCGAGAGAGUGGC : ::::::::::::::::: GCCACUUCCGCUCUCUCACCU
amiRNA Optimal Result 169	-	TGCACCTCGTGTGATTTTCCC	3	Nb3PK17426(CDS)	1776-1796	CGCAAAAUCACACGAGGUGCU	CGCAAAAUCACACGAGGUGCU : ::::::::::::::::: CCCUUUUAGUGUGCUCCACGU
amiRNA Optimal Result 170	-	TATAAGCACCTCGTGTGACTA	3	Nb3PK17426(CDS)	1780-1800	AAAUCACACGAGGUGCUUAUC	AAAUCACACGAGGUGCUUAUC : ::::::::::::::::: AUCAGUGUGCUCCACGAAUAU
amiRNA Optimal Result 171	-	TGCCAAACAGTTCTGTACCGG	3	Nb3PK17426(CDS)	1663-1683	GCAGUACAGAACUGUUUGGCU	GCAGUACAGAACUGUUUGGCU : ::::::::::::::::: GGCCAUGUCUUGACAAACCGU
amiRNA Optimal Result 172	-	TCTGCAGCCAAACAGTTCCGA	3	Nb3PK17426(CDS)	1668-1688	ACAGAACUGUUUGGCUGCAGC	ACAGAACUGUUUGGCUGCAGC : ::::::::::::::::: AGCCUUGACAAACCGACGUCU
amiRNA Optimal Result 173	-	TCAGCCAAACAGTTCTGTCCA	3	Nb3PK17426(CDS)	1665-1685	AGUACAGAACUGUUUGGCUGC	AGUACAGAACUGUUUGGCUGC : ::::::::::::::::: ACCUGUCUUGACAAACCGACU
amiRNA Optimal Result 174	-	TCCGACCGGAAGTTCTACCCG	3	Nb3PK17426(CDS)	1588-1608	GGUGUAGAACUUCCGGUCGGU	GGUGUAGAACUUCCGGUCGGU : ::::::::::::::::: GCCCAUCUUGAAGGCCAGCCU
amiRNA Optimal Result 175	-	TGTAACTCCGTTCTCTGACAC	3	Nb3PK17426(CDS)	826-846	CUCUCAGAGAACGGAGUUACU	CUCUCAGAGAACGGAGUUACU : ::::::::::::::::: CACAGUCUCUUGCCUCAAUGU
amiRNA Optimal Result 176	-	TCAGTTCTGTACTGCTGACCG	3	Nb3PK17426(CDS)	1657-1677	GGCUCAGCAGUACAGAACUGU	GGCUCAGCAGUACAGAACUGU : ::::::::::::::::: GCCAGUCGUCAUGUCUUGACU
amiRNA Optimal Result 177	-	TTTTTGCGAGACTCCTTACGT	3	Nb3PK17426(CDS)	1763-1783	UCAUAAGGAGUCUCGCAAAAU	UCAUAAGGAGUCUCGCAAAAU : ::::::::::::::::: UGCAUUCCUCAGAGCGUUUUU
amiRNA Optimal Result 178	-	TGCCACTCTCTCGCCTTCCAG	3	Nb3PK17426(CDS)	1624-1644	GUUGAAGGCGAGAGAGUGGCU	GUUGAAGGCGAGAGAGUGGCU : ::::::::::::::::: GACCUUCCGCUCUCUCACCGU
amiRNA Optimal Result 179	-	TCGGTGATAAGCACCTCGCGA	3	Nb3PK17426(CDS)	1785-1805	ACACGAGGUGCUUAUCACCGU	ACACGAGGUGCUUAUCACCGU : ::::::::::::::::: AGCGCUCCACGAAUAGUGGCU
amiRNA Optimal Result 180	-	TTGAGACCCGAAACCTCCCAA	3	Nb3PK17426(CDS)	1819-1839	AUUGGAGGUUUCGGGUCUCAU	AUUGGAGGUUUCGGGUCUCAU : ::::::::::::::::: AACCCUCCAAAGCCCAGAGUU
amiRNA Optimal Result 181	-	TTGATTTTGCGAGACTCCCTT	3	Nb3PK17426(CDS)	1766-1786	UAAGGAGUCUCGCAAAAUCAC	UAAGGAGUCUCGCAAAAUCAC : ::::::::::::::::: UUCCCUCAGAGCGUUUUAGUU
amiRNA Optimal Result 182	-	TCAAAGTGCGTCGTATAGCAG	3	Nb3PK17426(CDS)	1151-1171	GUCCUAUACGACGCACUUUGC	GUCCUAUACGACGCACUUUGC : ::::::::::::::::: GACGAUAUGCUGCGUGAAACU
amiRNA Optimal Result 183	-	TAGCACCTCGTGTGATTTCGG	3	Nb3PK17426(CDS)	1777-1797	GCAAAAUCACACGAGGUGCUU	GCAAAAUCACACGAGGUGCUU : ::::::::::::::::: GGCUUUAGUGUGCUCCACGAU
amiRNA Optimal Result 184	-	TACTCTCTCTCGGCATATCGT	3	Nb3PK17426(CDS)	1077-1097	UCCAUAUGCCGAGAGAGAGUU	UCCAUAUGCCGAGAGAGAGUU : ::::::::::::::::: UGCUAUACGGCUCUCUCUCAU
amiRNA Optimal Result 185	-	TCCTCGTGTGATTTTGCGCGT	3	Nb3PK17426(CDS)	1773-1793	UCUCGCAAAAUCACACGAGGU	UCUCGCAAAAUCACACGAGGU : ::::::::::::::::: UGCGCGUUUUAGUGUGCUCCU
amiRNA Optimal Result 186	-	TCCGTCCAGTGGTTTGCACAT	3	Nb3PK17426(CDS)	1738-1758	UUCUGCAAACCACUGGACGGU	UUCUGCAAACCACUGGACGGU : ::::::::::::::::: UACACGUUUGGUGACCUGCCU
amiRNA Optimal Result 187	-	TCAGTATCCTATCTTGGGCTC	3	Nb3PK17426(CDS)	394-414	CACCCCAAGAUAGGAUACUGU	CACCCCAAGAUAGGAUACUGU : ::::::::::::::::: CUCGGGUUCUAUCCUAUGACU
amiRNA Optimal Result 188	-	TTAAGCACCTCGTGTGATCTA	3	Nb3PK17426(CDS)	1779-1799	AAAAUCACACGAGGUGCUUAU	AAAAUCACACGAGGUGCUUAU : ::::::::::::::::: AUCUAGUGUGCUCCACGAAUU
amiRNA Optimal Result 189	-	TGTTTGCAGAAGCGTGCACCA	3	Nb3PK17426(CDS)	1728-1748	AGAUGCACGCUUCUGCAAACC	AGAUGCACGCUUCUGCAAACC : ::::::::::::::::: ACCACGUGCGAAGACGUUUGU
amiRNA Optimal Result 190	-	TAGCCTCCGCAAAGTGCGCCC	3	Nb3PK17426(CDS)	1159-1179	CGACGCACUUUGCGGAGGCUU	CGACGCACUUUGCGGAGGCUU : ::::::::::::::::: CCCGCGUGAAACGCCUCCGAU
amiRNA Optimal Result 191	-	TTAACTCCGTTCTCTGAGCGC	3	Nb3PK17426(CDS)	825-845	CCUCUCAGAGAACGGAGUUAC	CCUCUCAGAGAACGGAGUUAC : ::::::::::::::::: CGCGAGUCUCUUGCCUCAAUU
amiRNA Optimal Result 192	-	TAACAGTTCTGTACTGCTCAC	3	Nb3PK17426(CDS)	1659-1679	CUCAGCAGUACAGAACUGUUU	CUCAGCAGUACAGAACUGUUU : ::::::::::::::::: CACUCGUCAUGUCUUGACAAU
amiRNA Optimal Result 193	-	TCGTCGTATAGGACTGAGCCA	3	Nb3PK17426(CDS)	1144-1164	AGACUCAGUCCUAUACGACGC	AGACUCAGUCCUAUACGACGC : ::::::::::::::::: ACCGAGUCAGGAUAUGCUGCU
amiRNA Optimal Result 194	-	TGCAACTCTCTCTCGGCACAA	3	Nb3PK17426(CDS)	1080-1100	AUAUGCCGAGAGAGAGUUGCC	AUAUGCCGAGAGAGAGUUGCC : ::::::::::::::::: AACACGGCUCUCUCUCAACGU
amiRNA Optimal Result 195	-	TCATCATGCACTACGGCCCTG	3	Nb3PK17426(CDS)	1341-1361	GAAGGCCGUAGUGCAUGAUGU	GAAGGCCGUAGUGCAUGAUGU : ::::::::::::::::: GUCCCGGCAUCACGUACUACU
amiRNA Optimal Result 196	-	TAGTGCGTCGTATAGGACCGT	3	Nb3PK17426(CDS)	1148-1168	UCAGUCCUAUACGACGCACUU	UCAGUCCUAUACGACGCACUU : ::::::::::::::::: UGCCAGGAUAUGCUGCGUGAU
amiRNA Optimal Result 197	-	TCTATCGGCCTCCAGGCCCTT	3	Nb3PK17426(CDS)	1851-1871	UAUGGCCUGGAGGCCGAUAGU	UAUGGCCUGGAGGCCGAUAGU : ::::::::::::::::: UUCCCGGACCUCCGGCUAUCU
amiRNA Optimal Result 198	-	TGTGATAAGCACCTCGTGCGT	3	Nb3PK17426(CDS)	1783-1803	UCACACGAGGUGCUUAUCACC	UCACACGAGGUGCUUAUCACC : ::::::::::::::::: UGCGUGCUCCACGAAUAGUGU
amiRNA Optimal Result 199	-	TCCTCCGCAAAGTGCGTCCTT	3	Nb3PK17426(CDS)	1157-1177	UACGACGCACUUUGCGGAGGC	UACGACGCACUUUGCGGAGGC : ::::::::::::::::: UUCCUGCGUGAAACGCCUCCU
amiRNA Optimal Result 200	-	TCAATTAAAGCCTCCGCACAC	3	Nb3PK17426(CDS)	1166-1186	CUUUGCGGAGGCUUUAAUUGC	CUUUGCGGAGGCUUUAAUUGC : ::::::::::::::::: CACACGCCUCCGAAAUUAACU
amiRNA Optimal Result 201	-	TGCAACATGAGACCCGAACCG	3	Nb3PK17426(CDS)	1825-1845	GGUUUCGGGUCUCAUGUUGCU	GGUUUCGGGUCUCAUGUUGCU : ::::::::::::::::: GCCAAGCCCAGAGUACAACGU
amiRNA Optimal Result 202	-	TACTCCGTTCTCTGAGAGCTG	3	Nb3PK17426(CDS)	823-843	GACCUCUCAGAGAACGGAGUU	GACCUCUCAGAGAACGGAGUU : ::::::::::::::::: GUCGAGAGUCUCUUGCCUCAU
amiRNA Optimal Result 203	-	TTTCTGTACTGCTGAGCCCTT	3	Nb3PK17426(CDS)	1654-1674	UAUGGCUCAGCAGUACAGAAC	UAUGGCUCAGCAGUACAGAAC : ::::::::::::::::: UUCCCGAGUCGUCAUGUCUUU
amiRNA Optimal Result 204	-	TTCGTATAGGACTGAGTCCTC	3	Nb3PK17426(CDS)	1142-1162	CAAGACUCAGUCCUAUACGAC	CAAGACUCAGUCCUAUACGAC : ::::::::::::::::: CUCCUGAGUCAGGAUAUGCUU
amiRNA Optimal Result 205	-	TTCATAACCTCTAGAGCTCCA	3	Nb3PK17426(CDS)	1983-2003	AGAAGCUCUAGAGGUUAUGAC	AGAAGCUCUAGAGGUUAUGAC : ::::::::::::::::: ACCUCGAGAUCUCCAAUACUU
amiRNA Optimal Result 206	-	TTCCAGTGGTTTGCAGAACCC	3	Nb3PK17426(CDS)	1735-1755	CGCUUCUGCAAACCACUGGAC	CGCUUCUGCAAACCACUGGAC : ::::::::::::::::: CCCAAGACGUUUGGUGACCUU
amiRNA Optimal Result 207	-	TACACAGCAGCTGCAGCCCAT	3	Nb3PK17426(CDS)	1677-1697	UUUGGCUGCAGCUGCUGUGUU	UUUGGCUGCAGCUGCUGUGUU : ::::::::::::::::: UACCCGACGUCGACGACACAU
amiRNA Optimal Result 208	-	TTTCCTAACACAGCAGCTCCT	3	Nb3PK17426(CDS)	1683-1703	UGCAGCUGCUGUGUUAGGAAC	UGCAGCUGCUGUGUUAGGAAC : ::::::::::::::::: UCCUCGACGACACAAUCCUUU
amiRNA Optimal Result 209	-	TACCAACATCCCACAGTACCG	3	Nb3PK17426(CDS)	406-426	GGAUACUGUGGGAUGUUGGUC	GGAUACUGUGGGAUGUUGGUC : ::::::::::::::::: GCCAUGACACCCUACAACCAU
amiRNA Optimal Result 210	-	TTGCACTACGGCCTTCACCAC	3	Nb3PK17426(CDS)	1336-1356	CUUGUGAAGGCCGUAGUGCAU	CUUGUGAAGGCCGUAGUGCAU : ::::::::::::::::: CACCACUUCCGGCAUCACGUU
amiRNA Optimal Result 211	-	TAACTTGGCAACTCTCTCCCC	3	Nb3PK17426(CDS)	1086-1106	CGAGAGAGAGUUGCCAAGUUU	CGAGAGAGAGUUGCCAAGUUU : ::::::::::::::::: CCCCUCUCUCAACGGUUCAAU
amiRNA Optimal Result 212	-	TACATCCCACAGTATCCTCTG	3	Nb3PK17426(CDS)	402-422	GAUAGGAUACUGUGGGAUGUU	GAUAGGAUACUGUGGGAUGUU : ::::::::::::::::: GUCUCCUAUGACACCCUACAU
amiRNA Optimal Result 213	-	TCTGCTGAGCCATATCCTCGA	3	Nb3PK17426(CDS)	1647-1667	ACUAGGAUAUGGCUCAGCAGU	ACUAGGAUAUGGCUCAGCAGU : ::::::::::::::::: AGCUCCUAUACCGAGUCGUCU
amiRNA Optimal Result 214	-	TAGTTCTACACCGATCCCCTA	3	Nb3PK17426(CDS)	1579-1599	AAUGGGAUCGGUGUAGAACUU	AAUGGGAUCGGUGUAGAACUU : ::::::::::::::::: AUCCCCUAGCCACAUCUUGAU
amiRNA Optimal Result 215	-	TACAGTTCTGTACTGCTGCGG	3	Nb3PK17426(CDS)	1658-1678	GCUCAGCAGUACAGAACUGUU	GCUCAGCAGUACAGAACUGUU : ::::::::::::::::: GGCGUCGUCAUGUCUUGACAU
amiRNA Optimal Result 216	-	TGAGCCACTCTCTCGCCTCCT	3	Nb3PK17426(CDS)	1626-1646	UGAAGGCGAGAGAGUGGCUCU	UGAAGGCGAGAGAGUGGCUCU : ::::::::::::::::: UCCUCCGCUCUCUCACCGAGU
amiRNA Optimal Result 217	-	TTTACCTGTAAACCGCGGCTA	3	Nb3PK17426(CDS)	1701-1721	AACCCGCGGUUUACAGGUAAC	AACCCGCGGUUUACAGGUAAC : ::::::::::::::::: AUCGGCGCCAAAUGUCCAUUU
amiRNA Optimal Result 218	-	TGTGGTTTGCAGAAGCGTCCT	3	Nb3PK17426(CDS)	1731-1751	UGCACGCUUCUGCAAACCACU	UGCACGCUUCUGCAAACCACU : ::::::::::::::::: UCCUGCGAAGACGUUUGGUGU
amiRNA Optimal Result 219	-	TTAAACCGCGGGTTCCTACCT	3	Nb3PK17426(CDS)	1694-1714	UGUUAGGAACCCGCGGUUUAC	UGUUAGGAACCCGCGGUUUAC : ::::::::::::::::: UCCAUCCUUGGGCGCCAAAUU
amiRNA Optimal Result 220	-	TATTTTGCGAGACTCCTTCTC	3	Nb3PK17426(CDS)	1764-1784	CAUAAGGAGUCUCGCAAAAUC	CAUAAGGAGUCUCGCAAAAUC : ::::::::::::::::: CUCUUCCUCAGAGCGUUUUAU
amiRNA Optimal Result 221	-	TCATCCCACAGTATCCTACCA	3	Nb3PK17426(CDS)	401-421	AGAUAGGAUACUGUGGGAUGU	AGAUAGGAUACUGUGGGAUGU : ::::::::::::::::: ACCAUCCUAUGACACCCUACU
amiRNA Optimal Result 222	-	TGTTCTACACCGATCCCACTA	3	Nb3PK17426(CDS)	1578-1598	AAAUGGGAUCGGUGUAGAACU	AAAUGGGAUCGGUGUAGAACU : ::::::::::::::::: AUCACCCUAGCCACAUCUUGU
amiRNA Optimal Result 223	-	TCGGCCTTCACAAGCCAACCG	3	Nb3PK17426(CDS)	1329-1349	GGUUUGGCUUGUGAAGGCCGU	GGUUUGGCUUGUGAAGGCCGU : ::::::::::::::::: GCCAACCGAACACUUCCGGCU
amiRNA Optimal Result 224	-	TTTCTACACCGATCCCATCTG	3	Nb3PK17426(CDS)	1577-1597	GAAAUGGGAUCGGUGUAGAAC	GAAAUGGGAUCGGUGUAGAAC : ::::::::::::::::: GUCUACCCUAGCCACAUCUUU
amiRNA Optimal Result 225	-	TAGCAACATGAGACCCGACAG	3	Nb3PK17426(CDS)	1826-1846	GUUUCGGGUCUCAUGUUGCUC	GUUUCGGGUCUCAUGUUGCUC : ::::::::::::::::: GACAGCCCAGAGUACAACGAU
amiRNA Optimal Result 226	-	TTCTGCAACTGTTACCTGCAT	3	Nb3PK17426(CDS)	1711-1731	UUACAGGUAACAGUUGCAGAU	UUACAGGUAACAGUUGCAGAU : ::::::::::::::::: UACGUCCAUUGUCAACGUCUU
amiRNA Optimal Result 227	-	TACGGTGATAAGCACCTCCTC	3	Nb3PK17426(CDS)	1786-1806	CACGAGGUGCUUAUCACCGUU	CACGAGGUGCUUAUCACCGUU : ::::::::::::::::: CUCCUCCACGAAUAGUGGCAU
amiRNA Optimal Result 228	-	TTGCGTCGTATAGGACTGCGA	3	Nb3PK17426(CDS)	1146-1166	ACUCAGUCCUAUACGACGCAC	ACUCAGUCCUAUACGACGCAC : ::::::::::::::::: AGCGUCAGGAUAUGCUGCGUU
amiRNA Optimal Result 229	-	TCACTACGGCCTTCACAACCG	3	Nb3PK17426(CDS)	1334-1354	GGCUUGUGAAGGCCGUAGUGC	GGCUUGUGAAGGCCGUAGUGC : ::::::::::::::::: GCCAACACUUCCGGCAUCACU
amiRNA Optimal Result 230	-	TTGACCAACATCCCACAGCAA	3	Nb3PK17426(CDS)	408-428	AUACUGUGGGAUGUUGGUCAU	AUACUGUGGGAUGUUGGUCAU : ::::::::::::::::: AACGACACCCUACAACCAGUU
amiRNA Optimal Result 231	-	TCCGGAAGTTCTACACCGCTG	3	Nb3PK17426(CDS)	1584-1604	GAUCGGUGUAGAACUUCCGGU	GAUCGGUGUAGAACUUCCGGU : ::::::::::::::::: GUCGCCACAUCUUGAAGGCCU
amiRNA Optimal Result 232	-	TCCGCGGGTTCCTAACACCGG	3	Nb3PK17426(CDS)	1690-1710	GCUGUGUUAGGAACCCGCGGU	GCUGUGUUAGGAACCCGCGGU : ::::::::::::::::: GGCCACAAUCCUUGGGCGCCU
amiRNA Optimal Result 233	-	TCAGCTGCAGCCAAACAGCTG	3	Nb3PK17426(CDS)	1671-1691	GAACUGUUUGGCUGCAGCUGC	GAACUGUUUGGCUGCAGCUGC : ::::::::::::::::: GUCGACAAACCGACGUCGACU
amiRNA Optimal Result 234	-	TCCAAACAGTTCTGTACTCCA	3	Nb3PK17426(CDS)	1662-1682	AGCAGUACAGAACUGUUUGGC	AGCAGUACAGAACUGUUUGGC : ::::::::::::::::: ACCUCAUGUCUUGACAAACCU
amiRNA Optimal Result 235	-	TAACCGCGGGTTCCTAACCCT	3	Nb3PK17426(CDS)	1692-1712	UGUGUUAGGAACCCGCGGUUU	UGUGUUAGGAACCCGCGGUUU : ::::::::::::::::: UCCCAAUCCUUGGGCGCCAAU
amiRNA Optimal Result 236	-	TTCCCACAGTATCCTATCCTC	3	Nb3PK17426(CDS)	399-419	CAAGAUAGGAUACUGUGGGAU	CAAGAUAGGAUACUGUGGGAU : ::::::::::::::::: CUCCUAUCCUAUGACACCCUU
amiRNA Optimal Result 237	-	TCTGAGCCATATCCTAGTCGT	3	Nb3PK17426(CDS)	1644-1664	UCUACUAGGAUAUGGCUCAGC	UCUACUAGGAUAUGGCUCAGC : ::::::::::::::::: UGCUGAUCCUAUACCGAGUCU
amiRNA Optimal Result 238	-	TCTCTCTCTCGGCATATGCAA	3	Nb3PK17426(CDS)	1076-1096	AUCCAUAUGCCGAGAGAGAGU	AUCCAUAUGCCGAGAGAGAGU : ::::::::::::::::: AACGUAUACGGCUCUCUCUCU
amiRNA Optimal Result 239	-	TCGAGACTCCTTATGAGACCT	3	Nb3PK17426(CDS)	1758-1778	UGCUCUCAUAAGGAGUCUCGC	UGCUCUCAUAAGGAGUCUCGC : ::::::::::::::::: UCCAGAGUAUUCCUCAGAGCU
amiRNA Optimal Result 240	-	TCCTTTACCGACCGGAAGCTG	3	Nb3PK17426(CDS)	1594-1614	GAACUUCCGGUCGGUAAAGGC	GAACUUCCGGUCGGUAAAGGC : ::::::::::::::::: GUCGAAGGCCAGCCAUUUCCU
amiRNA Optimal Result 241	-	TGTGCGTCGTATAGGACTCAC	3	Nb3PK17426(CDS)	1147-1167	CUCAGUCCUAUACGACGCACU	CUCAGUCCUAUACGACGCACU : ::::::::::::::::: CACUCAGGAUAUGCUGCGUGU
amiRNA Optimal Result 242	-	TTCCTGCCTTTACCGACCCGT	3	Nb3PK17426(CDS)	1599-1619	UCCGGUCGGUAAAGGCAGGAU	UCCGGUCGGUAAAGGCAGGAU : ::::::::::::::::: UGCCCAGCCAUUUCCGUCCUU
amiRNA Optimal Result 243	-	TCTCCGTTCTCTGAGAGGCCA	3	Nb3PK17426(CDS)	822-842	AGACCUCUCAGAGAACGGAGU	AGACCUCUCAGAGAACGGAGU : ::::::::::::::::: ACCGGAGAGUCUCUUGCCUCU
amiRNA Optimal Result 244	-	TAGACTCCTTATGAGAGCCCG	3	Nb3PK17426(CDS)	1756-1776	GGUGCUCUCAUAAGGAGUCUC	GGUGCUCUCAUAAGGAGUCUC : ::::::::::::::::: GCCCGAGAGUAUUCCUCAGAU
amiRNA Optimal Result 245	-	TGTTCCTAACACAGCAGCCGG	3	Nb3PK17426(CDS)	1684-1704	GCAGCUGCUGUGUUAGGAACC	GCAGCUGCUGUGUUAGGAACC : ::::::::::::::::: GGCCGACGACACAAUCCUUGU
amiRNA Optimal Result 246	-	TTCGGCCTCCAGGCCATACAG	3	Nb3PK17426(CDS)	1848-1868	GUUUAUGGCCUGGAGGCCGAU	GUUUAUGGCCUGGAGGCCGAU : ::::::::::::::::: GACAUACCGGACCUCCGGCUU
amiRNA Optimal Result 247	-	TACCGGAAGTTCTACACCCAA	3	Nb3PK17426(CDS)	1585-1605	AUCGGUGUAGAACUUCCGGUC	AUCGGUGUAGAACUUCCGGUC : ::::::::::::::::: AACCCACAUCUUGAAGGCCAU
amiRNA Optimal Result 248	-	TCGGGTTCCTAACACAGCCGG	3	Nb3PK17426(CDS)	1687-1707	GCUGCUGUGUUAGGAACCCGC	GCUGCUGUGUUAGGAACCCGC : ::::::::::::::::: GGCCGACACAAUCCUUGGGCU
amiRNA Optimal Result 249	-	TGCCTCCAGGCCATAAACCGT	3	Nb3PK17426(CDS)	1845-1865	UCAGUUUAUGGCCUGGAGGCC	UCAGUUUAUGGCCUGGAGGCC : ::::::::::::::::: UGCCAAAUACCGGACCUCCGU
amiRNA Optimal Result 250	-	TCTCTCTCGCCTTCAACCCAA	3	Nb3PK17426(CDS)	1620-1640	AUUGGUUGAAGGCGAGAGAGU	AUUGGUUGAAGGCGAGAGAGU : ::::::::::::::::: AACCCAACUUCCGCUCUCUCU
amiRNA Optimal Result 251	-	TACTGTTACCTGTAAACCCCC	3	Nb3PK17426(CDS)	1705-1725	CGCGGUUUACAGGUAACAGUU	CGCGGUUUACAGGUAACAGUU : ::::::::::::::::: CCCCCAAAUGUCCAUUGUCAU
amiRNA Optimal Result 252	-	TCCTCCAGGCCATAAACTCAC	3	Nb3PK17426(CDS)	1844-1864	CUCAGUUUAUGGCCUGGAGGC	CUCAGUUUAUGGCCUGGAGGC : ::::::::::::::::: CACUCAAAUACCGGACCUCCU
