# Supplementary material for: Transgene-free, virus-based gene silencing in plants by artificial microRNAs derived from minimal precursors
Source: Nucleic Acids Res. 2023 Sep 15;51(19):10719–36. doi: 10.1093/nar/gkad747 (PMC10602918; doi:10.1093/nar/gkad747)
Supplement: gkad747_Supplemental_files [file gkad747_supplemental_files.zip › Data_S2.xlsx]

## Sheet: 35S-pri-amiR-NbSu
small RNA sequence	size	reads	RPMs	precursor	start	end	description
TAACCGTGGTGGACTTCCCGC	21	15751	1292.62	pri-amiR-NbSu	251	271	amiR-NbSu
GGGAAGTCAACCACGGTTACA	21	6324	518.984	pri-amiR-NbSu	303	323	amiR-NbSu*
AGATGACGTGTGTTCCTTCGAACC	24	4675	383.658	pri-amiR-NbSu	86	109	-
GGGAAGTCAACCACGGTTAC	20	2661	218.377	pri-amiR-NbSu	303	322	-
TACTACAATGAAAAAGGCCGAGGC	24	1611	132.208	pri-amiR-NbSu	335	358	-
CAATGAAAAAGGCCGAGGCAAAAC	24	792	64.9962	pri-amiR-NbSu	340	363	-
TGACGTGTGTTCCTTCGAACC	21	730	59.9081	pri-amiR-NbSu	89	109	-
TACAATGAAAAAGGCCGAGGCAAA	24	712	58.4309	pri-amiR-NbSu	338	361	-
AGAATCTGTATAACCGTGGTGGAC	24	664	54.4917	pri-amiR-NbSu	241	264	-
TGAAAAAGGCCGAGGCAAAACGCC	24	606	49.7319	pri-amiR-NbSu	343	366	-
AATCTGTATAACCGTGGTGGAC	22	599	49.1574	pri-amiR-NbSu	243	264	-
CTACAATGAAAAAGGCCGAGG	21	596	48.9112	pri-amiR-NbSu	337	357	-
ATTCTTTTTACTGTCCATTTAAGC	24	583	47.8444	pri-amiR-NbSu	386	409	-
CAATGAAAAAGGCCGAGGCAAA	22	534	43.8232	pri-amiR-NbSu	340	361	-
TTACTACAATGAAAAAGGCCGAGG	24	521	42.7563	pri-amiR-NbSu	334	357	-
GATGACGTGTGTTCCTTCGAACCC	24	520	42.6742	pri-amiR-NbSu	87	110	-
AGAAGAATCTGTATAACCGTG	21	520	42.6742	pri-amiR-NbSu	238	258	-
ATCTGTATAACCGTGGTGGAC	21	510	41.8536	pri-amiR-NbSu	244	264	-
TTGGCTCTTCTTACTACAATG	21	495	40.6226	pri-amiR-NbSu	324	344	-
GAAGAATCTGTATAACCGTGGTGG	24	485	39.8019	pri-amiR-NbSu	239	262	-
ACAATGAAAAAGGCCGAGGCAAAA	24	473	38.8171	pri-amiR-NbSu	339	362	-
ATGACGTGTGTTCCTTCGAACC	22	468	38.4068	pri-amiR-NbSu	88	109	-
TACAATGAAAAAGGCCGAGGC	21	464	38.0786	pri-amiR-NbSu	338	358	-
ATGAAAAAGGCCGAGGCAAAAC	22	446	36.6014	pri-amiR-NbSu	342	363	-
AGAATCTGTATAACCGTGGTG	21	430	35.2883	pri-amiR-NbSu	241	261	-
TACTACAATGAAAAAGGCCGAG	22	429	35.2062	pri-amiR-NbSu	335	356	-
ATGAAAAAGGCCGAGGCAAAA	21	415	34.0573	pri-amiR-NbSu	342	362	-
TTATCTATTTTTTGCGGGAAGT	22	399	32.7443	pri-amiR-NbSu	288	309	-
TTGGCTCTTCTTACTACAATGA	22	397	32.5801	pri-amiR-NbSu	324	345	-
AATGAAAAAGGCCGAGGCAAAACG	24	395	32.416	pri-amiR-NbSu	341	364	-
ACTACAATGAAAAAGGCCGAGG	22	392	32.1698	pri-amiR-NbSu	336	357	-
CCTTCGAACCCGAGTTTTGTTCGT	24	382	31.3492	pri-amiR-NbSu	100	123	-
ATCTGTATAACCGTGGTGGACT	22	362	29.7078	pri-amiR-NbSu	244	265	-
CAAAACGCCTAAAATCACTTG	21	358	29.3796	pri-amiR-NbSu	358	378	-
TTGGCTCTTCTTACTACAATGAAA	24	341	27.9845	pri-amiR-NbSu	324	347	-
CATTGGCTCTTCTTACTACAA	21	336	27.5741	pri-amiR-NbSu	322	342	-
ACGCCTAAAATCACTTGAGAATCA	24	332	27.2459	pri-amiR-NbSu	362	385	-
GAGAAGAATCTGTATAACCGTG	22	326	26.7535	pri-amiR-NbSu	237	258	-
AATGAAAAAGGCCGAGGCAAAA	22	320	26.2611	pri-amiR-NbSu	341	362	-
CATTCGTTATCTATTTTTTGCG	22	315	25.8507	pri-amiR-NbSu	282	303	-
TCTTTTTACTGTCCATTTAAGC	22	311	25.5225	pri-amiR-NbSu	388	409	-
ACCCGAGTTTTGTTCGTCTATAAA	24	293	24.0453	pri-amiR-NbSu	107	130	-
AATGAAAAAGGCCGAGGCAAA	21	292	23.9632	pri-amiR-NbSu	341	361	-
CGTTATCTATTTTTTGCGGGAAGT	24	282	23.1426	pri-amiR-NbSu	286	309	-
CTTTTTACTGTCCATTTAAGC	21	281	23.0605	pri-amiR-NbSu	389	409	-
TGAAAAAGGCCGAGGCAAAACG	22	276	22.6502	pri-amiR-NbSu	343	364	-
AAAAAGGCCGAGGCAAAACGCC	22	268	21.9936	pri-amiR-NbSu	345	366	-
AAGAATCTGTATAACCGTGGTG	22	263	21.5833	pri-amiR-NbSu	240	261	-
ACTATCTCTCTATAATCGGTTT	22	259	21.2551	pri-amiR-NbSu	178	199	-
TAGAGAAGAATCTGTATAACCGTG	24	258	21.173	pri-amiR-NbSu	235	258	-
CACATTCGTTATCTATTTTTTGCG	24	254	20.8447	pri-amiR-NbSu	280	303	-
CTACAATGAAAAAGGCCGAGGC	22	253	20.7627	pri-amiR-NbSu	337	358	-
TTTTTGCGGGAAGTCAACCACGGT	24	250	20.5165	pri-amiR-NbSu	296	319	-
ACTACAATGAAAAAGGCCGAG	21	248	20.3523	pri-amiR-NbSu	336	356	-
CCGCATGATGATCACATTCGTTAT	24	248	20.3523	pri-amiR-NbSu	268	291	-
CTTCACTATCTCTCTATAATCGGT	24	245	20.1061	pri-amiR-NbSu	174	197	-
TTTTTAGCTTCACTATCTCTCTAT	24	242	19.8599	pri-amiR-NbSu	167	190	-
TTACATTGGCTCTTCTTACTACAA	24	238	19.5317	pri-amiR-NbSu	319	342	-
AGAATCTGTATAACCGTGGTGG	22	231	18.9572	pri-amiR-NbSu	241	262	-
ATCTGTATAACCGTGGTGGACTTC	24	230	18.8751	pri-amiR-NbSu	244	267	-
TACAATGAAAAAGGCCGAGGCA	22	230	18.8751	pri-amiR-NbSu	338	359	-
TCTGTATAACCGTGGTGGACT	21	227	18.6289	pri-amiR-NbSu	245	265	-
GAATCTGTATAACCGTGGTGGACT	24	226	18.5469	pri-amiR-NbSu	242	265	-
TATAAACGTGTCTTATTTTCTA	22	226	18.5469	pri-amiR-NbSu	417	438	-
TCCTTCGAACCCGAGTTTTGTTCG	24	226	18.5469	pri-amiR-NbSu	99	122	-
ACATTGGCTCTTCTTACTACA	21	223	18.3007	pri-amiR-NbSu	321	341	-
AGAGGAGATGACGTGTGTTCC	21	220	18.0545	pri-amiR-NbSu	81	101	-
TTTGCGGGAAGTCAACCACGGT	22	216	17.7262	pri-amiR-NbSu	298	319	-
CTGTATAACCGTGGTGGACTTC	22	212	17.398	pri-amiR-NbSu	246	267	-
GAGGAGATGACGTGTGTTCCT	21	202	16.5773	pri-amiR-NbSu	82	102	-
TATCTATTTTTTGCGGGAAGT	21	202	16.5773	pri-amiR-NbSu	289	309	-
ACGTTTAACGAAGAGGAGATG	21	199	16.3311	pri-amiR-NbSu	70	90	-
TCTTACTACAATGAAAAAGGCCGA	24	194	15.9208	pri-amiR-NbSu	332	355	-
TGAAAAAGGCCGAGGCAAAAC	21	191	15.6746	pri-amiR-NbSu	343	363	-
GGCTCTTCTTACTACAATGAAA	22	190	15.5925	pri-amiR-NbSu	326	347	-
CACGTTTAACGAAGAGGAGATG	22	187	15.3463	pri-amiR-NbSu	69	90	-
AAGAATCTGTATAACCGTGGT	21	183	15.018	pri-amiR-NbSu	240	260	-
ACTACAATGAAAAAGGCCGAGGCA	24	183	15.018	pri-amiR-NbSu	336	359	-
TTACTACAATGAAAAAGGCCG	21	183	15.018	pri-amiR-NbSu	334	354	-
GTTACATTGGCTCTTCTTACTACA	24	180	14.7719	pri-amiR-NbSu	318	341	-
TACATTGGCTCTTCTTACTACA	22	180	14.7719	pri-amiR-NbSu	320	341	-
TGTATAACCGTGGTGGACTTCC	22	180	14.7719	pri-amiR-NbSu	247	268	-
GAAGAATCTGTATAACCGTGGT	22	179	14.6898	pri-amiR-NbSu	239	260	-
ATGAAAAAGGCCGAGGCAAAACGC	24	169	13.8691	pri-amiR-NbSu	342	365	-
GAAAAAAAGGTAGTCATCAGA	21	165	13.5409	pri-amiR-NbSu	10	30	-
TTTGTTCGTCTATAAATAGCA	21	164	13.4588	pri-amiR-NbSu	115	135	-
CATCTTTTTAGCTTCACTATCT	22	164	13.4588	pri-amiR-NbSu	163	184	-
GGGGAAAAAAAGGTAGTCATC	21	164	13.4588	pri-amiR-NbSu	7	27	-
ATTGGCTCTTCTTACTACAATGAA	24	164	13.4588	pri-amiR-NbSu	323	346	-
GCTTCACTATCTCTCTATAATCGG	24	163	13.3767	pri-amiR-NbSu	173	196	-
GAAGAATCTGTATAACCGTGG	21	162	13.2947	pri-amiR-NbSu	239	259	-
CCGAGTTTTGTTCGTCTATAAA	22	161	13.2126	pri-amiR-NbSu	109	130	-
ACAATGAAAAAGGCCGAGGCA	21	157	12.8843	pri-amiR-NbSu	339	359	-
CACTATCTCTCTATAATCGGTT	22	157	12.8843	pri-amiR-NbSu	177	198	-
TAACCGTGGTGGACTTCCCG	20	156	12.8023	pri-amiR-NbSu	251	270	-
CATTGGCTCTTCTTACTACAAT	22	153	12.5561	pri-amiR-NbSu	322	343	-
TCCATCTTTTTAGCTTCACTATCT	24	150	12.3099	pri-amiR-NbSu	161	184	-
ACTATCTCTCTATAATCGGTT	21	150	12.3099	pri-amiR-NbSu	178	198	-
TCACTATCTCTCTATAATCGG	21	149	12.2278	pri-amiR-NbSu	176	196	-
GAGAAGAATCTGTATAACCGTGGT	24	149	12.2278	pri-amiR-NbSu	237	260	-
TTCACTATCTCTCTATAATCGGTT	24	149	12.2278	pri-amiR-NbSu	175	198	-
ACATTGGCTCTTCTTACTACAA	22	147	12.0637	pri-amiR-NbSu	321	342	-
TTTATAAACGTGTCTTATTTTCTA	24	143	11.7354	pri-amiR-NbSu	415	438	-
AGAGAAGAATCTGTATAACCGTGG	24	142	11.6534	pri-amiR-NbSu	236	259	-
TGTATAACCGTGGTGGACTTC	21	140	11.4892	pri-amiR-NbSu	247	267	-
TTCACTATCTCTCTATAATCGG	22	137	11.243	pri-amiR-NbSu	175	196	-
ATGACGTGTGTTCCTTCGAAC	21	137	11.243	pri-amiR-NbSu	88	108	-
CGAAGAGGAGATGACGTGTGTTCC	24	136	11.161	pri-amiR-NbSu	78	101	-
CAATGAAAAAGGCCGAGGCAA	21	136	11.161	pri-amiR-NbSu	340	360	-
ATAATTTCACGTTTAACGAAGAGG	24	136	11.161	pri-amiR-NbSu	62	85	-
TATCTTTTATAAACGTGTCTTATT	24	134	10.9968	pri-amiR-NbSu	410	433	-
TAACGAAGAGGAGATGACGTG	21	133	10.9148	pri-amiR-NbSu	75	95	-
CGTTTAACGAAGAGGAGATGACGT	24	131	10.7506	pri-amiR-NbSu	71	94	-
TTGCGGGAAGTCAACCACGGT	21	129	10.5865	pri-amiR-NbSu	299	319	-
TGGACTTCCCGCATGATGATC	21	128	10.5044	pri-amiR-NbSu	260	280	-
GATGACGTGTGTTCCTTCGAAC	22	126	10.3403	pri-amiR-NbSu	87	108	-
TTCGAACCCGAGTTTTGTTCG	21	126	10.3403	pri-amiR-NbSu	102	122	-
CTAAGAAACTATAGTATTTTGTCT	24	125	10.2582	pri-amiR-NbSu	454	477	-
TACTACAATGAAAAAGGCCGA	21	124	10.1762	pri-amiR-NbSu	335	355	-
TCTTACTACAATGAAAAAGGCC	22	123	10.0941	pri-amiR-NbSu	332	353	-
AAGAGGAGATGACGTGTGTTCC	22	120	9.8479	pri-amiR-NbSu	80	101	-
AACCGTGGTGGACTTCCCGC	20	120	9.8479	pri-amiR-NbSu	252	271	-
CCCGCATGATGATCACATTCGTTA	24	119	9.76584	pri-amiR-NbSu	267	290	-
TCTTTTATAAACGTGTCTTATT	22	119	9.76584	pri-amiR-NbSu	412	433	-
GAAAAAGGCCGAGGCAAAACGCCT	24	117	9.6017	pri-amiR-NbSu	344	367	-
AGAAGAATCTGTATAACCGTGGTG	24	117	9.6017	pri-amiR-NbSu	238	261	-
AAAAGGCCGAGGCAAAACGCC	21	111	9.10931	pri-amiR-NbSu	346	366	-
AAAAAAAGGTAGTCATCAGATA	22	109	8.94518	pri-amiR-NbSu	11	32	-
TTACTACAATGAAAAAGGCCGA	22	108	8.86311	pri-amiR-NbSu	334	355	-
TTTAACGAAGAGGAGATGACG	21	107	8.78105	pri-amiR-NbSu	73	93	-
TTACTGTCCATTTAAGCTATC	21	107	8.78105	pri-amiR-NbSu	393	413	-
CGCATGATGATCACATTCGTT	21	105	8.61691	pri-amiR-NbSu	269	289	-
GAATCTGTATAACCGTGGTGG	21	105	8.61691	pri-amiR-NbSu	242	262	-
TGGTGGACTTCCCGCATGATGA	22	104	8.53485	pri-amiR-NbSu	257	278	-
AGCTATCTTTTATAAACGTGTCTT	24	103	8.45278	pri-amiR-NbSu	407	430	-
TATAACCGTGGTGGACTTCCC	21	103	8.45278	pri-amiR-NbSu	249	269	-
ACGCCTAAAATCACTTGAGAAT	22	102	8.37072	pri-amiR-NbSu	362	383	-
CACTATCTCTCTATAATCGGTTTT	24	102	8.37072	pri-amiR-NbSu	177	200	-
AAAAAGGCCGAGGCAAAACGC	21	101	8.28865	pri-amiR-NbSu	345	365	-
TAACGAAGAGGAGATGACGTGTGT	24	100	8.20658	pri-amiR-NbSu	75	98	-
CCCGAGTTTTGTTCGTCTATA	21	99	8.12452	pri-amiR-NbSu	108	128	-
ATTGGCTCTTCTTACTACAATG	22	99	8.12452	pri-amiR-NbSu	323	344	-
TTTTTGCGGGAAGTCAACCACG	22	97	7.96039	pri-amiR-NbSu	296	317	-
AAAGGTAGTCATCAGATATATATT	24	97	7.96039	pri-amiR-NbSu	15	38	-
TTTGTTCGTCTATAAATAGCACCT	24	96	7.87832	pri-amiR-NbSu	115	138	-
AAAAAAGGTAGTCATCAGATA	21	95	7.79626	pri-amiR-NbSu	12	32	-
GTATAACCGTGGTGGACTTCC	21	95	7.79626	pri-amiR-NbSu	248	268	-
CAATGAAAAAGGCCGAGGCAAAA	23	95	7.79626	pri-amiR-NbSu	340	362	-
TACTACAATGAAAAAGGCCGAGG	23	95	7.79626	pri-amiR-NbSu	335	357	-
TTCACGTTTAACGAAGAGGAGATG	24	95	7.79626	pri-amiR-NbSu	67	90	-
AACAAAGTAGAGAAGAATCTGT	22	93	7.63212	pri-amiR-NbSu	228	249	-
CGCATGATGATCACATTCGTTATC	24	92	7.55006	pri-amiR-NbSu	269	292	-
GAAGAGGAGATGACGTGTGTTCCT	24	91	7.46799	pri-amiR-NbSu	79	102	-
TCACGTTTAACGAAGAGGAGA	21	90	7.38593	pri-amiR-NbSu	68	88	-
GAATCTGTATAACCGTGGTGGA	22	90	7.38593	pri-amiR-NbSu	242	263	-
CATCTTTTTAGCTTCACTATC	21	90	7.38593	pri-amiR-NbSu	163	183	-
TCCCGCATGATGATCACATTCGTT	24	90	7.38593	pri-amiR-NbSu	266	289	-
CGGTTTTATCTTTCTCTAAGTC	22	90	7.38593	pri-amiR-NbSu	194	215	-
AGAAGAATCTGTATAACCGTGG	22	90	7.38593	pri-amiR-NbSu	238	259	-
CTTACTACAATGAAAAAGGCC	21	89	7.30386	pri-amiR-NbSu	333	353	-
TCGAACCCGAGTTTTGTTCGTC	22	89	7.30386	pri-amiR-NbSu	103	124	-
CTTCCATCTTTTTAGCTTCACT	22	89	7.30386	pri-amiR-NbSu	159	180	-
ACGAAGAGGAGATGACGTGTG	21	88	7.22179	pri-amiR-NbSu	77	97	-
CTGTATAACCGTGGTGGACTTCCC	24	88	7.22179	pri-amiR-NbSu	246	269	-
TTTTGTTCGTCTATAAATAGCA	22	88	7.22179	pri-amiR-NbSu	114	135	-
CTACAATGAAAAAGGCCGAGGCAA	24	87	7.13973	pri-amiR-NbSu	337	360	-
ATTTAAGCTATCTTTTATAAACGT	24	87	7.13973	pri-amiR-NbSu	402	425	-
TTAAGCTATCTTTTATAAACGTGT	24	87	7.13973	pri-amiR-NbSu	404	427	-
ACTTCCATCTTTTTAGCTTCACTA	24	87	7.13973	pri-amiR-NbSu	158	181	-
ACGAAGAGGAGATGACGTGTGT	22	87	7.13973	pri-amiR-NbSu	77	98	-
CATGATGATCACATTCGTTATC	22	86	7.05766	pri-amiR-NbSu	271	292	-
TTCCTCACTTCCATCTTTTTAGCT	24	85	6.9756	pri-amiR-NbSu	152	175	-
CTTTTATAAACGTGTCTTATT	21	85	6.9756	pri-amiR-NbSu	413	433	-
AATCGGTTTTATCTTTCTCTAAGT	24	84	6.89353	pri-amiR-NbSu	191	214	-
CCGCATGATGATCACATTCGTTA	23	84	6.89353	pri-amiR-NbSu	268	290	-
AGTTTTGTTCGTCTATAAATA	21	83	6.81147	pri-amiR-NbSu	112	132	-
ATCGGTTTTATCTTTCTCTAAGTC	24	83	6.81147	pri-amiR-NbSu	192	215	-
CCTCACTTCCATCTTTTTAGCT	22	83	6.81147	pri-amiR-NbSu	154	175	-
TAAGCTATCTTTTATAAACGT	21	82	6.7294	pri-amiR-NbSu	405	425	-
CCCGCATGATGATCACATTCG	21	82	6.7294	pri-amiR-NbSu	267	287	-
CTTACTACAATGAAAAAGGCCGAG	24	82	6.7294	pri-amiR-NbSu	333	356	-
ACTATAGTATTTTGTCTAAAACAA	24	82	6.7294	pri-amiR-NbSu	461	484	-
AACGAAGAGGAGATGACGTGTGTT	24	80	6.56527	pri-amiR-NbSu	76	99	-
TGACGTGTGTTCCTTCGAACCC	22	78	6.40114	pri-amiR-NbSu	89	110	-
TTCTTACTACAATGAAAAAGGCCG	24	78	6.40114	pri-amiR-NbSu	331	354	-
TGGTGGACTTCCCGCATGATGATC	24	78	6.40114	pri-amiR-NbSu	257	280	-
TAACCGTGGTGGACTTCCCGCA	22	77	6.31907	pri-amiR-NbSu	251	272	-
TGCGGGAAGTCAACCACGGTT	21	77	6.31907	pri-amiR-NbSu	300	320	-
CGAAGAGGAGATGACGTGTGT	21	77	6.31907	pri-amiR-NbSu	78	98	-
GTTACATTGGCTCTTCTTACTA	22	73	5.99081	pri-amiR-NbSu	318	339	-
ATGAAAAAGGCCGAGGCAAA	20	73	5.99081	pri-amiR-NbSu	342	361	-
CGAAGAGGAGATGACGTGTGTT	22	73	5.99081	pri-amiR-NbSu	78	99	-
AAGAATCTGTATAACCGTGGTGGA	24	72	5.90874	pri-amiR-NbSu	240	263	-
ACAATGAAAAAGGCCGAGGCAAA	23	72	5.90874	pri-amiR-NbSu	339	361	-
AAAACAAAGTAGAGAAGAATCTGT	24	72	5.90874	pri-amiR-NbSu	226	249	-
GCAAAACGCCTAAAATCACTT	21	71	5.82668	pri-amiR-NbSu	357	377	-
GGTTTTATCTTTCTCTAAGTC	21	71	5.82668	pri-amiR-NbSu	195	215	-
CGCATGATGATCACATTCGTTA	22	71	5.82668	pri-amiR-NbSu	269	290	-
TTTTGCGGGAAGTCAACCACGGT	23	70	5.74461	pri-amiR-NbSu	297	319	-
TTTTGTTCGTCTATAAATAGCACC	24	70	5.74461	pri-amiR-NbSu	114	137	-
TCGAACCCGAGTTTTGTTCGT	21	69	5.66254	pri-amiR-NbSu	103	123	-
CTATAATCGGTTTTATCTTTCT	22	69	5.66254	pri-amiR-NbSu	187	208	-
AGCTATCTTTTATAAACGTGTC	22	69	5.66254	pri-amiR-NbSu	407	428	-
TACATTGGCTCTTCTTACTACAAT	24	69	5.66254	pri-amiR-NbSu	320	343	-
GGGAAGTCAACCACGGTT	18	68	5.58048	pri-amiR-NbSu	303	320	-
TTTTTACTGTCCATTTAAGCTATC	24	68	5.58048	pri-amiR-NbSu	390	413	-
TTAACGAAGAGGAGATGACGTG	22	68	5.58048	pri-amiR-NbSu	74	95	-
TCTGTATAACCGTGGTGGAC	20	68	5.58048	pri-amiR-NbSu	245	264	-
AATCTGTATAACCGTGGTGGA	21	67	5.49841	pri-amiR-NbSu	243	263	-
ACGTGTCTTATTTTCTATCTCTTT	24	66	5.41635	pri-amiR-NbSu	422	445	-
TCCCGCATGATGATCACATTCG	22	66	5.41635	pri-amiR-NbSu	266	287	-
GTTTAACGAAGAGGAGATGACG	22	65	5.33428	pri-amiR-NbSu	72	93	-
TCTTTTATAAACGTGTCTTATTTT	24	65	5.33428	pri-amiR-NbSu	412	435	-
AATCTGTATAACCGTGGTGGACTT	24	65	5.33428	pri-amiR-NbSu	243	266	-
CCGAGTTTTGTTCGTCTATAAATA	24	64	5.25221	pri-amiR-NbSu	109	132	-
TTTTGCGGGAAGTCAACCACGGTT	24	64	5.25221	pri-amiR-NbSu	297	320	-
TCTGTATAACCGTGGTGGACTT	22	64	5.25221	pri-amiR-NbSu	245	266	-
ACAAAGTAGAGAAGAATCTGT	21	64	5.25221	pri-amiR-NbSu	229	249	-
AAAGGTAGTCATCAGATATATA	22	63	5.17015	pri-amiR-NbSu	15	36	-
TAAGCTATCTTTTATAAACGTG	22	63	5.17015	pri-amiR-NbSu	405	426	-
CCCGCATGATGATCACATTCGT	22	63	5.17015	pri-amiR-NbSu	267	288	-
TTTATCTTTCTCTAAGTCACAACC	24	62	5.08808	pri-amiR-NbSu	198	221	-
TTACATTGGCTCTTCTTACTAC	22	62	5.08808	pri-amiR-NbSu	319	340	-
CATTCGTTATCTATTTTTTGCGGG	24	62	5.08808	pri-amiR-NbSu	282	305	-
TATCTTTTATAAACGTGTCTTA	22	62	5.08808	pri-amiR-NbSu	410	431	-
GGGGGAAAAAAAGGTAGTCATC	22	61	5.00602	pri-amiR-NbSu	6	27	-
GTTATCTATTTTTTGCGGGAAGTC	24	61	5.00602	pri-amiR-NbSu	287	310	-
ACAATGAAAAAGGCCGAGGCAA	22	60	4.92395	pri-amiR-NbSu	339	360	-
TGTTCGTCTATAAATAGCACC	21	60	4.92395	pri-amiR-NbSu	117	137	-
ACGGTTACATTGGCTCTTCTTACT	24	60	4.92395	pri-amiR-NbSu	315	338	-
GGCTCTTCTTACTACAATGAA	21	59	4.84188	pri-amiR-NbSu	326	346	-
TTCCATCTTTTTAGCTTCACTATC	24	59	4.84188	pri-amiR-NbSu	160	183	-
AGAGAAGAATCTGTATAACCGTG	23	59	4.84188	pri-amiR-NbSu	236	258	-
ACATTCGTTATCTATTTTTTGCGG	24	59	4.84188	pri-amiR-NbSu	281	304	-
GAGAAGAATCTGTATAACCGT	21	59	4.84188	pri-amiR-NbSu	237	257	-
TAAACGTGTCTTATTTTCTATC	22	58	4.75982	pri-amiR-NbSu	419	440	-
GAGATGACGTGTGTTCCTTCGAAC	24	58	4.75982	pri-amiR-NbSu	85	108	-
CTATCTCTCTATAATCGGTTTT	22	57	4.67775	pri-amiR-NbSu	179	200	-
CACTTCCATCTTTTTAGCTTCACT	24	57	4.67775	pri-amiR-NbSu	157	180	-
ATTAGATCTCATCTTTAGTCT	21	57	4.67775	pri-amiR-NbSu	500	520	-
TTGTTCGTCTATAAATAGCACC	22	57	4.67775	pri-amiR-NbSu	116	137	-
GAAGAATCTGTATAACCGTGGTG	23	56	4.59569	pri-amiR-NbSu	239	261	-
TAACCGTGGTGGACTTCCC	19	55	4.51362	pri-amiR-NbSu	251	269	-
TATAAACGTGTCTTATTTTCTATC	24	55	4.51362	pri-amiR-NbSu	417	440	-
AGTTTTGTTCGTCTATAAATAGCA	24	55	4.51362	pri-amiR-NbSu	112	135	-
GAACCCGAGTTTTGTTCGTCTATA	24	54	4.43156	pri-amiR-NbSu	105	128	-
GTGGACTTCCCGCATGATGATC	22	54	4.43156	pri-amiR-NbSu	259	280	-
TCACTATCTCTCTATAATCGGT	22	54	4.43156	pri-amiR-NbSu	176	197	-
CTTCGAACCCGAGTTTTGTTCGTC	24	54	4.43156	pri-amiR-NbSu	101	124	-
TATTTTTTGCGGGAAGTCAACC	22	54	4.43156	pri-amiR-NbSu	293	314	-
ATAAACGTGTCTTATTTTCTA	21	53	4.34949	pri-amiR-NbSu	418	438	-
AAGGTAGTCATCAGATATATA	21	53	4.34949	pri-amiR-NbSu	16	36	-
GCATGATGATCACATTCGTTA	21	52	4.26742	pri-amiR-NbSu	270	290	-
CCGCATGATGATCACATTCGT	21	52	4.26742	pri-amiR-NbSu	268	288	-
TATAAATAGCACCTTCTCTTC	21	51	4.18536	pri-amiR-NbSu	125	145	-
CCCGCATGATGATCACATTCGTT	23	51	4.18536	pri-amiR-NbSu	267	289	-
TATCTTTCTCTAAGTCACAACC	22	51	4.18536	pri-amiR-NbSu	200	221	-
TATCTATTTTTTGCGGGAAGTC	22	51	4.18536	pri-amiR-NbSu	289	310	-
GTATAACCGTGGTGGACTTCCC	22	51	4.18536	pri-amiR-NbSu	248	269	-
ACCACGGTTACATTGGCTCTT	21	51	4.18536	pri-amiR-NbSu	312	332	-
TTTTGCGGGAAGTCAACCACGG	22	51	4.18536	pri-amiR-NbSu	297	318	-
TTCCCGCATGATGATCACATTCGT	24	51	4.18536	pri-amiR-NbSu	265	288	-
CCGCATGATGATCACATTCGTT	22	50	4.10329	pri-amiR-NbSu	268	289	-
ACTACAATGAAAAAGGCCGAGGC	23	50	4.10329	pri-amiR-NbSu	336	358	-
TCACTATCTCTCTATAATCGGTTT	24	50	4.10329	pri-amiR-NbSu	176	199	-
TCCATCTTTTTAGCTTCACTA	21	50	4.10329	pri-amiR-NbSu	161	181	-
GGCTCTTCTTACTACAATGAAAAA	24	50	4.10329	pri-amiR-NbSu	326	349	-
AAAAGGTAGTCATCAGATATATA	23	49	4.02123	pri-amiR-NbSu	14	36	-
ACGGTTACATTGGCTCTTCTTA	22	49	4.02123	pri-amiR-NbSu	315	336	-
TAACCGTGGTGGACTTCCCGCATG	24	49	4.02123	pri-amiR-NbSu	251	274	-
TCCTTCGAACCCGAGTTTTGTT	22	49	4.02123	pri-amiR-NbSu	99	120	-
AACGTGTCTTATTTTCTATCTC	22	49	4.02123	pri-amiR-NbSu	421	442	-
CGCCTAAAATCACTTGAGAATCAA	24	48	3.93916	pri-amiR-NbSu	363	386	-
CTTACTACAATGAAAAAGGCCG	22	48	3.93916	pri-amiR-NbSu	333	354	-
GTTACATTGGCTCTTCTTACT	21	47	3.85709	pri-amiR-NbSu	318	338	-
TCCTTCGAACCCGAGTTTTGT	21	46	3.77503	pri-amiR-NbSu	99	119	-
GAATCAATTCTTTTTACTGTCCAT	24	46	3.77503	pri-amiR-NbSu	380	403	-
AGATGACGTGTGTTCCTTCGA	21	46	3.77503	pri-amiR-NbSu	86	106	-
CGTTTAACGAAGAGGAGATG	20	46	3.77503	pri-amiR-NbSu	71	90	-
CTTTTTACTGTCCATTTAAGCT	22	45	3.69296	pri-amiR-NbSu	389	410	-
TTTTGCGGGAAGTCAACCACG	21	45	3.69296	pri-amiR-NbSu	297	317	-
TCTGTATAACCGTGGTGGACTTCC	24	45	3.69296	pri-amiR-NbSu	245	268	-
GGGAAGTCAACCACGGTTA	19	45	3.69296	pri-amiR-NbSu	303	321	-
ACGTTTAACGAAGAGGAGATGACG	24	45	3.69296	pri-amiR-NbSu	70	93	-
TGGCTCTTCTTACTACAATGAAAA	24	45	3.69296	pri-amiR-NbSu	325	348	-
TGGCTCTTCTTACTACAATGAA	22	45	3.69296	pri-amiR-NbSu	325	346	-
AATCAATTCTTTTTACTGTCCATT	24	44	3.6109	pri-amiR-NbSu	381	404	-
AACCCGAGTTTTGTTCGTCTATA	23	44	3.6109	pri-amiR-NbSu	106	128	-
TACATTGGCTCTTCTTACTAC	21	44	3.6109	pri-amiR-NbSu	320	340	-
CAAAACGCCTAAAATCACTTGAGA	24	44	3.6109	pri-amiR-NbSu	358	381	-
TTGGCTCTTCTTACTACAATGAA	23	44	3.6109	pri-amiR-NbSu	324	346	-
CTTTTATAAACGTGTCTTATTT	22	44	3.6109	pri-amiR-NbSu	413	434	-
AACCACGGTTACATTGGCTCTTCT	24	43	3.52883	pri-amiR-NbSu	311	334	-
CAAAACGCCTAAAATCACTT	20	43	3.52883	pri-amiR-NbSu	358	377	-
ATTTCACGTTTAACGAAGAGG	21	43	3.52883	pri-amiR-NbSu	65	85	-
AAGAGGAGATGACGTGTGTTC	21	43	3.52883	pri-amiR-NbSu	80	100	-
CTGTATAACCGTGGTGGACT	20	43	3.52883	pri-amiR-NbSu	246	265	-
GAAAAAGGCCGAGGCAAAACG	21	43	3.52883	pri-amiR-NbSu	344	364	-
CTGTCCATTTAAGCTATCTTT	21	42	3.44677	pri-amiR-NbSu	396	416	-
GAAAAAGGCCGAGGCAAAACGC	22	42	3.44677	pri-amiR-NbSu	344	365	-
GTCAACCACGGTTACATTGGCTCT	24	41	3.3647	pri-amiR-NbSu	308	331	-
ACAATGAAAAAGGCCGAGGC	20	41	3.3647	pri-amiR-NbSu	339	358	-
TCAACCACGGTTACATTGGCT	21	41	3.3647	pri-amiR-NbSu	309	329	-
ACGGTTACATTGGCTCTTCTT	21	41	3.3647	pri-amiR-NbSu	315	335	-
ATCACTTGAGAATCAATTCTTT	22	41	3.3647	pri-amiR-NbSu	371	392	-
ATTCGTTATCTATTTTTTGCG	21	41	3.3647	pri-amiR-NbSu	283	303	-
GATGACGTGTGTTCCTTCGAACC	23	41	3.3647	pri-amiR-NbSu	87	109	-
ACCCGAGTTTTGTTCGTCTATA	22	40	3.28263	pri-amiR-NbSu	107	128	-
TCACTTGAGAATCAATTCTTT	21	40	3.28263	pri-amiR-NbSu	372	392	-
CTATCTCTCTATAATCGGTTTTAT	24	40	3.28263	pri-amiR-NbSu	179	202	-
CAAAAAAACAAAGTAGAGAAGA	22	40	3.28263	pri-amiR-NbSu	222	243	-
ATTTTTTGCGGGAAGTCAACCACG	24	40	3.28263	pri-amiR-NbSu	294	317	-
CACGGTTACATTGGCTCTTCTTAC	24	39	3.20057	pri-amiR-NbSu	314	337	-
ATCTTTTATAAACGTGTCTTA	21	39	3.20057	pri-amiR-NbSu	411	431	-
TGGCTCTTCTTACTACAATGA	21	39	3.20057	pri-amiR-NbSu	325	345	-
ACCACGGTTACATTGGCTCTTC	22	39	3.20057	pri-amiR-NbSu	312	333	-
TCTCTCTATAATCGGTTTTAT	21	39	3.20057	pri-amiR-NbSu	182	202	-
TCTTTCTCTAAGTCACAACCC	21	39	3.20057	pri-amiR-NbSu	202	222	-
ACCCGAGTTTTGTTCGTCTAT	21	39	3.20057	pri-amiR-NbSu	107	127	-
CACGGTTACATTGGCTCTTCT	21	39	3.20057	pri-amiR-NbSu	314	334	-
ATGATGATCACATTCGTTATC	21	38	3.1185	pri-amiR-NbSu	272	292	-
TTATCTTTCTCTAAGTCACAACCC	24	38	3.1185	pri-amiR-NbSu	199	222	-
ACTTCCCGCATGATGATCACA	21	38	3.1185	pri-amiR-NbSu	263	283	-
AGATGACGTGTGTTCCTT	18	38	3.1185	pri-amiR-NbSu	86	103	-
TAACCGTGGTGGACTTCC	18	38	3.1185	pri-amiR-NbSu	251	268	-
CGTGTCTTATTTTCTATCTCTT	22	38	3.1185	pri-amiR-NbSu	423	444	-
TTACATTGGCTCTTCTTACTA	21	38	3.1185	pri-amiR-NbSu	319	339	-
TTAGCTTCACTATCTCTCTATAAT	24	38	3.1185	pri-amiR-NbSu	170	193	-
TTATCTATTTTTTGCGGGAAG	21	38	3.1185	pri-amiR-NbSu	288	308	-
TTTACTGTCCATTTAAGCTATC	22	38	3.1185	pri-amiR-NbSu	392	413	-
CACTATCTCTCTATAATCGGT	21	38	3.1185	pri-amiR-NbSu	177	197	-
CTACAATGAAAAAGGCCGAG	20	38	3.1185	pri-amiR-NbSu	337	356	-
TTCGTTATCTATTTTTTGCGG	21	38	3.1185	pri-amiR-NbSu	284	304	-
AGATGACGTGTGTTCCTTCGAAC	23	38	3.1185	pri-amiR-NbSu	86	108	-
ACCGTGGTGGACTTCCCGCATG	22	38	3.1185	pri-amiR-NbSu	253	274	-
TATAACCGTGGTGGACTTCCCG	22	37	3.03644	pri-amiR-NbSu	249	270	-
GCTATCTTTTATAAACGTGTC	21	37	3.03644	pri-amiR-NbSu	408	428	-
AACGAAGAGGAGATGACGTGTG	22	37	3.03644	pri-amiR-NbSu	76	97	-
TTACTACAATGAAAAAGGCC	20	37	3.03644	pri-amiR-NbSu	334	353	-
CGCCTAAAATCACTTGAGAAT	21	37	3.03644	pri-amiR-NbSu	363	383	-
TTCTTTTTACTGTCCATTTAAGCT	24	37	3.03644	pri-amiR-NbSu	387	410	-
AAGGCCGAGGCAAAACGCCTAAAA	24	37	3.03644	pri-amiR-NbSu	348	371	-
CTATCTCTCTATAATCGGTTT	21	36	2.95437	pri-amiR-NbSu	179	199	-
AAACGTGTCTTATTTTCTATCTCT	24	36	2.95437	pri-amiR-NbSu	420	443	-
ATCTCTCTATAATCGGTTTTAT	22	36	2.95437	pri-amiR-NbSu	181	202	-
CTTTTTACTGTCCATTTAAGCTAT	24	36	2.95437	pri-amiR-NbSu	389	412	-
TTACTGTCCATTTAAGCTATCTTT	24	36	2.95437	pri-amiR-NbSu	393	416	-
ACATGAAAGAACAGATTAGATC	22	35	2.8723	pri-amiR-NbSu	486	507	-
GTTCCTTCGAACCCGAGTTTTGTT	24	35	2.8723	pri-amiR-NbSu	97	120	-
TAAGAAACTATAGTATTTTGTCT	23	35	2.8723	pri-amiR-NbSu	455	477	-
TTGCGGGAAGTCAACCACGGTT	22	35	2.8723	pri-amiR-NbSu	299	320	-
AACCCGAGTTTTGTTCGTCTA	21	35	2.8723	pri-amiR-NbSu	106	126	-
TATCTCTTTTGTTTAAACTAAG	22	35	2.8723	pri-amiR-NbSu	437	458	-
TACAATGAAAAAGGCCGAGGCAA	23	35	2.8723	pri-amiR-NbSu	338	360	-
ACGTGTCTTATTTTCTATCTCT	22	35	2.8723	pri-amiR-NbSu	422	443	-
AATGAAAAAGGCCGAGGCAAAAC	23	35	2.8723	pri-amiR-NbSu	341	363	-
AAAAAAAGGTAGTCATCAGAT	21	34	2.79024	pri-amiR-NbSu	11	31	-
TTTTATAAACGTGTCTTATTT	21	34	2.79024	pri-amiR-NbSu	414	434	-
TTCCATCTTTTTAGCTTCACTA	22	34	2.79024	pri-amiR-NbSu	160	181	-
TAAACGTGTCTTATTTTCTATCTC	24	34	2.79024	pri-amiR-NbSu	419	442	-
AGAGGAGATGACGTGTGTTCCT	22	34	2.79024	pri-amiR-NbSu	81	102	-
CTACAATGAAAAAGGCCGAGGCA	23	34	2.79024	pri-amiR-NbSu	337	359	-
GTTTAACGAAGAGGAGATGACGTG	24	34	2.79024	pri-amiR-NbSu	72	95	-
AGGAGATGACGTGTGTTCCTTC	22	34	2.79024	pri-amiR-NbSu	83	104	-
TATAACCGTGGTGGACTTCCCGCA	24	34	2.79024	pri-amiR-NbSu	249	272	-
GGGGAAAAAAAGGTAGTCATCAGA	24	34	2.79024	pri-amiR-NbSu	7	30	-
TGCGGGAAGTCAACCACGGT	20	33	2.70817	pri-amiR-NbSu	300	319	-
AGGGGGGAAAAAAAGGTAGTCATC	24	33	2.70817	pri-amiR-NbSu	4	27	-
TGATGATCACATTCGTTATCT	21	33	2.70817	pri-amiR-NbSu	273	293	-
CTATAGTATTTTGTCTAAAACAAA	24	33	2.70817	pri-amiR-NbSu	462	485	-
TCGGTTTTATCTTTCTCTAAGTC	23	33	2.70817	pri-amiR-NbSu	193	215	-
CTATCTTTTATAAACGTGTCTTAT	24	33	2.70817	pri-amiR-NbSu	409	432	-
GAAGAGGAGATGACGTGTGTT	21	33	2.70817	pri-amiR-NbSu	79	99	-
TAACGAAGAGGAGATGACGTGT	22	33	2.70817	pri-amiR-NbSu	75	96	-
ATCTATTTTTTGCGGGAAGTC	21	33	2.70817	pri-amiR-NbSu	290	310	-
ATCTATTTTTTGCGGGAAGTCAAC	24	32	2.62611	pri-amiR-NbSu	290	313	-
CTATAATCGGTTTTATCTTTCTCT	24	32	2.62611	pri-amiR-NbSu	187	210	-
TTAACGAAGAGGAGATGACGT	21	32	2.62611	pri-amiR-NbSu	74	94	-
CAATTCTTTTTACTGTCCATT	21	32	2.62611	pri-amiR-NbSu	384	404	-
TTTTTTGCGGGAAGTCAACCA	21	32	2.62611	pri-amiR-NbSu	295	315	-
TGTATAACCGTGGTGGACTTCCCG	24	32	2.62611	pri-amiR-NbSu	247	270	-
TCACATTCGTTATCTATTTTTTGC	24	32	2.62611	pri-amiR-NbSu	279	302	-
ATGACGTGTGTTCCTTCGAACCCG	24	32	2.62611	pri-amiR-NbSu	88	111	-
CTGTCCATTTAAGCTATCTTTT	22	32	2.62611	pri-amiR-NbSu	396	417	-
ATGAAAAAGGCCGAGGCAAAACG	23	32	2.62611	pri-amiR-NbSu	342	364	-
CACGGTTACATTGGCTCTTCTT	22	31	2.54404	pri-amiR-NbSu	314	335	-
GAAAAAGGCCGAGGCAAAACGCC	23	31	2.54404	pri-amiR-NbSu	344	366	-
TTTTTTGCGGGAAGTCAACCACGG	24	31	2.54404	pri-amiR-NbSu	295	318	-
TAAATAGCACCTTCTCTTCTCC	22	31	2.54404	pri-amiR-NbSu	127	148	-
TAAGCTATCTTTTATAAACGTGTC	24	31	2.54404	pri-amiR-NbSu	405	428	-
CTCACTTCCATCTTTTTAGCT	21	30	2.46198	pri-amiR-NbSu	155	175	-
TGTTCGTCTATAAATAGCACCTTC	24	30	2.46198	pri-amiR-NbSu	117	140	-
TTTTGTTCGTCTATAAATAGC	21	30	2.46198	pri-amiR-NbSu	114	134	-
CATCTTTTTAGCTTCACTATCTCT	24	30	2.46198	pri-amiR-NbSu	163	186	-
TTCCTTCGAACCCGAGTTTTGT	22	30	2.46198	pri-amiR-NbSu	98	119	-
TTTTACTGTCCATTTAAGCTATCT	24	30	2.46198	pri-amiR-NbSu	391	414	-
CCTCACTTCCATCTTTTTAGCTTC	24	30	2.46198	pri-amiR-NbSu	154	177	-
CTCACTTCCATCTTTTTAGCTT	22	30	2.46198	pri-amiR-NbSu	155	176	-
GAATCTGTATAACCGTGGTGGAC	23	30	2.46198	pri-amiR-NbSu	242	264	-
GAAGAATCTGTATAACCGTG	20	30	2.46198	pri-amiR-NbSu	239	258	-
TATAAACGTGTCTTATTTTCT	21	30	2.46198	pri-amiR-NbSu	417	437	-
CGGTTACATTGGCTCTTCTTA	21	29	2.37991	pri-amiR-NbSu	316	336	-
TCTTTTTAGCTTCACTATCTCT	22	29	2.37991	pri-amiR-NbSu	165	186	-
CATGAAAGAACAGATTAGATCT	22	29	2.37991	pri-amiR-NbSu	487	508	-
AAACGCCTAAAATCACTTGAGAAT	24	29	2.37991	pri-amiR-NbSu	360	383	-
ACTAAGAAACTATAGTATTTTGTC	24	29	2.37991	pri-amiR-NbSu	453	476	-
TGTTCCTTCGAACCCGAGTTTTGT	24	29	2.37991	pri-amiR-NbSu	96	119	-
TCTATTTTTTGCGGGAAGTCAA	22	28	2.29784	pri-amiR-NbSu	291	312	-
CGTGTCTTATTTTCTATCTCT	21	28	2.29784	pri-amiR-NbSu	423	443	-
TTACTGTCCATTTAAGCTATCT	22	28	2.29784	pri-amiR-NbSu	393	414	-
TATCTTTCTCTAAGTCACAACCCA	24	28	2.29784	pri-amiR-NbSu	200	223	-
AAACTATAGTATTTTGTCTAA	21	28	2.29784	pri-amiR-NbSu	459	479	-
ATTTTTTGCGGGAAGTCAACC	21	28	2.29784	pri-amiR-NbSu	294	314	-
CGGTTACATTGGCTCTTCTTACTA	24	28	2.29784	pri-amiR-NbSu	316	339	-
CGTTTAACGAAGAGGAGATGACG	23	28	2.29784	pri-amiR-NbSu	71	93	-
CCCGAGTTTTGTTCGTCTATAAA	23	28	2.29784	pri-amiR-NbSu	108	130	-
AACCACGGTTACATTGGCTCT	21	28	2.29784	pri-amiR-NbSu	311	331	-
TATCTATTTTTTGCGGGAAGTCAA	24	28	2.29784	pri-amiR-NbSu	289	312	-
TTTAACGAAGAGGAGATGACGTGT	24	28	2.29784	pri-amiR-NbSu	73	96	-
GAGTTTTGTTCGTCTATAAATA	22	28	2.29784	pri-amiR-NbSu	111	132	-
ATCTTTTATAAACGTGTCTTAT	22	28	2.29784	pri-amiR-NbSu	411	432	-
AATTCTTTTTACTGTCCATTTAAG	24	28	2.29784	pri-amiR-NbSu	385	408	-
CGGGAAGTCAACCACGGTTACATT	24	27	2.21578	pri-amiR-NbSu	302	325	-
GAAAAAAAGGTAGTCATCAGAT	22	27	2.21578	pri-amiR-NbSu	10	31	-
CCCGAGTTTTGTTCGTCTATAAAT	24	27	2.21578	pri-amiR-NbSu	108	131	-
TATCTTTTATAAACGTGTCTT	21	27	2.21578	pri-amiR-NbSu	410	430	-
ATCTTTCTCTAAGTCACAACCC	22	27	2.21578	pri-amiR-NbSu	201	222	-
AAAACGCCTAAAATCACTTGAG	22	27	2.21578	pri-amiR-NbSu	359	380	-
CCCGAGTTTTGTTCGTCTATAA	22	27	2.21578	pri-amiR-NbSu	108	129	-
TTAACGAAGAGGAGATGACGTGTG	24	27	2.21578	pri-amiR-NbSu	74	97	-
TTCACGTTTAACGAAGAGGAGA	22	27	2.21578	pri-amiR-NbSu	67	88	-
AAAGGCCGAGGCAAAACGCCTAAA	24	27	2.21578	pri-amiR-NbSu	347	370	-
GTAGAGAAGAATCTGTATAACCGT	24	27	2.21578	pri-amiR-NbSu	234	257	-
GTTATCTATTTTTTGCGGGAAGT	23	27	2.21578	pri-amiR-NbSu	287	309	-
GTTATCTATTTTTTGCGGGAAG	22	27	2.21578	pri-amiR-NbSu	287	308	-
TACTGTCCATTTAAGCTATCTTTT	24	27	2.21578	pri-amiR-NbSu	394	417	-
CCATCTTTTTAGCTTCACTATC	22	27	2.21578	pri-amiR-NbSu	162	183	-
TCTATCTCTTTTGTTTAAACTAAG	24	27	2.21578	pri-amiR-NbSu	435	458	-
GCAAAACGCCTAAAATCACTTG	22	26	2.13371	pri-amiR-NbSu	357	378	-
ATAAACGTGTCTTATTTTCTATCT	24	26	2.13371	pri-amiR-NbSu	418	441	-
TCAACCACGGTTACATTGGCTC	22	26	2.13371	pri-amiR-NbSu	309	330	-
ACTGTCCATTTAAGCTATCTT	21	26	2.13371	pri-amiR-NbSu	395	415	-
TTTTTACTGTCCATTTAAGCT	21	26	2.13371	pri-amiR-NbSu	390	410	-
GAACCCGAGTTTTGTTCGTCTA	22	26	2.13371	pri-amiR-NbSu	105	126	-
CTATCTTTTATAAACGTGTCTT	22	26	2.13371	pri-amiR-NbSu	409	430	-
TTCGTCTATAAATAGCACCTTC	22	26	2.13371	pri-amiR-NbSu	119	140	-
ATTCGTTATCTATTTTTTGCGGGA	24	26	2.13371	pri-amiR-NbSu	283	306	-
TCACGTTTAACGAAGAGGAGATG	23	26	2.13371	pri-amiR-NbSu	68	90	-
GCTTCACTATCTCTCTATAAT	21	26	2.13371	pri-amiR-NbSu	173	193	-
TTAGCTTCACTATCTCTCTAT	21	26	2.13371	pri-amiR-NbSu	170	190	-
TGGCTCTTCTTACTACAATGAAA	23	26	2.13371	pri-amiR-NbSu	325	347	-
ATCTTTTATAAACGTGTCTTATTT	24	26	2.13371	pri-amiR-NbSu	411	434	-
TTTCTCTAAGTCACAACCCAAA	22	26	2.13371	pri-amiR-NbSu	204	225	-
TCTTTTTAGCTTCACTATCTC	21	26	2.13371	pri-amiR-NbSu	165	185	-
ACAAAGTAGAGAAGAATCTGTATA	24	26	2.13371	pri-amiR-NbSu	229	252	-
GCTATCTTTTATAAACGTGTCT	22	26	2.13371	pri-amiR-NbSu	408	429	-
GAAACTATAGTATTTTGTCTAA	22	26	2.13371	pri-amiR-NbSu	458	479	-
CCATCTTTTTAGCTTCACTATCTC	24	25	2.05165	pri-amiR-NbSu	162	185	-
CCTCACTTCCATCTTTTTAGC	21	25	2.05165	pri-amiR-NbSu	154	174	-
AACGCCTAAAATCACTTGAGAATC	24	25	2.05165	pri-amiR-NbSu	361	384	-
CTTCTTACTACAATGAAAAAGGCC	24	25	2.05165	pri-amiR-NbSu	330	353	-
ACAGATTAGATCTCATCTTTAGTC	24	25	2.05165	pri-amiR-NbSu	496	519	-
GGCTCTTCTTACTACAATGAAAA	23	25	2.05165	pri-amiR-NbSu	326	348	-
AGCTATCTTTTATAAACGTGT	21	25	2.05165	pri-amiR-NbSu	407	427	-
TGGTGGACTTCCCGCATGATG	21	25	2.05165	pri-amiR-NbSu	257	277	-
AAATCACTTGAGAATCAATTCTTT	24	25	2.05165	pri-amiR-NbSu	369	392	-
CAACCACGGTTACATTGGCTCT	22	25	2.05165	pri-amiR-NbSu	310	331	-
GGTGGACTTCCCGCATGATGA	21	25	2.05165	pri-amiR-NbSu	258	278	-
AAACGTGTCTTATTTTCTATC	21	24	1.96958	pri-amiR-NbSu	420	440	-
TCTTTTATAAACGTGTCTTAT	21	24	1.96958	pri-amiR-NbSu	412	432	-
ACCACGGTTACATTGGCTCTTCTT	24	24	1.96958	pri-amiR-NbSu	312	335	-
GGGAAAAAAAGGTAGTCATCAG	22	24	1.96958	pri-amiR-NbSu	8	29	-
TATAATCGGTTTTATCTTTCTCTA	24	24	1.96958	pri-amiR-NbSu	188	211	-
CACGTTTAACGAAGAGGAGATGAC	24	24	1.96958	pri-amiR-NbSu	69	92	-
GAAACTATAGTATTTTGTCTA	21	24	1.96958	pri-amiR-NbSu	458	478	-
TTTCACGTTTAACGAAGAGGA	21	23	1.88751	pri-amiR-NbSu	66	86	-
AGTAGAGAAGAATCTGTATAACCG	24	23	1.88751	pri-amiR-NbSu	233	256	-
AGCTTCACTATCTCTCTATAAT	22	23	1.88751	pri-amiR-NbSu	172	193	-
CTGTATAACCGTGGTGGACTT	21	23	1.88751	pri-amiR-NbSu	246	266	-
TTTAGCTTCACTATCTCTCTAT	22	23	1.88751	pri-amiR-NbSu	169	190	-
TCTTTCTCTAAGTCACAACCCA	22	23	1.88751	pri-amiR-NbSu	202	223	-
CACAACCCAAAAAAACAAAGTAGA	24	23	1.88751	pri-amiR-NbSu	215	238	-
ACTGTCCATTTAAGCTATCTTT	22	23	1.88751	pri-amiR-NbSu	395	416	-
TTTCTATCTCTTTTGTTTAAACTA	24	23	1.88751	pri-amiR-NbSu	433	456	-
TTCTCTAAGTCACAACCCAAA	21	23	1.88751	pri-amiR-NbSu	205	225	-
TTTTATCTTTCTCTAAGTCACA	22	23	1.88751	pri-amiR-NbSu	197	218	-
TAATTTCACGTTTAACGAAGAGGA	24	23	1.88751	pri-amiR-NbSu	63	86	-
AAAAAGGTAGTCATCAGATATATA	24	23	1.88751	pri-amiR-NbSu	13	36	-
TACTACAATGAAAAAGGCCG	20	23	1.88751	pri-amiR-NbSu	335	354	-
CCTAAAATCACTTGAGAATCA	21	23	1.88751	pri-amiR-NbSu	365	385	-
ACAAAACATGAAAGAACAGATT	22	23	1.88751	pri-amiR-NbSu	481	502	-
TTTAAGCTATCTTTTATAAACGTG	24	23	1.88751	pri-amiR-NbSu	403	426	-
TTCCTTCGAACCCGAGTTTTG	21	23	1.88751	pri-amiR-NbSu	98	118	-
TTTGCGGGAAGTCAACCACGG	21	23	1.88751	pri-amiR-NbSu	298	318	-
TCAACCACGGTTACATTGGCTCTT	24	23	1.88751	pri-amiR-NbSu	309	332	-
TTCTTTTTACTGTCCATTTAAGC	23	23	1.88751	pri-amiR-NbSu	387	409	-
CATTGGCTCTTCTTACTACAATGA	24	22	1.80545	pri-amiR-NbSu	322	345	-
TTGTTCGTCTATAAATAGCACCTT	24	22	1.80545	pri-amiR-NbSu	116	139	-
ATCTATTTTTTGCGGGAAGTCA	22	22	1.80545	pri-amiR-NbSu	290	311	-
CGCCTAAAATCACTTGAGAATC	22	22	1.80545	pri-amiR-NbSu	363	384	-
GACGTGTGTTCCTTCGAACC	20	22	1.80545	pri-amiR-NbSu	90	109	-
CTATAAATAGCACCTTCTCTTC	22	22	1.80545	pri-amiR-NbSu	124	145	-
TCTATTTTTTGCGGGAAGTCA	21	22	1.80545	pri-amiR-NbSu	291	311	-
TCAATTCTTTTTACTGTCCATT	22	22	1.80545	pri-amiR-NbSu	383	404	-
GTTATCTATTTTTTGCGGGA	20	22	1.80545	pri-amiR-NbSu	287	306	-
CTTCCCGCATGATGATCACATTCG	24	22	1.80545	pri-amiR-NbSu	264	287	-
CTTTCTCTAAGTCACAACCCA	21	22	1.80545	pri-amiR-NbSu	203	223	-
ACTACAATGAAAAAGGCCGA	20	22	1.80545	pri-amiR-NbSu	336	355	-
TCTTTCTCTAAGTCACAACCCAAA	24	22	1.80545	pri-amiR-NbSu	202	225	-
GGCTCTTCTTACTACAATGA	20	22	1.80545	pri-amiR-NbSu	326	345	-
GGGGGAAAAAAAGGTAGTCATCAG	24	22	1.80545	pri-amiR-NbSu	6	29	-
TTCTTACTACAATGAAAAAGGCC	23	22	1.80545	pri-amiR-NbSu	331	353	-
CTTTTATAAACGTGTCTTATTTT	23	22	1.80545	pri-amiR-NbSu	413	435	-
TGGACTTCCCGCATGATGATCAC	23	22	1.80545	pri-amiR-NbSu	260	282	-
AGAATCTGTATAACCGTGGT	20	22	1.80545	pri-amiR-NbSu	241	260	-
TCCTCACTTCCATCTTTTTAGCTT	24	22	1.80545	pri-amiR-NbSu	153	176	-
TACTGTCCATTTAAGCTATCTT	22	22	1.80545	pri-amiR-NbSu	394	415	-
CTCTATAATCGGTTTTATCTTT	22	21	1.72338	pri-amiR-NbSu	185	206	-
TACAATGAAAAAGGCCGAGG	20	21	1.72338	pri-amiR-NbSu	338	357	-
CTCTCTATAATCGGTTTTATCTTT	24	21	1.72338	pri-amiR-NbSu	183	206	-
TCTCTCTATAATCGGTTTTATCTT	24	21	1.72338	pri-amiR-NbSu	182	205	-
ACATTCGTTATCTATTTTTTGC	22	21	1.72338	pri-amiR-NbSu	281	302	-
GACGTGTGTTCCTTCGAACCC	21	21	1.72338	pri-amiR-NbSu	90	110	-
CTTCGAACCCGAGTTTTGTTC	21	21	1.72338	pri-amiR-NbSu	101	121	-
ATCTATTTTTTGCGGGAAGT	20	21	1.72338	pri-amiR-NbSu	290	309	-
GGACTTCCCGCATGATGATCACAT	24	21	1.72338	pri-amiR-NbSu	261	284	-
TCTATAATCGGTTTTATCTTTCTC	24	21	1.72338	pri-amiR-NbSu	186	209	-
ATCTTTTTAGCTTCACTATCTCTC	24	20	1.64132	pri-amiR-NbSu	164	187	-
TCTATAATCGGTTTTATCTTT	21	20	1.64132	pri-amiR-NbSu	186	206	-
CCACGGTTACATTGGCTCTTCT	22	20	1.64132	pri-amiR-NbSu	313	334	-
AAAGTAGAGAAGAATCTGTATA	22	20	1.64132	pri-amiR-NbSu	231	252	-
TATAGTATTTTGTCTAAAACAA	22	20	1.64132	pri-amiR-NbSu	463	484	-
CATGAAAGAACAGATTAGATC	21	20	1.64132	pri-amiR-NbSu	487	507	-
CGGTTACATTGGCTCTTCTTACT	23	20	1.64132	pri-amiR-NbSu	316	338	-
CCCAAAAAAACAAAGTAGAGAAGA	24	20	1.64132	pri-amiR-NbSu	220	243	-
CTAAGAAACTATAGTATTTTGT	22	20	1.64132	pri-amiR-NbSu	454	475	-
ACGCCTAAAATCACTTGAGAATC	23	20	1.64132	pri-amiR-NbSu	362	384	-
CTTCGAACCCGAGTTTTGTTCG	22	19	1.55925	pri-amiR-NbSu	101	122	-
GAAAAAGGCCGAGGCAAAAC	20	19	1.55925	pri-amiR-NbSu	344	363	-
AAAACAAAGTAGAGAAGAATC	21	19	1.55925	pri-amiR-NbSu	226	246	-
ATAACCGTGGTGGACTTCCCGC	22	19	1.55925	pri-amiR-NbSu	250	271	-
GTCTTATTTTCTATCTCTTTTGTT	24	19	1.55925	pri-amiR-NbSu	426	449	-
TTTTTAGCTTCACTATCTCTC	21	19	1.55925	pri-amiR-NbSu	167	187	-
TATAAATAGCACCTTCTCTTCT	22	19	1.55925	pri-amiR-NbSu	125	146	-
TTCGAACCCGAGTTTTGTTCGT	22	19	1.55925	pri-amiR-NbSu	102	123	-
TTTTATAAACGTGTCTTATTTT	22	19	1.55925	pri-amiR-NbSu	414	435	-
TATAATCGGTTTTATCTTTCT	21	19	1.55925	pri-amiR-NbSu	188	208	-
TACTGTCCATTTAAGCTATCT	21	19	1.55925	pri-amiR-NbSu	394	414	-
GGTTTTATCTTTCTCTAAGTCACA	24	19	1.55925	pri-amiR-NbSu	195	218	-
AACGCCTAAAATCACTTGAGA	21	19	1.55925	pri-amiR-NbSu	361	381	-
CAAAACGCCTAAAATCACTTGAG	23	19	1.55925	pri-amiR-NbSu	358	380	-
GTTTTGTTCGTCTATAAATAGCAC	24	19	1.55925	pri-amiR-NbSu	113	136	-
CGTGTCTTATTTTCTATCTCTTTT	24	19	1.55925	pri-amiR-NbSu	423	446	-
TCTTACTACAATGAAAAAGGCCG	23	19	1.55925	pri-amiR-NbSu	332	354	-
ACTTCCCGCATGATGATCACATTC	24	19	1.55925	pri-amiR-NbSu	263	286	-
TTACATTGGCTCTTCTTACTACA	23	19	1.55925	pri-amiR-NbSu	319	341	-
TCTCTATAATCGGTTTTATCT	21	19	1.55925	pri-amiR-NbSu	184	204	-
CTCTCTATAATCGGTTTTAT	20	18	1.47719	pri-amiR-NbSu	183	202	-
AACAAAGTAGAGAAGAATCTG	21	18	1.47719	pri-amiR-NbSu	228	248	-
ACATTCGTTATCTATTTTTTGCG	23	18	1.47719	pri-amiR-NbSu	281	303	-
CGGTTACATTGGCTCTTCTTAC	22	18	1.47719	pri-amiR-NbSu	316	337	-
GCTATCTTTTATAAACGTGTCTTA	24	18	1.47719	pri-amiR-NbSu	408	431	-
CACATTCGTTATCTATTTTTTG	22	18	1.47719	pri-amiR-NbSu	280	301	-
CTTCCATCTTTTTAGCTTCAC	21	18	1.47719	pri-amiR-NbSu	159	179	-
ACTTCCATCTTTTTAGCTTCA	21	18	1.47719	pri-amiR-NbSu	158	178	-
CTTCCTCACTTCCATCTTTTTAGC	24	18	1.47719	pri-amiR-NbSu	151	174	-
CACTTCCATCTTTTTAGCTTCA	22	18	1.47719	pri-amiR-NbSu	157	178	-
TCTCTCTATAATCGGTTTTATC	22	18	1.47719	pri-amiR-NbSu	182	203	-
CAGATTAGATCTCATCTTTAGT	22	18	1.47719	pri-amiR-NbSu	497	518	-
CCTTCGAACCCGAGTTTTGTT	21	18	1.47719	pri-amiR-NbSu	100	120	-
GGGAAAAAAAGGTAGTCATC	20	18	1.47719	pri-amiR-NbSu	8	27	-
CTTCCCGCATGATGATCACATT	22	18	1.47719	pri-amiR-NbSu	264	285	-
TGTTCCTTCGAACCCGAGTTT	21	18	1.47719	pri-amiR-NbSu	96	116	-
CGAACCCGAGTTTTGTTCGTC	21	18	1.47719	pri-amiR-NbSu	104	124	-
AGGAGATGACGTGTGTTCCTT	21	18	1.47719	pri-amiR-NbSu	83	103	-
CTATTTTTTGCGGGAAGTCAAC	22	18	1.47719	pri-amiR-NbSu	292	313	-
CCTTCGAACCCGAGTTTTGTTCG	23	18	1.47719	pri-amiR-NbSu	100	122	-
TGGACTTCCCGCATGATGATCACA	24	18	1.47719	pri-amiR-NbSu	260	283	-
TCGTTATCTATTTTTTGCGGGAAG	24	18	1.47719	pri-amiR-NbSu	285	308	-
CCTTCGAACCCGAGTTTTGTTC	22	18	1.47719	pri-amiR-NbSu	100	121	-
CAAAGTAGAGAAGAATCTGTA	21	18	1.47719	pri-amiR-NbSu	230	250	-
GTTATCTATTTTTTGCGGGAA	21	18	1.47719	pri-amiR-NbSu	287	307	-
GCAAAACGCCTAAAATCACT	20	17	1.39512	pri-amiR-NbSu	357	376	-
AGAGAAGAATCTGTATAACCGT	22	17	1.39512	pri-amiR-NbSu	236	257	-
TCTGTATAACCGTGGTGGACTTC	23	17	1.39512	pri-amiR-NbSu	245	267	-
ATTCTTTTTACTGTCCATTTA	21	17	1.39512	pri-amiR-NbSu	386	406	-
CGGTTTTATCTTTCTCTAAGTCAC	24	17	1.39512	pri-amiR-NbSu	194	217	-
TTTTAGCTTCACTATCTCTCTATA	24	17	1.39512	pri-amiR-NbSu	168	191	-
CCACGGTTACATTGGCTCTTC	21	17	1.39512	pri-amiR-NbSu	313	333	-
AAACAAAACATGAAAGAACAGATT	24	17	1.39512	pri-amiR-NbSu	479	502	-
TTAAGCTATCTTTTATAAACGT	22	17	1.39512	pri-amiR-NbSu	404	425	-
CTTCACTATCTCTCTATAATCGGTT	25	17	1.39512	pri-amiR-NbSu	174	198	-
GGGAAAAAAAGGTAGTCATCAGAT	24	17	1.39512	pri-amiR-NbSu	8	31	-
TCCTCACTTCCATCTTTTTAGC	22	17	1.39512	pri-amiR-NbSu	153	174	-
TTCCATCTTTTTAGCTTCACT	21	17	1.39512	pri-amiR-NbSu	160	180	-
CCGAGTTTTGTTCGTCTATAA	21	17	1.39512	pri-amiR-NbSu	109	129	-
CCATCTTTTTAGCTTCACTATCT	23	17	1.39512	pri-amiR-NbSu	162	184	-
GAAAAAAAGGTAGTCATCAGATA	23	17	1.39512	pri-amiR-NbSu	10	32	-
GAACCCGAGTTTTGTTCGTCT	21	17	1.39512	pri-amiR-NbSu	105	125	-
AACCACGGTTACATTGGCTCTT	22	17	1.39512	pri-amiR-NbSu	311	332	-
TTGTTCGTCTATAAATAGCA	20	16	1.31305	pri-amiR-NbSu	116	135	-
AGGTAGTCATCAGATATATA	20	16	1.31305	pri-amiR-NbSu	17	36	-
GAGAAGAATCTGTATAACCGTGG	23	16	1.31305	pri-amiR-NbSu	237	259	-
GAGATGACGTGTGTTCCTTC	20	16	1.31305	pri-amiR-NbSu	85	104	-
TTACTACAATGAAAAAGGCCGAG	23	16	1.31305	pri-amiR-NbSu	334	356	-
TTATAAACGTGTCTTATTTTC	21	16	1.31305	pri-amiR-NbSu	416	436	-
ATCTTTTTAGCTTCACTATCT	21	16	1.31305	pri-amiR-NbSu	164	184	-
TTATCTATTTTTTGCGGGAAGTCA	24	16	1.31305	pri-amiR-NbSu	288	311	-
CAAAACATGAAAGAACAGATTAGA	24	16	1.31305	pri-amiR-NbSu	482	505	-
CAATGAAAAAGGCCGAGGCA	20	16	1.31305	pri-amiR-NbSu	340	359	-
CGTTTAACGAAGAGGAGATGAC	22	16	1.31305	pri-amiR-NbSu	71	92	-
TCGTCTATAAATAGCACCTTCTCT	24	16	1.31305	pri-amiR-NbSu	120	143	-
CTTATTTTCTATCTCTTTTGTTT	23	16	1.31305	pri-amiR-NbSu	428	450	-
TAGAGAAGAATCTGTATAACCG	22	16	1.31305	pri-amiR-NbSu	235	256	-
AATAGCACCTTCTCTTCTCCTTCT	24	16	1.31305	pri-amiR-NbSu	129	152	-
CACTTCCATCTTTTTAGCTTC	21	16	1.31305	pri-amiR-NbSu	157	177	-
AACCCGAGTTTTGTTCGTCTATAA	24	16	1.31305	pri-amiR-NbSu	106	129	-
TTTCTCTAAGTCACAACCCAAAAA	24	16	1.31305	pri-amiR-NbSu	204	227	-
TGTCTTATTTTCTATCTCTTTTGT	24	16	1.31305	pri-amiR-NbSu	425	448	-
CAAAAAAACAAAGTAGAGAAG	21	16	1.31305	pri-amiR-NbSu	222	242	-
GCATGATGATCACATTCGTTATCT	24	16	1.31305	pri-amiR-NbSu	270	293	-
TATCTCTCTATAATCGGTTTTATC	24	16	1.31305	pri-amiR-NbSu	180	203	-
TGATGATCACATTCGTTATCTA	22	16	1.31305	pri-amiR-NbSu	273	294	-
GTTTTGTTCGTCTATAAATAG	21	16	1.31305	pri-amiR-NbSu	113	133	-
GCTATCTTTTATAAACGTGTCTT	23	16	1.31305	pri-amiR-NbSu	408	430	-
CCCGAGTTTTGTTCGTCTAT	20	16	1.31305	pri-amiR-NbSu	108	127	-
GTGTCTTATTTTCTATCTCTTT	22	16	1.31305	pri-amiR-NbSu	424	445	-
TCTATTTTTTGCGGGAAGTCAACC	24	16	1.31305	pri-amiR-NbSu	291	314	-
AACGTGTCTTATTTTCTATCTCTT	24	16	1.31305	pri-amiR-NbSu	421	444	-
TCGGTTTTATCTTTCTCTAAGT	22	16	1.31305	pri-amiR-NbSu	193	214	-
AACGTGTCTTATTTTCTATCT	21	15	1.23099	pri-amiR-NbSu	421	441	-
ATAAATAGCACCTTCTCTTCTCCT	24	15	1.23099	pri-amiR-NbSu	126	149	-
CTCTTCTTACTACAATGAAAAAGG	24	15	1.23099	pri-amiR-NbSu	328	351	-
GAGATGACGTGTGTTCCTTCG	21	15	1.23099	pri-amiR-NbSu	85	105	-
GGAAAAAAAGGTAGTCATCAGATA	24	15	1.23099	pri-amiR-NbSu	9	32	-
ACATTGGCTCTTCTTACTAC	20	15	1.23099	pri-amiR-NbSu	321	340	-
TTATAAACGTGTCTTATTTTCT	22	15	1.23099	pri-amiR-NbSu	416	437	-
CTGTATAACCGTGGTGGAC	19	15	1.23099	pri-amiR-NbSu	246	264	-
AAACGCCTAAAATCACTTGAG	21	15	1.23099	pri-amiR-NbSu	360	380	-
GAAGTCAACCACGGTTACATTGGC	24	15	1.23099	pri-amiR-NbSu	305	328	-
CGAGTTTTGTTCGTCTATAAA	21	15	1.23099	pri-amiR-NbSu	110	130	-
TTTCTCTAAGTCACAACCCAA	21	15	1.23099	pri-amiR-NbSu	204	224	-
TATAGTATTTTGTCTAAAACA	21	15	1.23099	pri-amiR-NbSu	463	483	-
AGAAGAATCTGTATAACCGTGGT	23	15	1.23099	pri-amiR-NbSu	238	260	-
AACGAAGAGGAGATGACGTGT	21	15	1.23099	pri-amiR-NbSu	76	96	-
ACTATCTCTCTATAATCGGTTTT	23	15	1.23099	pri-amiR-NbSu	178	200	-
TTCGTCTATAAATAGCACCTTCTC	24	15	1.23099	pri-amiR-NbSu	119	142	-
GAATCTGTATAACCGTGGTG	20	15	1.23099	pri-amiR-NbSu	242	261	-
TTTGCGGGAAGTCAACCACGGTT	23	15	1.23099	pri-amiR-NbSu	298	320	-
TCTTTTTAGCTTCACTATCTCTCT	24	15	1.23099	pri-amiR-NbSu	165	188	-
GCGGGAAGTCAACCACGGT	19	15	1.23099	pri-amiR-NbSu	301	319	-
AAGCTATCTTTTATAAACGTGTCT	24	15	1.23099	pri-amiR-NbSu	406	429	-
TCACATTCGTTATCTATTTTT	21	14	1.14892	pri-amiR-NbSu	279	299	-
TCCATCTTTTTAGCTTCACTATC	23	14	1.14892	pri-amiR-NbSu	161	183	-
AAGAAACTATAGTATTTTGTCTAA	24	14	1.14892	pri-amiR-NbSu	456	479	-
AAGGCCGAGGCAAAACGCCTAA	22	14	1.14892	pri-amiR-NbSu	348	369	-
TGGCTCTTCTTACTACAATG	20	14	1.14892	pri-amiR-NbSu	325	344	-
CACCTTCTCTTCTCCTTCTTCCTC	24	14	1.14892	pri-amiR-NbSu	134	157	-
CATGAAAGAACAGATTAGATCTCA	24	14	1.14892	pri-amiR-NbSu	487	510	-
AGATGACGTGTGTTCCTTCG	20	14	1.14892	pri-amiR-NbSu	86	105	-
TTTTACTGTCCATTTAAGCTA	21	14	1.14892	pri-amiR-NbSu	391	411	-
TTATTTTCTATCTCTTTTGTT	21	14	1.14892	pri-amiR-NbSu	429	449	-
AGATGACGTGTGTTCCTTC	19	14	1.14892	pri-amiR-NbSu	86	104	-
CTATAAATAGCACCTTCTCTTCTC	24	14	1.14892	pri-amiR-NbSu	124	147	-
AGAAACTATAGTATTTTGTCT	21	14	1.14892	pri-amiR-NbSu	457	477	-
CAAAGTAGAGAAGAATCTGTATA	23	14	1.14892	pri-amiR-NbSu	230	252	-
TTTTTACTGTCCATTTAAGC	20	14	1.14892	pri-amiR-NbSu	390	409	-
GATTAGATCTCATCTTTAGTCT	22	14	1.14892	pri-amiR-NbSu	499	520	-
TAACGAAGAGGAGATGACGTGTG	23	14	1.14892	pri-amiR-NbSu	75	97	-
AACTATAGTATTTTGTCTAAAACA	24	14	1.14892	pri-amiR-NbSu	460	483	-
ACGTGTCTTATTTTCTATCTC	21	14	1.14892	pri-amiR-NbSu	422	442	-
TCACTTCCATCTTTTTAGCTTC	22	14	1.14892	pri-amiR-NbSu	156	177	-
TGACGTGTGTTCCTTCGAAC	20	14	1.14892	pri-amiR-NbSu	89	108	-
AAAAGGCCGAGGCAAAACGCCTAA	24	14	1.14892	pri-amiR-NbSu	346	369	-
CACGTTTAACGAAGAGGAGAT	21	14	1.14892	pri-amiR-NbSu	69	89	-
CAAAACATGAAAGAACAGATT	21	14	1.14892	pri-amiR-NbSu	482	502	-
TGCGGGAAGTCAACCACGGTTACA	24	14	1.14892	pri-amiR-NbSu	300	323	-
CTCTCTATAATCGGTTTTATC	21	13	1.06686	pri-amiR-NbSu	183	203	-
AGAGGAGATGACGTGTGTTCCTTC	24	13	1.06686	pri-amiR-NbSu	81	104	-
CTCTATAATCGGTTTTATCTTTCT	24	13	1.06686	pri-amiR-NbSu	185	208	-
AAGAGGAGATGACGTGTGTT	20	13	1.06686	pri-amiR-NbSu	80	99	-
ACTATCTCTCTATAATCGG	19	13	1.06686	pri-amiR-NbSu	178	196	-
ACCCAAAAAAACAAAGTAGAGAAG	24	13	1.06686	pri-amiR-NbSu	219	242	-
GGGGGGAAAAAAAGGTAGTCATC	23	13	1.06686	pri-amiR-NbSu	5	27	-
CCGTGGTGGACTTCCCGCATGATG	24	13	1.06686	pri-amiR-NbSu	254	277	-
TCTTTTTACTGTCCATTTAAGCTA	24	13	1.06686	pri-amiR-NbSu	388	411	-
AGTCACAACCCAAAAAAACAAAGT	24	13	1.06686	pri-amiR-NbSu	212	235	-
TTCGAACCCGAGTTTTGTTCGTC	23	13	1.06686	pri-amiR-NbSu	102	124	-
GGGGAAAAAAAGGTAGTCATCAG	23	13	1.06686	pri-amiR-NbSu	7	29	-
CTATCTTTTATAAACGTGTCT	21	13	1.06686	pri-amiR-NbSu	409	429	-
GAGGAGATGACGTGTGTTCC	20	13	1.06686	pri-amiR-NbSu	82	101	-
GTTTTGTTCGTCTATAAATA	20	13	1.06686	pri-amiR-NbSu	113	132	-
CACGTTTAACGAAGAGGAGA	20	13	1.06686	pri-amiR-NbSu	69	88	-
CCAAAAAAACAAAGTAGAGAAGAA	24	13	1.06686	pri-amiR-NbSu	221	244	-
CATTGGCTCTTCTTACTACA	20	13	1.06686	pri-amiR-NbSu	322	341	-
GAAAAAAAGGTAGTCATCAG	20	13	1.06686	pri-amiR-NbSu	10	29	-
ATGATGATCACATTCGTTATCT	22	13	1.06686	pri-amiR-NbSu	272	293	-
ATAACCGTGGTGGACTTCCCG	21	13	1.06686	pri-amiR-NbSu	250	270	-
TGTATAACCGTGGTGGACTTCCC	23	13	1.06686	pri-amiR-NbSu	247	269	-
TTTCACGTTTAACGAAGAGGAG	22	13	1.06686	pri-amiR-NbSu	66	87	-
AAAACATGAAAGAACAGATTAGAT	24	13	1.06686	pri-amiR-NbSu	483	506	-
CGGGAAGTCAACCACGGTTACA	22	13	1.06686	pri-amiR-NbSu	302	323	-
GCATGATGATCACATTCGTTAT	22	13	1.06686	pri-amiR-NbSu	270	291	-
AACTAAGAAACTATAGTATTTTGT	24	13	1.06686	pri-amiR-NbSu	452	475	-
TCTATTTTTTGCGGGAAGTC	20	13	1.06686	pri-amiR-NbSu	291	310	-
TAAGCTATCTTTTATAAACGTGT	23	13	1.06686	pri-amiR-NbSu	405	427	-
GCTCTTCTTACTACAATGAAAAAG	24	13	1.06686	pri-amiR-NbSu	327	350	-
TAATCGGTTTTATCTTTCTCT	21	12	0.98479	pri-amiR-NbSu	190	210	-
TCTTTTTACTGTCCATTTAAG	21	12	0.98479	pri-amiR-NbSu	388	408	-
ACATTCGTTATCTATTTTTTG	21	12	0.98479	pri-amiR-NbSu	281	301	-
TCTTTTTAGCTTCACTATCT	20	12	0.98479	pri-amiR-NbSu	165	184	-
GTTTTATCTTTCTCTAAGTC	20	12	0.98479	pri-amiR-NbSu	196	215	-
TTCGTTATCTATTTTTTGCGGGA	23	12	0.98479	pri-amiR-NbSu	284	306	-
TGTTCGTCTATAAATAGCACCT	22	12	0.98479	pri-amiR-NbSu	117	138	-
GTCAACCACGGTTACATTGGC	21	12	0.98479	pri-amiR-NbSu	308	328	-
TTTATCTTTCTCTAAGTCACA	21	12	0.98479	pri-amiR-NbSu	198	218	-
GTATAACCGTGGTGGACTTCCCGC	24	12	0.98479	pri-amiR-NbSu	248	271	-
AAAAAGGCCGAGGCAAAACG	20	12	0.98479	pri-amiR-NbSu	345	364	-
AAGAATCTGTATAACCGTGGTGG	23	12	0.98479	pri-amiR-NbSu	240	262	-
AAAAAAAGGTAGTCATCAGATATA	24	12	0.98479	pri-amiR-NbSu	11	34	-
ATCTTTTATAAACGTGTCTTATT	23	12	0.98479	pri-amiR-NbSu	411	433	-
TCCATTTAAGCTATCTTTTATA	22	12	0.98479	pri-amiR-NbSu	399	420	-
GAAACTATAGTATTTTGTCT	20	12	0.98479	pri-amiR-NbSu	458	477	-
AAACATGAAAGAACAGATTAGATC	24	12	0.98479	pri-amiR-NbSu	484	507	-
TCCATCTTTTTAGCTTCACT	20	12	0.98479	pri-amiR-NbSu	161	180	-
CTATTTTTTGCGGGAAGTCAA	21	12	0.98479	pri-amiR-NbSu	292	312	-
ACCACGGTTACATTGGCTCTTCT	23	12	0.98479	pri-amiR-NbSu	312	334	-
TGGACTTCCCGCATGATGATCA	22	12	0.98479	pri-amiR-NbSu	260	281	-
GAAACTATAGTATTTTGTCTAAAA	24	12	0.98479	pri-amiR-NbSu	458	481	-
CCGTGGTGGACTTCCCGCATGA	22	12	0.98479	pri-amiR-NbSu	254	275	-
GAGGAGATGACGTGTGTTCCTTCG	24	12	0.98479	pri-amiR-NbSu	82	105	-
TCACGTTTAACGAAGAGGAG	20	12	0.98479	pri-amiR-NbSu	68	87	-
ACAAAGTAGAGAAGAATCTGTA	22	12	0.98479	pri-amiR-NbSu	229	250	-
CTGTCCATTTAAGCTATCTTTTAT	24	12	0.98479	pri-amiR-NbSu	396	419	-
AAAAAAACAAAGTAGAGAAGA	21	12	0.98479	pri-amiR-NbSu	223	243	-
CTTCCATCTTTTTAGCTTCACTAT	24	12	0.98479	pri-amiR-NbSu	159	182	-
AAAGGCCGAGGCAAAACGCCT	21	12	0.98479	pri-amiR-NbSu	347	367	-
AAATAGCACCTTCTCTTCTCC	21	12	0.98479	pri-amiR-NbSu	128	148	-
TTTTTACTGTCCATTTAAGCTA	22	12	0.98479	pri-amiR-NbSu	390	411	-
TTCTTTTTACTGTCCATTTAAG	22	12	0.98479	pri-amiR-NbSu	387	408	-
CAAAACGCCTAAAATCACTTGA	22	12	0.98479	pri-amiR-NbSu	358	379	-
AATGAAAAAGGCCGAGGCAA	20	12	0.98479	pri-amiR-NbSu	341	360	-
ATCTGTATAACCGTGGTGG	19	12	0.98479	pri-amiR-NbSu	244	262	-
AATTCTTTTTACTGTCCATTTA	22	12	0.98479	pri-amiR-NbSu	385	406	-
AGGAGATGACGTGTGTTCC	19	12	0.98479	pri-amiR-NbSu	83	101	-
AGATGACGTGTGTTCCTTCGAA	22	12	0.98479	pri-amiR-NbSu	86	107	-
CACTATCTCTCTATAATCGGTTT	23	12	0.98479	pri-amiR-NbSu	177	199	-
ATAGTATTTTGTCTAAAACAA	21	11	0.902724	pri-amiR-NbSu	464	484	-
CTTTCTCTAAGTCACAACCCAAAA	24	11	0.902724	pri-amiR-NbSu	203	226	-
TGTCCATTTAAGCTATCTTTT	21	11	0.902724	pri-amiR-NbSu	397	417	-
GATGACGTGTGTTCCTTCGAA	21	11	0.902724	pri-amiR-NbSu	87	107	-
AAAACGCCTAAAATCACTTG	20	11	0.902724	pri-amiR-NbSu	359	378	-
ACGTTTAACGAAGAGGAGAT	20	11	0.902724	pri-amiR-NbSu	70	89	-
TAATCGGTTTTATCTTTCTCTAAG	24	11	0.902724	pri-amiR-NbSu	190	213	-
AACCCGAGTTTTGTTCGTCTAT	22	11	0.902724	pri-amiR-NbSu	106	127	-
AGTCAACCACGGTTACATTGGC	22	11	0.902724	pri-amiR-NbSu	307	328	-
ATTTCACGTTTAACGAAGAGGAGA	24	11	0.902724	pri-amiR-NbSu	65	88	-
AACCCGAGTTTTGTTCGTCT	20	11	0.902724	pri-amiR-NbSu	106	125	-
TAGCACCTTCTCTTCTCCTTCT	22	11	0.902724	pri-amiR-NbSu	131	152	-
TAAATAGCACCTTCTCTTCTC	21	11	0.902724	pri-amiR-NbSu	127	147	-
GTTTAAACTAAGAAACTATAGTAT	24	11	0.902724	pri-amiR-NbSu	447	470	-
AAAAGGCCGAGGCAAAACGCCT	22	11	0.902724	pri-amiR-NbSu	346	367	-
GCTCTTCTTACTACAATGAAA	21	11	0.902724	pri-amiR-NbSu	327	347	-
CCTTCGAACCCGAGTTTTGTTCGTC	25	11	0.902724	pri-amiR-NbSu	100	124	-
TCTTTTTACTGTCCATTTAAGCT	23	11	0.902724	pri-amiR-NbSu	388	410	-
AGGTAGTCATCAGATATATATT	22	11	0.902724	pri-amiR-NbSu	17	38	-
ACCCGAGTTTTGTTCGTCTATAA	23	11	0.902724	pri-amiR-NbSu	107	129	-
TTTTTAGCTTCACTATCTCTCT	22	11	0.902724	pri-amiR-NbSu	167	188	-
TTACTACAATGAAAAAGGCCGAGGC	25	11	0.902724	pri-amiR-NbSu	334	358	-
TTTCTATCTCTTTTGTTTAAACT	23	11	0.902724	pri-amiR-NbSu	433	455	-
TCACGTTTAACGAAGAGG	18	11	0.902724	pri-amiR-NbSu	68	85	-
TGTCCATTTAAGCTATCTTTTA	22	11	0.902724	pri-amiR-NbSu	397	418	-
AAACAAAGTAGAGAAGAATCTGT	23	11	0.902724	pri-amiR-NbSu	227	249	-
TCAACCACGGTTACATTGGCTCT	23	11	0.902724	pri-amiR-NbSu	309	331	-
ATCTCTCTATAATCGGTTTTATCT	24	11	0.902724	pri-amiR-NbSu	181	204	-
TCTCTATAATCGGTTTTATCTTTC	24	11	0.902724	pri-amiR-NbSu	184	207	-
TTTACTGTCCATTTAAGCTATCTT	24	11	0.902724	pri-amiR-NbSu	392	415	-
TCGTCTATAAATAGCACCTTC	21	11	0.902724	pri-amiR-NbSu	120	140	-
ACCACGGTTACATTGGCTCT	20	11	0.902724	pri-amiR-NbSu	312	331	-
CTATAGTATTTTGTCTAAAACA	22	11	0.902724	pri-amiR-NbSu	462	483	-
CTTCTTACTACAATGAAAAAGG	22	11	0.902724	pri-amiR-NbSu	330	351	-
CTCTCTATAATCGGTTTTATCT	22	11	0.902724	pri-amiR-NbSu	183	204	-
TATAGGGGGGAAAAAAAGGTA	21	11	0.902724	pri-amiR-NbSu	1	21	-
GGGGGGAAAAAAAGGTAGTCA	21	10	0.820658	pri-amiR-NbSu	5	25	-
ATTTTTTGCGGGAAGTCAACCA	22	10	0.820658	pri-amiR-NbSu	294	315	-
TTTAACGAAGAGGAGATGACGT	22	10	0.820658	pri-amiR-NbSu	73	94	-
GTTTTGTTCGTCTATAAATAGCA	23	10	0.820658	pri-amiR-NbSu	113	135	-
ACTATAGTATTTTGTCTAAAA	21	10	0.820658	pri-amiR-NbSu	461	481	-
AAAAGGTAGTCATCAGATATATAT	24	10	0.820658	pri-amiR-NbSu	14	37	-
TCCATTTAAGCTATCTTTTAT	21	10	0.820658	pri-amiR-NbSu	399	419	-
TTGGCTCTTCTTACTACAAT	20	10	0.820658	pri-amiR-NbSu	324	343	-
GTTTTGTTCGTCTATAAATAGC	22	10	0.820658	pri-amiR-NbSu	113	134	-
TAGGGGGGAAAAAAAGGTAGTCAT	24	10	0.820658	pri-amiR-NbSu	3	26	-
ACTTCCATCTTTTTAGCTTCACT	23	10	0.820658	pri-amiR-NbSu	158	180	-
CTCTTCTCCTTCTTCCTCACTTCC	24	10	0.820658	pri-amiR-NbSu	140	163	-
GTGTCTTATTTTCTATCTCTTTTG	24	10	0.820658	pri-amiR-NbSu	424	447	-
TCTCTAAGTCACAACCCAAAAAAA	24	10	0.820658	pri-amiR-NbSu	206	229	-
CTATCTCTTTTGTTTAAACTA	21	10	0.820658	pri-amiR-NbSu	436	456	-
TCGTTATCTATTTTTTGCGGG	21	10	0.820658	pri-amiR-NbSu	285	305	-
TTTTAGCTTCACTATCTCTCTAT	23	10	0.820658	pri-amiR-NbSu	168	190	-
TTCCTTCGAACCCGAGTTTTGTTC	24	10	0.820658	pri-amiR-NbSu	98	121	-
TCGAACCCGAGTTTTGTTCG	20	10	0.820658	pri-amiR-NbSu	103	122	-
GAAGAGGAGATGACGTGTGTTC	22	10	0.820658	pri-amiR-NbSu	79	100	-
GCCTAAAATCACTTGAGAATCA	22	10	0.820658	pri-amiR-NbSu	364	385	-
TCTAAGTCACAACCCAAAAAAACA	24	10	0.820658	pri-amiR-NbSu	208	231	-
AAACGTGTCTTATTTTCTATCT	22	10	0.820658	pri-amiR-NbSu	420	441	-
TTACATTGGCTCTTCTTACT	20	10	0.820658	pri-amiR-NbSu	319	338	-
AAGAGGAGATGACGTGTGTTCCTT	24	10	0.820658	pri-amiR-NbSu	80	103	-
GAGGAGATGACGTGTGTTCCTTC	23	10	0.820658	pri-amiR-NbSu	82	104	-
AAAACGCCTAAAATCACTTGAGAA	24	10	0.820658	pri-amiR-NbSu	359	382	-
GTCCATTTAAGCTATCTTTT	20	10	0.820658	pri-amiR-NbSu	398	417	-
ACGTTTAACGAAGAGGAGATGA	22	10	0.820658	pri-amiR-NbSu	70	91	-
AGAATCTGTATAACCGTGGTGGA	23	10	0.820658	pri-amiR-NbSu	241	263	-
TCACTATCTCTCTATAATCGGTT	23	10	0.820658	pri-amiR-NbSu	176	198	-
GGTTACATTGGCTCTTCTTACT	22	10	0.820658	pri-amiR-NbSu	317	338	-
CCAAAAAAACAAAGTAGAGAAG	22	10	0.820658	pri-amiR-NbSu	221	242	-
ACCCAAAAAAACAAAGTAGAGA	22	10	0.820658	pri-amiR-NbSu	219	240	-
TTCGTTATCTATTTTTTGCGGG	22	10	0.820658	pri-amiR-NbSu	284	305	-
CTTTTTAGCTTCACTATCTCTCTA	24	10	0.820658	pri-amiR-NbSu	166	189	-
TAATCGGTTTTATCTTTCTCTA	22	10	0.820658	pri-amiR-NbSu	190	211	-
TATAGGGGGGAAAAAAAGGTAGTC	24	10	0.820658	pri-amiR-NbSu	1	24	-
TTCGAACCCGAGTTTTGTTCGTCT	24	10	0.820658	pri-amiR-NbSu	102	125	-
TATCTTTCTCTAAGTCACAAC	21	10	0.820658	pri-amiR-NbSu	200	220	-
ATCAATTCTTTTTACTGTCCATTT	24	10	0.820658	pri-amiR-NbSu	382	405	-
AGAATCTGTATAACCGTG	18	10	0.820658	pri-amiR-NbSu	241	258	-
AGAGAAGAATCTGTATAACCG	21	10	0.820658	pri-amiR-NbSu	236	256	-
GGAAGTCAACCACGGTTACA	20	10	0.820658	pri-amiR-NbSu	304	323	-
AGAATCTGTATAACCGTGG	19	10	0.820658	pri-amiR-NbSu	241	259	-
ATTTCACGTTTAACGAAGAGGA	22	10	0.820658	pri-amiR-NbSu	65	86	-
TTGGTAAGAAAATATAGAAATG	22	10	0.820658	pri-amiR-NbSu	39	60	-
AATCTGTATAACCGTGGTGGACT	23	10	0.820658	pri-amiR-NbSu	243	265	-
GAAAGAACAGATTAGATCTCATCT	24	10	0.820658	pri-amiR-NbSu	490	513	-
CGCCTAAAATCACTTGAGAATCA	23	10	0.820658	pri-amiR-NbSu	363	385	-
CATTCGTTATCTATTTTTTGC	21	9	0.738593	pri-amiR-NbSu	282	302	-
AAACAAAGTAGAGAAGAATCT	21	9	0.738593	pri-amiR-NbSu	227	247	-
ACAATGAAAAAGGCCGAGG	19	9	0.738593	pri-amiR-NbSu	339	357	-
TATAAATAGCACCTTCTCTTCTCC	24	9	0.738593	pri-amiR-NbSu	125	148	-
CATTTAAGCTATCTTTTATAAACG	24	9	0.738593	pri-amiR-NbSu	401	424	-
CACATTCGTTATCTATTTTTT	21	9	0.738593	pri-amiR-NbSu	280	300	-
CTATCTCTTTTGTTTAAACTAAGA	24	9	0.738593	pri-amiR-NbSu	436	459	-
AAACGCCTAAAATCACTTGAGA	22	9	0.738593	pri-amiR-NbSu	360	381	-
TTCTCTAAGTCACAACCCAAAA	22	9	0.738593	pri-amiR-NbSu	205	226	-
TCTCTATAATCGGTTTTATCTT	22	9	0.738593	pri-amiR-NbSu	184	205	-
AATCTGTATAACCGTGGTGG	20	9	0.738593	pri-amiR-NbSu	243	262	-
ACGCCTAAAATCACTTGAGAA	21	9	0.738593	pri-amiR-NbSu	362	382	-
CTTATTTTCTATCTCTTTTGTT	22	9	0.738593	pri-amiR-NbSu	428	449	-
TATAGGGGGGAAAAAAAGGTAG	22	9	0.738593	pri-amiR-NbSu	1	22	-
ATAGTATTTTGTCTAAAACAAA	22	9	0.738593	pri-amiR-NbSu	464	485	-
ACATTGGCTCTTCTTACTACAATG	24	9	0.738593	pri-amiR-NbSu	321	344	-
CGCATGATGATCACATTCGTTAT	23	9	0.738593	pri-amiR-NbSu	269	291	-
AGGAGATGACGTGTGTTCCT	20	9	0.738593	pri-amiR-NbSu	83	102	-
CCGAGTTTTGTTCGTCTATAAAT	23	9	0.738593	pri-amiR-NbSu	109	131	-
AACGCCTAAAATCACTTGAGAA	22	9	0.738593	pri-amiR-NbSu	361	382	-
AATCGGTTTTATCTTTCTCTA	21	9	0.738593	pri-amiR-NbSu	191	211	-
TGATGATCACATTCGTTATC	20	9	0.738593	pri-amiR-NbSu	273	292	-
CGAGTTTTGTTCGTCTATAAAT	22	9	0.738593	pri-amiR-NbSu	110	131	-
TTAGATCTCATCTTTAGTCT	20	9	0.738593	pri-amiR-NbSu	501	520	-
GTCAACCACGGTTACATTGGCT	22	9	0.738593	pri-amiR-NbSu	308	329	-
TGAAAAAGGCCGAGGCAAAACGCCT	25	9	0.738593	pri-amiR-NbSu	343	367	-
TTCGAACCCGAGTTTTGTT	19	9	0.738593	pri-amiR-NbSu	102	120	-
CGTCTATAAATAGCACCTTCTC	22	9	0.738593	pri-amiR-NbSu	121	142	-
GGTGGACTTCCCGCATGATGATC	23	9	0.738593	pri-amiR-NbSu	258	280	-
AAAAACAAAGTAGAGAAGAAT	21	9	0.738593	pri-amiR-NbSu	225	245	-
TCAATTCTTTTTACTGTCCATTTA	24	9	0.738593	pri-amiR-NbSu	383	406	-
CCATTTAAGCTATCTTTTATA	21	9	0.738593	pri-amiR-NbSu	400	420	-
CAACCCAAAAAAACAAAGTAGAGA	24	9	0.738593	pri-amiR-NbSu	217	240	-
ATCAATTCTTTTTACTGTCCA	21	9	0.738593	pri-amiR-NbSu	382	402	-
TCCCGCATGATGATCACATTC	21	9	0.738593	pri-amiR-NbSu	266	286	-
ATCTTTCTCTAAGTCACAACC	21	9	0.738593	pri-amiR-NbSu	201	221	-
CAACCCAAAAAAACAAAGTAG	21	9	0.738593	pri-amiR-NbSu	217	237	-
TTTTAGCTTCACTATCTCTCTA	22	9	0.738593	pri-amiR-NbSu	168	189	-
TCACTTCCATCTTTTTAGCTT	21	9	0.738593	pri-amiR-NbSu	156	176	-
TTCACTATCTCTCTATAATCGGT	23	9	0.738593	pri-amiR-NbSu	175	197	-
ACTGTCCATTTAAGCTATCTTTT	23	9	0.738593	pri-amiR-NbSu	395	417	-
TAGGGGGGAAAAAAAGGTAGTC	22	9	0.738593	pri-amiR-NbSu	3	24	-
TTTTCTATCTCTTTTGTTTAAACT	24	9	0.738593	pri-amiR-NbSu	432	455	-
CAACCACGGTTACATTGGCTCTTC	24	9	0.738593	pri-amiR-NbSu	310	333	-
GTGGTGGACTTCCCGCATGATG	22	9	0.738593	pri-amiR-NbSu	256	277	-
GGGGGGAAAAAAAGGTAGTC	20	9	0.738593	pri-amiR-NbSu	5	24	-
AATGAAAAAGGCCGAGGCA	19	8	0.656527	pri-amiR-NbSu	341	359	-
GGAAAAAAAGGTAGTCATCAG	21	8	0.656527	pri-amiR-NbSu	9	29	-
TGAAAAAGGCCGAGGCAAAA	20	8	0.656527	pri-amiR-NbSu	343	362	-
CTTCCCGCATGATGATCACAT	21	8	0.656527	pri-amiR-NbSu	264	284	-
GTATTTTGTCTAAAACAAAACATG	24	8	0.656527	pri-amiR-NbSu	467	490	-
GGGGAAAAAAAGGTAGTCAT	20	8	0.656527	pri-amiR-NbSu	7	26	-
TGAAAGAACAGATTAGATCTCA	22	8	0.656527	pri-amiR-NbSu	489	510	-
CTATCTCTTTTGTTTAAACTAAG	23	8	0.656527	pri-amiR-NbSu	436	458	-
CTATTTTTTGCGGGAAGTCAACCA	24	8	0.656527	pri-amiR-NbSu	292	315	-
GTAGAGAAGAATCTGTATAACC	22	8	0.656527	pri-amiR-NbSu	234	255	-
CGTTATCTATTTTTTGCGGGA	21	8	0.656527	pri-amiR-NbSu	286	306	-
GGGGGGAAAAAAAGGTAGTCAT	22	8	0.656527	pri-amiR-NbSu	5	26	-
AAGGTAGTCATCAGATATATATT	23	8	0.656527	pri-amiR-NbSu	16	38	-
CGTTTAACGAAGAGGAGATGA	21	8	0.656527	pri-amiR-NbSu	71	91	-
CGGGAAGTCAACCACGGTTAC	21	8	0.656527	pri-amiR-NbSu	302	322	-
CCTAAAATCACTTGAGAATCAATT	24	8	0.656527	pri-amiR-NbSu	365	388	-
AATGAAAAAGGCCGAGGC	18	8	0.656527	pri-amiR-NbSu	341	358	-
TGAAAGAACAGATTAGATCTCATC	24	8	0.656527	pri-amiR-NbSu	489	512	-
CTCTATAATCGGTTTTATCTT	21	8	0.656527	pri-amiR-NbSu	185	205	-
AAGGCCGAGGCAAAACGCCTAAA	23	8	0.656527	pri-amiR-NbSu	348	370	-
GAGTTTTGTTCGTCTATAAAT	21	8	0.656527	pri-amiR-NbSu	111	131	-
TGCGGGAAGTCAACCACGGTTAC	23	8	0.656527	pri-amiR-NbSu	300	322	-
AAAAGGTAGTCATCAGATATA	21	8	0.656527	pri-amiR-NbSu	14	34	-
ATGAAAAAGGCCGAGGCAAAACGCC	25	8	0.656527	pri-amiR-NbSu	342	366	-
CCTTCGAACCCGAGTTTTGT	20	8	0.656527	pri-amiR-NbSu	100	119	-
CGTGGTGGACTTCCCGCATGATGA	24	8	0.656527	pri-amiR-NbSu	255	278	-
ACTTCCATCTTTTTAGCTTCAC	22	8	0.656527	pri-amiR-NbSu	158	179	-
CTCACTTCCATCTTTTTAGCTTCA	24	8	0.656527	pri-amiR-NbSu	155	178	-
ACTACAATGAAAAAGGCCG	19	8	0.656527	pri-amiR-NbSu	336	354	-
TACATTGGCTCTTCTTACTA	20	8	0.656527	pri-amiR-NbSu	320	339	-
ATAGGGGGGAAAAAAAGGTAGTCA	24	8	0.656527	pri-amiR-NbSu	2	25	-
TAAGAAACTATAGTATTTTGTC	22	8	0.656527	pri-amiR-NbSu	455	476	-
GATTAGATCTCATCTTTAGTC	21	8	0.656527	pri-amiR-NbSu	499	519	-
GGGGGAAAAAAAGGTAGTCAT	21	8	0.656527	pri-amiR-NbSu	6	26	-
TGTTCCTTCGAACCCGAGTTTT	22	8	0.656527	pri-amiR-NbSu	96	117	-
AATAATTTCACGTTTAACGAAG	22	8	0.656527	pri-amiR-NbSu	61	82	-
GAAGAGGAGATGACGTGTGTTCC	23	8	0.656527	pri-amiR-NbSu	79	101	-
CAAAGTAGAGAAGAATCTGT	20	8	0.656527	pri-amiR-NbSu	230	249	-
CTAAAACAAAACATGAAAGAACAG	24	8	0.656527	pri-amiR-NbSu	476	499	-
TCCTTCGAACCCGAGTTTTGTTC	23	8	0.656527	pri-amiR-NbSu	99	121	-
AACGAAGAGGAGATGACGTGTGT	23	8	0.656527	pri-amiR-NbSu	76	98	-
AAAAAACAAAGTAGAGAAGA	20	8	0.656527	pri-amiR-NbSu	224	243	-
AAAAAGGTAGTCATCAGATATA	22	8	0.656527	pri-amiR-NbSu	13	34	-
AGCTATCTTTTATAAACGTGTCT	23	8	0.656527	pri-amiR-NbSu	407	429	-
CGTTATCTATTTTTTGCGGGAA	22	8	0.656527	pri-amiR-NbSu	286	307	-
TTCTATCTCTTTTGTTTAAACTAA	24	8	0.656527	pri-amiR-NbSu	434	457	-
GGGAAAAAAAGGTAGTCATCA	21	8	0.656527	pri-amiR-NbSu	8	28	-
AACTATAGTATTTTGTCTAAAA	22	8	0.656527	pri-amiR-NbSu	460	481	-
TTCACGTTTAACGAAGAGGAG	21	8	0.656527	pri-amiR-NbSu	67	87	-
GCGGGAAGTCAACCACGGTTACAT	24	8	0.656527	pri-amiR-NbSu	301	324	-
TTCCTTCGAACCCGAGTTTT	20	7	0.574461	pri-amiR-NbSu	98	117	-
TAGGGGGGAAAAAAAGGTAGT	21	7	0.574461	pri-amiR-NbSu	3	23	-
TTCACGTTTAACGAAGAGG	19	7	0.574461	pri-amiR-NbSu	67	85	-
AACTATAGTATTTTGTCTAA	20	7	0.574461	pri-amiR-NbSu	460	479	-
CCGCATGATGATCACATTCGTTATC	25	7	0.574461	pri-amiR-NbSu	268	292	-
TCACATTCGTTATCTATTTTTT	22	7	0.574461	pri-amiR-NbSu	279	300	-
AAGTAGAGAAGAATCTGTATAACC	24	7	0.574461	pri-amiR-NbSu	232	255	-
TAGAGAAGAATCTGTATAACC	21	7	0.574461	pri-amiR-NbSu	235	255	-
TCCTCACTTCCATCTTTTTAGCT	23	7	0.574461	pri-amiR-NbSu	153	175	-
CATGATGATCACATTCGTTAT	21	7	0.574461	pri-amiR-NbSu	271	291	-
ACTGTCCATTTAAGCTATCTTTTA	24	7	0.574461	pri-amiR-NbSu	395	418	-
GCATGATGATCACATTCGT	19	7	0.574461	pri-amiR-NbSu	270	288	-
ACAAAACATGAAAGAACAGATTAG	24	7	0.574461	pri-amiR-NbSu	481	504	-
CATGATGATCACATTCGTTATCT	23	7	0.574461	pri-amiR-NbSu	271	293	-
AATCGGTTTTATCTTTCTCTAA	22	7	0.574461	pri-amiR-NbSu	191	212	-
TATAATCGGTTTTATCTTTCTC	22	7	0.574461	pri-amiR-NbSu	188	209	-
GTCCATTTAAGCTATCTTTTA	21	7	0.574461	pri-amiR-NbSu	398	418	-
TTAGATCTCATCTTTAGTCTC	21	7	0.574461	pri-amiR-NbSu	501	521	-
TGTCCATTTAAGCTATCTTTTATA	24	7	0.574461	pri-amiR-NbSu	397	420	-
AAAAAAGGTAGTCATCAGA	19	7	0.574461	pri-amiR-NbSu	12	30	-
ATCTTTCTCTAAGTCACAACCCAA	24	7	0.574461	pri-amiR-NbSu	201	224	-
CTTTTTAGCTTCACTATCTCT	21	7	0.574461	pri-amiR-NbSu	166	186	-
CCATCTTTTTAGCTTCACTATCTCT	25	7	0.574461	pri-amiR-NbSu	162	186	-
GGAAAAAAAGGTAGTCATCAGAT	23	7	0.574461	pri-amiR-NbSu	9	31	-
AAGGCCGAGGCAAAACGCCTA	21	7	0.574461	pri-amiR-NbSu	348	368	-
CCAAAAAAACAAAGTAGAGAAGA	23	7	0.574461	pri-amiR-NbSu	221	243	-
TCTCTCTATAATCGGTTTTATCTTT	25	7	0.574461	pri-amiR-NbSu	182	206	-
CTCTAAGTCACAACCCAAAAAAAC	24	7	0.574461	pri-amiR-NbSu	207	230	-
TTTTATCTTTCTCTAAGTCACAAC	24	7	0.574461	pri-amiR-NbSu	197	220	-
GTTTAACGAAGAGGAGATGAC	21	7	0.574461	pri-amiR-NbSu	72	92	-
TTTTTTGCGGGAAGTCAACCAC	22	7	0.574461	pri-amiR-NbSu	295	316	-
CTTATTTTCTATCTCTTTTGTTTA	24	7	0.574461	pri-amiR-NbSu	428	451	-
AAAAAACAAAGTAGAGAAGAA	21	7	0.574461	pri-amiR-NbSu	224	244	-
CTAAAATCACTTGAGAATCAATTC	24	7	0.574461	pri-amiR-NbSu	366	389	-
CAAAACGCCTAAAATCACT	19	7	0.574461	pri-amiR-NbSu	358	376	-
ATTTTCTATCTCTTTTGTTTAAAC	24	7	0.574461	pri-amiR-NbSu	431	454	-
CGGGAAGTCAACCACGGT	18	7	0.574461	pri-amiR-NbSu	302	319	-
TAAGAAACTATAGTATTTTGTCTA	24	7	0.574461	pri-amiR-NbSu	455	478	-
CTATCTCTTTTGTTTAAACTAA	22	7	0.574461	pri-amiR-NbSu	436	457	-
ATCTTTTTAGCTTCACTATCTC	22	7	0.574461	pri-amiR-NbSu	164	185	-
CAATTCTTTTTACTGTCCATTT	22	7	0.574461	pri-amiR-NbSu	384	405	-
GAATCAATTCTTTTTACTGTCCATT	25	7	0.574461	pri-amiR-NbSu	380	404	-
TTTTACTGTCCATTTAAGC	19	7	0.574461	pri-amiR-NbSu	391	409	-
CCCAAAAAAACAAAGTAGAGA	21	7	0.574461	pri-amiR-NbSu	220	240	-
TTTGCGGGAAGTCAACCACGGTTA	24	7	0.574461	pri-amiR-NbSu	298	321	-
TTGGTAAGAAAATATAGAAATGAA	24	7	0.574461	pri-amiR-NbSu	39	62	-
AAGTCAACCACGGTTACATTGG	22	7	0.574461	pri-amiR-NbSu	306	327	-
GGCTCTTCTTACTACAATG	19	7	0.574461	pri-amiR-NbSu	326	344	-
TGAAAAAGGCCGAGGCAAAACGC	23	7	0.574461	pri-amiR-NbSu	343	365	-
TTCTTTTTACTGTCCATTTAA	21	7	0.574461	pri-amiR-NbSu	387	407	-
TTTTACTGTCCATTTAAGCTAT	22	7	0.574461	pri-amiR-NbSu	391	412	-
AGAAACTATAGTATTTTGTCTA	22	7	0.574461	pri-amiR-NbSu	457	478	-
AAACTATAGTATTTTGTCTAAA	22	7	0.574461	pri-amiR-NbSu	459	480	-
CTTCACTATCTCTCTATAATCGG	23	7	0.574461	pri-amiR-NbSu	174	196	-
TCTCTATAATCGGTTTTAT	19	7	0.574461	pri-amiR-NbSu	184	202	-
TCCTTCGAACCCGAGTTTTGTTCGT	25	7	0.574461	pri-amiR-NbSu	99	123	-
TAAAACAAAACATGAAAGAACAGA	24	7	0.574461	pri-amiR-NbSu	477	500	-
AAGTCAACCACGGTTACATTGGCT	24	7	0.574461	pri-amiR-NbSu	306	329	-
ATTCTTTTTACTGTCCATTTAAG	23	7	0.574461	pri-amiR-NbSu	386	408	-
CTCCTTCTTCCTCACTTCCATC	22	6	0.492395	pri-amiR-NbSu	145	166	-
TTCACGTTTAACGAAGAGGA	20	6	0.492395	pri-amiR-NbSu	67	86	-
AAGAAACTATAGTATTTTGTCT	22	6	0.492395	pri-amiR-NbSu	456	477	-
ATGAAAAAGGCCGAGGCA	18	6	0.492395	pri-amiR-NbSu	342	359	-
ACAAAACATGAAAGAACAGAT	21	6	0.492395	pri-amiR-NbSu	481	501	-
ACTATAGTATTTTGTCTAAAAC	22	6	0.492395	pri-amiR-NbSu	461	482	-
AAGAATCTGTATAACCGTG	19	6	0.492395	pri-amiR-NbSu	240	258	-
GGCCGAGGCAAAACGCCTAAAATC	24	6	0.492395	pri-amiR-NbSu	350	373	-
TCTATAAATAGCACCTTCTCTTCT	24	6	0.492395	pri-amiR-NbSu	123	146	-
AAAAAAACAAAGTAGAGAAGAATC	24	6	0.492395	pri-amiR-NbSu	223	246	-
AAAAAGGCCGAGGCAAAACGCCTA	24	6	0.492395	pri-amiR-NbSu	345	368	-
GAAGTCAACCACGGTTACATT	21	6	0.492395	pri-amiR-NbSu	305	325	-
GTTACATTGGCTCTTCTTACTAC	23	6	0.492395	pri-amiR-NbSu	318	340	-
CCTCACTTCCATCTTTTTAGCTT	23	6	0.492395	pri-amiR-NbSu	154	176	-
TTATAAACGTGTCTTATTTTCTAT	24	6	0.492395	pri-amiR-NbSu	416	439	-
AAAAAGGCCGAGGCAAAACGCCT	23	6	0.492395	pri-amiR-NbSu	345	367	-
ATAATCGGTTTTATCTTTCTCTAA	24	6	0.492395	pri-amiR-NbSu	189	212	-
CATTGGCTCTTCTTACTAC	19	6	0.492395	pri-amiR-NbSu	322	340	-
TTTTATCTTTCTCTAAGTCAC	21	6	0.492395	pri-amiR-NbSu	197	217	-
CATTCGTTATCTATTTTTTGCGG	23	6	0.492395	pri-amiR-NbSu	282	304	-
ATGACGTGTGTTCCTTCGAACCC	23	6	0.492395	pri-amiR-NbSu	88	110	-
TTTATAAACGTGTCTTATTTTC	22	6	0.492395	pri-amiR-NbSu	415	436	-
CTATAATCGGTTTTATCTTTC	21	6	0.492395	pri-amiR-NbSu	187	207	-
AACGTGTCTTATTTTCTATCTCT	23	6	0.492395	pri-amiR-NbSu	421	443	-
GCGGGAAGTCAACCACGGTTAC	22	6	0.492395	pri-amiR-NbSu	301	322	-
CTTACTACAATGAAAAAGGCCGA	23	6	0.492395	pri-amiR-NbSu	333	355	-
CTTCTCCTTCTTCCTCACTTCC	22	6	0.492395	pri-amiR-NbSu	142	163	-
TCTTATTTTCTATCTCTTTTGTTT	24	6	0.492395	pri-amiR-NbSu	427	450	-
CGAACCCGAGTTTTGTTCGT	20	6	0.492395	pri-amiR-NbSu	104	123	-
TTTGTTCGTCTATAAATAGCACC	23	6	0.492395	pri-amiR-NbSu	115	137	-
CGCATGATGATCACATTCGT	20	6	0.492395	pri-amiR-NbSu	269	288	-
CATCTTTTTAGCTTCACTATCTC	23	6	0.492395	pri-amiR-NbSu	163	185	-
TTTACTGTCCATTTAAGCTAT	21	6	0.492395	pri-amiR-NbSu	392	412	-
TACATTGGCTCTTCTTACTACAA	23	6	0.492395	pri-amiR-NbSu	320	342	-
CACGGTTACATTGGCTCTTCTTA	23	6	0.492395	pri-amiR-NbSu	314	336	-
TTTTATAAACGTGTCTTATTTTCT	24	6	0.492395	pri-amiR-NbSu	414	437	-
TTGTTCGTCTATAAATAGCAC	21	6	0.492395	pri-amiR-NbSu	116	136	-
CAATTCTTTTTACTGTCCATTTA	23	6	0.492395	pri-amiR-NbSu	384	406	-
ATCACATTCGTTATCTATTTTTTG	24	6	0.492395	pri-amiR-NbSu	278	301	-
CTCACTTCCATCTTTTTAGCTTC	23	6	0.492395	pri-amiR-NbSu	155	177	-
TTCGTTATCTATTTTTTGCGGGAA	24	6	0.492395	pri-amiR-NbSu	284	307	-
ACATGAAAGAACAGATTAGAT	21	6	0.492395	pri-amiR-NbSu	486	506	-
ATCACATTCGTTATCTATTTT	21	6	0.492395	pri-amiR-NbSu	278	298	-
AAAAAAAGGTAGTCATCAGA	20	6	0.492395	pri-amiR-NbSu	11	30	-
TATTTTTTGCGGGAAGTCAACCAC	24	6	0.492395	pri-amiR-NbSu	293	316	-
CACAACCCAAAAAAACAAAGTA	22	6	0.492395	pri-amiR-NbSu	215	236	-
TTTGTTCGTCTATAAATAGC	20	6	0.492395	pri-amiR-NbSu	115	134	-
AGTTTTGTTCGTCTATAAATAG	22	6	0.492395	pri-amiR-NbSu	112	133	-
TTATCTATTTTTTGCGGGAA	20	6	0.492395	pri-amiR-NbSu	288	307	-
ATTGGCTCTTCTTACTACAA	20	6	0.492395	pri-amiR-NbSu	323	342	-
TCTTACTACAATGAAAAAGGC	21	6	0.492395	pri-amiR-NbSu	332	352	-
AGAAACTATAGTATTTTGTCTAA	23	6	0.492395	pri-amiR-NbSu	457	479	-
CGGTTACATTGGCTCTTCTT	20	6	0.492395	pri-amiR-NbSu	316	335	-
ATAGCACCTTCTCTTCTCCTTC	22	6	0.492395	pri-amiR-NbSu	130	151	-
CAATGAAAAAGGCCGAGGC	19	6	0.492395	pri-amiR-NbSu	340	358	-
TTCTCTAAGTCACAACCC	18	6	0.492395	pri-amiR-NbSu	205	222	-
GAGGAGATGACGTGTGTTCCTT	22	6	0.492395	pri-amiR-NbSu	82	103	-
AAACAAAGTAGAGAAGAATCTGTA	24	6	0.492395	pri-amiR-NbSu	227	250	-
AATCAATTCTTTTTACTGTCCA	22	6	0.492395	pri-amiR-NbSu	381	402	-
CCATCTTTTTAGCTTCACTAT	21	6	0.492395	pri-amiR-NbSu	162	182	-
TAAATAGCACCTTCTCTTCTCCTT	24	6	0.492395	pri-amiR-NbSu	127	150	-
ATAAATAGCACCTTCTCTTCTC	22	6	0.492395	pri-amiR-NbSu	126	147	-
TAAACGTGTCTTATTTTCTA	20	6	0.492395	pri-amiR-NbSu	419	438	-
TAGTCATCAGATATATATTTTGGT	24	6	0.492395	pri-amiR-NbSu	20	43	-
CTCTAAGTCACAACCCAAAAA	21	6	0.492395	pri-amiR-NbSu	207	227	-
CTAAGTCACAACCCAAAAAAACAA	24	6	0.492395	pri-amiR-NbSu	209	232	-
CAATGAAAAAGGCCGAGGCAAAACG	25	6	0.492395	pri-amiR-NbSu	340	364	-
AACCGTGGTGGACTTCCCGCATG	23	6	0.492395	pri-amiR-NbSu	252	274	-
GTTTTATCTTTCTCTAAGTCA	21	6	0.492395	pri-amiR-NbSu	196	216	-
TTCTCCTTCTTCCTCACTTCCATC	24	6	0.492395	pri-amiR-NbSu	143	166	-
CTAAGTCACAACCCAAAAAAAC	22	6	0.492395	pri-amiR-NbSu	209	230	-
CGCCTAAAATCACTTGAGAA	20	6	0.492395	pri-amiR-NbSu	363	382	-
ATTCGTTATCTATTTTTTGCGG	22	6	0.492395	pri-amiR-NbSu	283	304	-
CCACGGTTACATTGGCTCT	19	6	0.492395	pri-amiR-NbSu	313	331	-
AACTATAGTATTTTGTCTAAA	21	6	0.492395	pri-amiR-NbSu	460	480	-
CGTTATCTATTTTTTGCGGG	20	6	0.492395	pri-amiR-NbSu	286	305	-
TAGCACCTTCTCTTCTCCTTCTTC	24	6	0.492395	pri-amiR-NbSu	131	154	-
ATCTGTATAACCGTGGTGGA	20	6	0.492395	pri-amiR-NbSu	244	263	-
AAGAATCTGTATAACCGTGG	20	6	0.492395	pri-amiR-NbSu	240	259	-
TCAACCACGGTTACATTGGC	20	6	0.492395	pri-amiR-NbSu	309	328	-
CTGTCCATTTAAGCTATCTTTTA	23	6	0.492395	pri-amiR-NbSu	396	418	-
TCTCTAAGTCACAACCCAAAAA	22	6	0.492395	pri-amiR-NbSu	206	227	-
AGCTTCACTATCTCTCTATAATCG	24	6	0.492395	pri-amiR-NbSu	172	195	-
TATAACCGTGGTGGACTTCC	20	6	0.492395	pri-amiR-NbSu	249	268	-
CTTCTCTTCTCCTTCTTCCTCACT	24	6	0.492395	pri-amiR-NbSu	137	160	-
AGTTTTGTTCGTCTATAAATAGC	23	6	0.492395	pri-amiR-NbSu	112	134	-
ATCTTTTATAAACGTGTCTT	20	6	0.492395	pri-amiR-NbSu	411	430	-
TCCCGCATGATGATCACATTCGT	23	6	0.492395	pri-amiR-NbSu	266	288	-
AGAAACTATAGTATTTTGTCTAAA	24	6	0.492395	pri-amiR-NbSu	457	480	-
CGAAGAGGAGATGACGTGTG	20	6	0.492395	pri-amiR-NbSu	78	97	-
TTATTTTCTATCTCTTTTGTTT	22	6	0.492395	pri-amiR-NbSu	429	450	-
TTTGTTCGTCTATAAATAGCACCTT	25	6	0.492395	pri-amiR-NbSu	115	139	-
TTCACTATCTCTCTATAATCG	21	5	0.410329	pri-amiR-NbSu	175	195	-
TCTATAATCGGTTTTATCTTTC	22	5	0.410329	pri-amiR-NbSu	186	207	-
TTCCCGCATGATGATCACATTCGTT	25	5	0.410329	pri-amiR-NbSu	265	289	-
CCGTGGTGGACTTCCCGCATG	21	5	0.410329	pri-amiR-NbSu	254	274	-
CCACGGTTACATTGGCTCTTCTTA	24	5	0.410329	pri-amiR-NbSu	313	336	-
CCGCATGATGATCACATTCG	20	5	0.410329	pri-amiR-NbSu	268	287	-
TTAACGAAGAGGAGATGACG	20	5	0.410329	pri-amiR-NbSu	74	93	-
ATAGCACCTTCTCTTCTCCTTCTT	24	5	0.410329	pri-amiR-NbSu	130	153	-
AGATATATATTTTGGTAAGAAAAT	24	5	0.410329	pri-amiR-NbSu	28	51	-
AGAATCTGTATAACCGTGGTGGACT	25	5	0.410329	pri-amiR-NbSu	241	265	-
AATCAATTCTTTTTACTGTCCAT	23	5	0.410329	pri-amiR-NbSu	381	403	-
TTTATAAACGTGTCTTATTTT	21	5	0.410329	pri-amiR-NbSu	415	435	-
AGGCCGAGGCAAAACGCCTAAA	22	5	0.410329	pri-amiR-NbSu	349	370	-
CACTTGAGAATCAATTCTTTTT	22	5	0.410329	pri-amiR-NbSu	373	394	-
ATCACATTCGTTATCTATTTTT	22	5	0.410329	pri-amiR-NbSu	278	299	-
TTTTATAAACGTGTCTTATT	20	5	0.410329	pri-amiR-NbSu	414	433	-
TTTTTGCGGGAAGTCAACCACGGTT	25	5	0.410329	pri-amiR-NbSu	296	320	-
CCATCTTTTTAGCTTCACTA	20	5	0.410329	pri-amiR-NbSu	162	181	-
TATCTCTCTATAATCGGTTTTAT	23	5	0.410329	pri-amiR-NbSu	180	202	-
CGTCTATAAATAGCACCTTCTCTT	24	5	0.410329	pri-amiR-NbSu	121	144	-
TCTTCTTACTACAATGAAAAAGGC	24	5	0.410329	pri-amiR-NbSu	329	352	-
ACTTCCCGCATGATGATCACAT	22	5	0.410329	pri-amiR-NbSu	263	284	-
GTCACAACCCAAAAAAACAAAGTA	24	5	0.410329	pri-amiR-NbSu	213	236	-
TATCTTTTATAAACGTGTCTTAT	23	5	0.410329	pri-amiR-NbSu	410	432	-
GAATCTGTATAACCGTGGTGGACTT	25	5	0.410329	pri-amiR-NbSu	242	266	-
CTTCCATCTTTTTAGCTTCACTA	23	5	0.410329	pri-amiR-NbSu	159	181	-
ACCTTCTCTTCTCCTTCTTCCT	22	5	0.410329	pri-amiR-NbSu	135	156	-
ATTGGCTCTTCTTACTACAATGA	23	5	0.410329	pri-amiR-NbSu	323	345	-
TAACGAAGAGGAGATGACGTGTGTT	25	5	0.410329	pri-amiR-NbSu	75	99	-
TCTATTTTTTGCGGGAAGT	19	5	0.410329	pri-amiR-NbSu	291	309	-
CAAAAAAACAAAGTAGAGAAGAA	23	5	0.410329	pri-amiR-NbSu	222	244	-
CCATTTAAGCTATCTTTTATAAAC	24	5	0.410329	pri-amiR-NbSu	400	423	-
TCTAAGTCACAACCCAAAAAAA	22	5	0.410329	pri-amiR-NbSu	208	229	-
TAACGAAGAGGAGATGACGT	20	5	0.410329	pri-amiR-NbSu	75	94	-
AGTTTTGTTCGTCTATAAAT	20	5	0.410329	pri-amiR-NbSu	112	131	-
TATCTTTCTCTAAGTCACAACCC	23	5	0.410329	pri-amiR-NbSu	200	222	-
GGGAAGTCAACCACGGTTACAT	22	5	0.410329	pri-amiR-NbSu	303	324	-
CTATAAATAGCACCTTCTCTT	21	5	0.410329	pri-amiR-NbSu	124	144	-
TTTACTGTCCATTTAAGC	18	5	0.410329	pri-amiR-NbSu	392	409	-
CAAAAAAACAAAGTAGAGAAGAAT	24	5	0.410329	pri-amiR-NbSu	222	245	-
AAAAAAACAAAGTAGAGAAGAA	22	5	0.410329	pri-amiR-NbSu	223	244	-
GGTGGACTTCCCGCATGATG	20	5	0.410329	pri-amiR-NbSu	258	277	-
CCATTTAAGCTATCTTTTAT	20	5	0.410329	pri-amiR-NbSu	400	419	-
AGAAGAATCTGTATAACCGT	20	5	0.410329	pri-amiR-NbSu	238	257	-
AGTAGAGAAGAATCTGTATA	20	5	0.410329	pri-amiR-NbSu	233	252	-
ACAATGAAAAAGGCCGAG	18	5	0.410329	pri-amiR-NbSu	339	356	-
CGAGTTTTGTTCGTCTATAAATAG	24	5	0.410329	pri-amiR-NbSu	110	133	-
TAGTCATCAGATATATATTTTG	22	5	0.410329	pri-amiR-NbSu	20	41	-
GAAAAAGGCCGAGGCAAAA	19	5	0.410329	pri-amiR-NbSu	344	362	-
CTACAATGAAAAAGGCCG	18	5	0.410329	pri-amiR-NbSu	337	354	-
ATAGGGGGGAAAAAAAGGTAG	21	5	0.410329	pri-amiR-NbSu	2	22	-
TTTCTCTAAGTCACAACC	18	5	0.410329	pri-amiR-NbSu	204	221	-
ATCTCTCTATAATCGGTTTTA	21	5	0.410329	pri-amiR-NbSu	181	201	-
AAGTCACAACCCAAAAAAACAAAG	24	5	0.410329	pri-amiR-NbSu	211	234	-
TTCTTACTACAATGAAAAAGGC	22	5	0.410329	pri-amiR-NbSu	331	352	-
CTAAAATCACTTGAGAATCAATT	23	5	0.410329	pri-amiR-NbSu	366	388	-
AACATGAAAGAACAGATTAGATCT	24	5	0.410329	pri-amiR-NbSu	485	508	-
ACGGTTACATTGGCTCTTCTTAC	23	5	0.410329	pri-amiR-NbSu	315	337	-
ATAACCGTGGTGGACTTC	18	5	0.410329	pri-amiR-NbSu	250	267	-
GAAGAGGAGATGACGTGTGT	20	5	0.410329	pri-amiR-NbSu	79	98	-
GCCTAAAATCACTTGAGAATCAAT	24	5	0.410329	pri-amiR-NbSu	364	387	-
AAATAGCACCTTCTCTTCTCCTTC	24	5	0.410329	pri-amiR-NbSu	128	151	-
ATTGGCTCTTCTTACTACAAT	21	5	0.410329	pri-amiR-NbSu	323	343	-
GAAAAAAAGGTAGTCATCAGATAT	24	5	0.410329	pri-amiR-NbSu	10	33	-
CTTTCTCTAAGTCACAACCCAA	22	5	0.410329	pri-amiR-NbSu	203	224	-
ATGAAAGAACAGATTAGATCTCAT	24	5	0.410329	pri-amiR-NbSu	488	511	-
AACAAAACATGAAAGAACAGAT	22	5	0.410329	pri-amiR-NbSu	480	501	-
CCTTCTCTTCTCCTTCTTCCT	21	5	0.410329	pri-amiR-NbSu	136	156	-
CTAAAACAAAACATGAAAGAAC	22	5	0.410329	pri-amiR-NbSu	476	497	-
GAACCCGAGTTTTGTTCGTCTAT	23	5	0.410329	pri-amiR-NbSu	105	127	-
ACGAAGAGGAGATGACGTGT	20	5	0.410329	pri-amiR-NbSu	77	96	-
GTGGTGGACTTCCCGCATGATGAT	24	5	0.410329	pri-amiR-NbSu	256	279	-
GTTTTGTTCGTCTATAAATAGCACC	25	5	0.410329	pri-amiR-NbSu	113	137	-
TTTCACGTTTAACGAAGAGGAGAT	24	5	0.410329	pri-amiR-NbSu	66	89	-
TATTTTTTGCGGGAAGTCAAC	21	5	0.410329	pri-amiR-NbSu	293	313	-
TGTATAACCGTGGTGGACTTCCCGC	25	5	0.410329	pri-amiR-NbSu	247	271	-
ATAGGGGGGAAAAAAAGGTAGT	22	5	0.410329	pri-amiR-NbSu	2	23	-
TCTTCCTCACTTCCATCTTTTTAG	24	5	0.410329	pri-amiR-NbSu	150	173	-
TGTCCATTTAAGCTATCTTTTAT	23	5	0.410329	pri-amiR-NbSu	397	419	-
AAGCTATCTTTTATAAACGTGT	22	5	0.410329	pri-amiR-NbSu	406	427	-
GGGAAGTCAACCACGGTTACATTG	24	5	0.410329	pri-amiR-NbSu	303	326	-
ATAATTTCACGTTTAACGAAGA	22	5	0.410329	pri-amiR-NbSu	62	83	-
CAACCACGGTTACATTGGCTC	21	5	0.410329	pri-amiR-NbSu	310	330	-
GCGGGAAGTCAACCACGGTT	20	5	0.410329	pri-amiR-NbSu	301	320	-
TTAGCTTCACTATCTCTCTATA	22	5	0.410329	pri-amiR-NbSu	170	191	-
ATCTGTATAACCGTGGTGGACTT	23	5	0.410329	pri-amiR-NbSu	244	266	-
CTGTCCATTTAAGCTATCTT	20	5	0.410329	pri-amiR-NbSu	396	415	-
TAGTCATCAGATATATATTTTGG	23	5	0.410329	pri-amiR-NbSu	20	42	-
AAGCTATCTTTTATAAACGTG	21	5	0.410329	pri-amiR-NbSu	406	426	-
CTTATTTTCTATCTCTTTTGT	21	5	0.410329	pri-amiR-NbSu	428	448	-
GGTTTTATCTTTCTCTAAGTCA	22	5	0.410329	pri-amiR-NbSu	195	216	-
GAATCAATTCTTTTTACTGTC	21	5	0.410329	pri-amiR-NbSu	380	400	-
TCTTCTTACTACAATGAAAAAG	22	5	0.410329	pri-amiR-NbSu	329	350	-
CAGATTAGATCTCATCTTTAGTCT	24	5	0.410329	pri-amiR-NbSu	497	520	-
TCGAACCCGAGTTTTGTTCGTCTA	24	5	0.410329	pri-amiR-NbSu	103	126	-
TCTGTATAACCGTGGTGG	18	5	0.410329	pri-amiR-NbSu	245	262	-
TCTTTTATAAACGTGTCTTATTT	23	5	0.410329	pri-amiR-NbSu	412	434	-
TTCGAACCCGAGTTTTGTTC	20	5	0.410329	pri-amiR-NbSu	102	121	-
TATTTTCTATCTCTTTTGTTTAAA	24	4	0.328263	pri-amiR-NbSu	430	453	-
TATAGGGGGGAAAAAAAGGT	20	4	0.328263	pri-amiR-NbSu	1	20	-
TTTGGTAAGAAAATATAGAAATG	23	4	0.328263	pri-amiR-NbSu	38	60	-
CACAACCCAAAAAAACAAAGT	21	4	0.328263	pri-amiR-NbSu	215	235	-
GTTTAACGAAGAGGAGATG	19	4	0.328263	pri-amiR-NbSu	72	90	-
CTTCACTATCTCTCTATAAT	20	4	0.328263	pri-amiR-NbSu	174	193	-
TTCTATCTCTTTTGTTTAAACT	22	4	0.328263	pri-amiR-NbSu	434	455	-
AACGCCTAAAATCACTTGAG	20	4	0.328263	pri-amiR-NbSu	361	380	-
TCGGTTTTATCTTTCTCTAAG	21	4	0.328263	pri-amiR-NbSu	193	213	-
CTTACTACAATGAAAAAGGC	20	4	0.328263	pri-amiR-NbSu	333	352	-
AGATATATATTTTGGTAAGAA	21	4	0.328263	pri-amiR-NbSu	28	48	-
GGCCGAGGCAAAACGCCTAAAA	22	4	0.328263	pri-amiR-NbSu	350	371	-
AATCTGTATAACCGTGGTG	19	4	0.328263	pri-amiR-NbSu	243	261	-
TGTTCCTTCGAACCCGAGTTTTG	23	4	0.328263	pri-amiR-NbSu	96	118	-
CTATCTTTTATAAACGTGTCTTA	23	4	0.328263	pri-amiR-NbSu	409	431	-
ACATTGGCTCTTCTTACTACAAT	23	4	0.328263	pri-amiR-NbSu	321	343	-
TGTATAACCGTGGTGGACT	19	4	0.328263	pri-amiR-NbSu	247	265	-
CTTCACTATCTCTCTATAATC	21	4	0.328263	pri-amiR-NbSu	174	194	-
ATTCGTTATCTATTTTTTGCGGG	23	4	0.328263	pri-amiR-NbSu	283	305	-
GAGATGACGTGTGTTCCTTCGA	22	4	0.328263	pri-amiR-NbSu	85	106	-
AAAGGCCGAGGCAAAACGCC	20	4	0.328263	pri-amiR-NbSu	347	366	-
CAAAGTAGAGAAGAATCTGTAT	22	4	0.328263	pri-amiR-NbSu	230	251	-
TAGCACCTTCTCTTCTCCTTC	21	4	0.328263	pri-amiR-NbSu	131	151	-
TTTAAGCTATCTTTTATAAACG	22	4	0.328263	pri-amiR-NbSu	403	424	-
AAAAGGCCGAGGCAAAACGC	20	4	0.328263	pri-amiR-NbSu	346	365	-
TTTTTGCGGGAAGTCAACCA	20	4	0.328263	pri-amiR-NbSu	296	315	-
AACATGAAAGAACAGATTAGA	21	4	0.328263	pri-amiR-NbSu	485	505	-
TCGTTATCTATTTTTTGCGGGA	22	4	0.328263	pri-amiR-NbSu	285	306	-
TTGTTTAAACTAAGAAACTATAGT	24	4	0.328263	pri-amiR-NbSu	445	468	-
GATGATCACATTCGTTATC	19	4	0.328263	pri-amiR-NbSu	274	292	-
AATCGGTTTTATCTTTCTCT	20	4	0.328263	pri-amiR-NbSu	191	210	-
GTTCGTCTATAAATAGCACCTTCT	24	4	0.328263	pri-amiR-NbSu	118	141	-
AACAGATTAGATCTCATCTTTAGT	24	4	0.328263	pri-amiR-NbSu	495	518	-
AACCCAAAAAAACAAAGTAGAGAA	24	4	0.328263	pri-amiR-NbSu	218	241	-
ATAACCGTGGTGGACTTCCC	20	4	0.328263	pri-amiR-NbSu	250	269	-
GTTTTATCTTTCTCTAAGTCACAA	24	4	0.328263	pri-amiR-NbSu	196	219	-
ACGAAGAGGAGATGACGTGTGTTC	24	4	0.328263	pri-amiR-NbSu	77	100	-
AAACATGAAAGAACAGATTAGA	22	4	0.328263	pri-amiR-NbSu	484	505	-
AAGGCCGAGGCAAAACGCC	19	4	0.328263	pri-amiR-NbSu	348	366	-
AAGAAACTATAGTATTTTGTCTA	23	4	0.328263	pri-amiR-NbSu	456	478	-
TAAACGTGTCTTATTTTCTAT	21	4	0.328263	pri-amiR-NbSu	419	439	-
GGAAAAAAAGGTAGTCATCAGA	22	4	0.328263	pri-amiR-NbSu	9	30	-
TCGGTTTTATCTTTCTCTAAGTCA	24	4	0.328263	pri-amiR-NbSu	193	216	-
GCACCTTCTCTTCTCCTTCTTCCT	24	4	0.328263	pri-amiR-NbSu	133	156	-
CACGGTTACATTGGCTCTTC	20	4	0.328263	pri-amiR-NbSu	314	333	-
AAACAAAACATGAAAGAACAGA	22	4	0.328263	pri-amiR-NbSu	479	500	-
AAGAGGAGATGACGTGTG	18	4	0.328263	pri-amiR-NbSu	80	97	-
CCTTCGAACCCGAGTTTT	18	4	0.328263	pri-amiR-NbSu	100	117	-
GGGGAAAAAAAGGTAGTCATCA	22	4	0.328263	pri-amiR-NbSu	7	28	-
ACTATAGTATTTTGTCTAAAACA	23	4	0.328263	pri-amiR-NbSu	461	483	-
CTTCGAACCCGAGTTTTGTT	20	4	0.328263	pri-amiR-NbSu	101	120	-
ATAAACGTGTCTTATTTTCTAT	22	4	0.328263	pri-amiR-NbSu	418	439	-
TTTTGGTAAGAAAATATAGAAATG	24	4	0.328263	pri-amiR-NbSu	37	60	-
CTATAGTATTTTGTCTAAAACAA	23	4	0.328263	pri-amiR-NbSu	462	484	-
TCAACCACGGTTACATTGGCTCTTC	25	4	0.328263	pri-amiR-NbSu	309	333	-
CATCTTTTTAGCTTCACTA	19	4	0.328263	pri-amiR-NbSu	163	181	-
TCACTTCCATCTTTTTAGCT	20	4	0.328263	pri-amiR-NbSu	156	175	-
CTTCGAACCCGAGTTTTGTTCGT	23	4	0.328263	pri-amiR-NbSu	101	123	-
TGGTGGACTTCCCGCATGATGAT	23	4	0.328263	pri-amiR-NbSu	257	279	-
TTTGTTCGTCTATAAATAGCAC	22	4	0.328263	pri-amiR-NbSu	115	136	-
GGTTACATTGGCTCTTCTTAC	21	4	0.328263	pri-amiR-NbSu	317	337	-
ACGTTTAACGAAGAGGAGA	19	4	0.328263	pri-amiR-NbSu	70	88	-
CTATCTTTTATAAACGTGTC	20	4	0.328263	pri-amiR-NbSu	409	428	-
AATCACTTGAGAATCAATTCT	21	4	0.328263	pri-amiR-NbSu	370	390	-
AACATGAAAGAACAGATTAGAT	22	4	0.328263	pri-amiR-NbSu	485	506	-
TTATAAACGTGTCTTATTTTCTA	23	4	0.328263	pri-amiR-NbSu	416	438	-
CGAGTTTTGTTCGTCTATAAATA	23	4	0.328263	pri-amiR-NbSu	110	132	-
ACGTGTGTTCCTTCGAACC	19	4	0.328263	pri-amiR-NbSu	91	109	-
TAGATCTCATCTTTAGTCT	19	4	0.328263	pri-amiR-NbSu	502	520	-
CCCAAAAAAACAAAGTAGAGAAG	23	4	0.328263	pri-amiR-NbSu	220	242	-
GCGGGAAGTCAACCACGGTTACA	23	4	0.328263	pri-amiR-NbSu	301	323	-
CGGTTTTATCTTTCTCTAAGT	21	4	0.328263	pri-amiR-NbSu	194	214	-
AACCACGGTTACATTGGCTCTTC	23	4	0.328263	pri-amiR-NbSu	311	333	-
AAGAGGAGATGACGTGTGT	19	4	0.328263	pri-amiR-NbSu	80	98	-
GGTAGTCATCAGATATATATT	21	4	0.328263	pri-amiR-NbSu	18	38	-
GCAAAACGCCTAAAATCACTTGAG	24	4	0.328263	pri-amiR-NbSu	357	380	-
TCTATCTCTTTTGTTTAAACTA	22	4	0.328263	pri-amiR-NbSu	435	456	-
CCGCATGATGATCACATT	18	4	0.328263	pri-amiR-NbSu	268	285	-
TTTATAAACGTGTCTTATT	19	4	0.328263	pri-amiR-NbSu	415	433	-
GAATCTGTATAACCGTGGT	19	4	0.328263	pri-amiR-NbSu	242	260	-
AGCACCTTCTCTTCTCCTTCT	21	4	0.328263	pri-amiR-NbSu	132	152	-
CGAAGAGGAGATGACGTGT	19	4	0.328263	pri-amiR-NbSu	78	96	-
TTCGTTATCTATTTTTTGCG	20	4	0.328263	pri-amiR-NbSu	284	303	-
GCATGATGATCACATTCGTTATC	23	4	0.328263	pri-amiR-NbSu	270	292	-
TTTATAAACGTGTCTTATTT	20	4	0.328263	pri-amiR-NbSu	415	434	-
TCGTCTATAAATAGCACCTTCT	22	4	0.328263	pri-amiR-NbSu	120	141	-
CTTTTTAGCTTCACTATCTCTCT	23	4	0.328263	pri-amiR-NbSu	166	188	-
TAGCTTCACTATCTCTCTATAATC	24	4	0.328263	pri-amiR-NbSu	171	194	-
CTTGAGAATCAATTCTTTTTA	21	4	0.328263	pri-amiR-NbSu	375	395	-
ATGAAAAAGGCCGAGGCAA	19	4	0.328263	pri-amiR-NbSu	342	360	-
GAAGAATCTGTATAACCGT	19	4	0.328263	pri-amiR-NbSu	239	257	-
CCCGCATGATGATCACATTC	20	4	0.328263	pri-amiR-NbSu	267	286	-
AGATTAGATCTCATCTTTAGT	21	4	0.328263	pri-amiR-NbSu	498	518	-
TATAACCGTGGTGGACTTCCCGC	23	4	0.328263	pri-amiR-NbSu	249	271	-
ACTATAGTATTTTGTCTAA	19	4	0.328263	pri-amiR-NbSu	461	479	-
ATCTCTTTTGTTTAAACTAAG	21	4	0.328263	pri-amiR-NbSu	438	458	-
TGCGGGAAGTCAACCACGGTTA	22	4	0.328263	pri-amiR-NbSu	300	321	-
TCACGTTTAACGAAGAGGAGATGA	24	4	0.328263	pri-amiR-NbSu	68	91	-
AGAGGAGATGACGTGTGTTC	20	4	0.328263	pri-amiR-NbSu	81	100	-
GGTTACATTGGCTCTTCTTACTAC	24	4	0.328263	pri-amiR-NbSu	317	340	-
GAGAATCAATTCTTTTTACTGTCC	24	4	0.328263	pri-amiR-NbSu	378	401	-
GAATCTGTATAACCGTGG	18	4	0.328263	pri-amiR-NbSu	242	259	-
TGTGTTCCTTCGAACCCGAGT	21	4	0.328263	pri-amiR-NbSu	94	114	-
TTATCTATTTTTTGCGGGAAGTC	23	4	0.328263	pri-amiR-NbSu	288	310	-
AAAAAGGCCGAGGCAAAAC	19	4	0.328263	pri-amiR-NbSu	345	363	-
AGGAGATGACGTGTGTTCCTTCGA	24	4	0.328263	pri-amiR-NbSu	83	106	-
ATGATCACATTCGTTATCTATT	22	4	0.328263	pri-amiR-NbSu	275	296	-
GCGGGAAGTCAACCACGGTTA	21	4	0.328263	pri-amiR-NbSu	301	321	-
GTTTTATCTTTCTCTAAGTCAC	22	4	0.328263	pri-amiR-NbSu	196	217	-
CTTCTCTTCTCCTTCTTCCTC	21	4	0.328263	pri-amiR-NbSu	137	157	-
AGATTAGATCTCATCTTTAGTC	22	4	0.328263	pri-amiR-NbSu	498	519	-
ATAACCGTGGTGGACTTCCCGCA	23	4	0.328263	pri-amiR-NbSu	250	272	-
AATCGGTTTTATCTTTCTCTAAG	23	4	0.328263	pri-amiR-NbSu	191	213	-
GAGATGACGTGTGTTCCT	18	4	0.328263	pri-amiR-NbSu	85	102	-
GGGGGAAAAAAAGGTAGTCATCA	23	4	0.328263	pri-amiR-NbSu	6	28	-
AAAAAACAAAGTAGAGAAGAATCT	24	4	0.328263	pri-amiR-NbSu	224	247	-
TCAATTCTTTTTACTGTCCATTT	23	4	0.328263	pri-amiR-NbSu	383	405	-
TCTTCTCCTTCTTCCTCACTTCCA	24	4	0.328263	pri-amiR-NbSu	141	164	-
GTTCCTTCGAACCCGAGTTTTGT	23	4	0.328263	pri-amiR-NbSu	97	119	-
TACTACAATGAAAAAGGCCGAGGCA	25	4	0.328263	pri-amiR-NbSu	335	359	-
CTTTTTAGCTTCACTATCTCTC	22	4	0.328263	pri-amiR-NbSu	166	187	-
CTCTAAGTCACAACCCAAAAAA	22	4	0.328263	pri-amiR-NbSu	207	228	-
CTATAGTATTTTGTCTAAAAC	21	4	0.328263	pri-amiR-NbSu	462	482	-
AGTCAACCACGGTTACATTGGCTC	24	4	0.328263	pri-amiR-NbSu	307	330	-
CCTAAAATCACTTGAGAATC	20	4	0.328263	pri-amiR-NbSu	365	384	-
AAGTAGAGAAGAATCTGTATA	21	4	0.328263	pri-amiR-NbSu	232	252	-
AACCGTGGTGGACTTCCCGCA	21	4	0.328263	pri-amiR-NbSu	252	272	-
TGATGATCACATTCGTTATCTATT	24	4	0.328263	pri-amiR-NbSu	273	296	-
CTTCACTATCTCTCTATAATCG	22	4	0.328263	pri-amiR-NbSu	174	195	-
GTATAACCGTGGTGGACTTC	20	4	0.328263	pri-amiR-NbSu	248	267	-
ATCGGTTTTATCTTTCTCTAAGT	23	3	0.246198	pri-amiR-NbSu	192	214	-
AATCACTTGAGAATCAATTCTTTT	24	3	0.246198	pri-amiR-NbSu	370	393	-
TTTTTTGCGGGAAGTCAACCACG	23	3	0.246198	pri-amiR-NbSu	295	317	-
AAAACAAAACATGAAAGAACAGAT	24	3	0.246198	pri-amiR-NbSu	478	501	-
CGTTTAACGAAGAGGAGA	18	3	0.246198	pri-amiR-NbSu	71	88	-
ATCTCTTTTGTTTAAACTAAGA	22	3	0.246198	pri-amiR-NbSu	438	459	-
AGGGGGGAAAAAAAGGTAGTCA	22	3	0.246198	pri-amiR-NbSu	4	25	-
TCTAAGTCACAACCCAAAAAA	21	3	0.246198	pri-amiR-NbSu	208	228	-
GGAGATGACGTGTGTTCCTTC	21	3	0.246198	pri-amiR-NbSu	84	104	-
ATGAAAGAACAGATTAGATC	20	3	0.246198	pri-amiR-NbSu	488	507	-
ATTAGATCTCATCTTTAGTCTC	22	3	0.246198	pri-amiR-NbSu	500	521	-
TCTCTAAGTCACAACCCAAA	20	3	0.246198	pri-amiR-NbSu	206	225	-
TTTTTTGCGGGAAGTCAACCACGGT	25	3	0.246198	pri-amiR-NbSu	295	319	-
TTCCCGCATGATGATCACATT	21	3	0.246198	pri-amiR-NbSu	265	285	-
TTTAAACTAAGAAACTATAGTATT	24	3	0.246198	pri-amiR-NbSu	448	471	-
TTAAGCTATCTTTTATAAACG	21	3	0.246198	pri-amiR-NbSu	404	424	-
GGTAAGAAAATATAGAAATGAATA	24	3	0.246198	pri-amiR-NbSu	41	64	-
GATGATCACATTCGTTATCTATTT	24	3	0.246198	pri-amiR-NbSu	274	297	-
TTCCCGCATGATGATCACATTC	22	3	0.246198	pri-amiR-NbSu	265	286	-
TGTCTTATTTTCTATCTCTTTT	22	3	0.246198	pri-amiR-NbSu	425	446	-
TCCATTTAAGCTATCTTTT	19	3	0.246198	pri-amiR-NbSu	399	417	-
TGGACTTCCCGCATGATGAT	20	3	0.246198	pri-amiR-NbSu	260	279	-
AAGAGGAGATGACGTGTGTTCCT	23	3	0.246198	pri-amiR-NbSu	80	102	-
ATGAAAGAACAGATTAGATCTC	22	3	0.246198	pri-amiR-NbSu	488	509	-
TCACAACCCAAAAAAACAAAGT	22	3	0.246198	pri-amiR-NbSu	214	235	-
CTTTCTCTAAGTCACAACCCAAA	23	3	0.246198	pri-amiR-NbSu	203	225	-
ATAGGGGGGAAAAAAAGGTAGTC	23	3	0.246198	pri-amiR-NbSu	2	24	-
GTGTCTTATTTTCTATCTCT	20	3	0.246198	pri-amiR-NbSu	424	443	-
TTATCTTTCTCTAAGTCACAAC	22	3	0.246198	pri-amiR-NbSu	199	220	-
CTTTTTACTGTCCATTTAAGCTA	23	3	0.246198	pri-amiR-NbSu	389	411	-
TACTACAATGAAAAAGGCC	19	3	0.246198	pri-amiR-NbSu	335	353	-
TCAATTCTTTTTACTGTCCAT	21	3	0.246198	pri-amiR-NbSu	383	403	-
CGAGTTTTGTTCGTCTAT	18	3	0.246198	pri-amiR-NbSu	110	127	-
AAGTCAACCACGGTTACATTGGC	23	3	0.246198	pri-amiR-NbSu	306	328	-
TTTTGTTCGTCTATAAAT	18	3	0.246198	pri-amiR-NbSu	114	131	-
ACTTCCCGCATGATGATCACATT	23	3	0.246198	pri-amiR-NbSu	263	285	-
CATGATGATCACATTCGTTA	20	3	0.246198	pri-amiR-NbSu	271	290	-
GAATCAATTCTTTTTACTGTCC	22	3	0.246198	pri-amiR-NbSu	380	401	-
TCTTTTATAAACGTGTCTTA	20	3	0.246198	pri-amiR-NbSu	412	431	-
TATAACCGTGGTGGACTTC	19	3	0.246198	pri-amiR-NbSu	249	267	-
TATAGTATTTTGTCTAAAACAAA	23	3	0.246198	pri-amiR-NbSu	463	485	-
TCCTTCTTCCTCACTTCCATC	21	3	0.246198	pri-amiR-NbSu	146	166	-
TCACATTCGTTATCTATTTTTTG	23	3	0.246198	pri-amiR-NbSu	279	301	-
TGGTAAGAAAATATAGAAATGAAT	24	3	0.246198	pri-amiR-NbSu	40	63	-
TCACTTCCATCTTTTTAGCTTCAC	24	3	0.246198	pri-amiR-NbSu	156	179	-
AAAAAGGTAGTCATCAGATAT	21	3	0.246198	pri-amiR-NbSu	13	33	-
TCGAACCCGAGTTTTGTTCGTCT	23	3	0.246198	pri-amiR-NbSu	103	125	-
CATGATGATCACATTCGT	18	3	0.246198	pri-amiR-NbSu	271	288	-
TCTTCTCCTTCTTCCTCACTT	21	3	0.246198	pri-amiR-NbSu	141	161	-
TCACAACCCAAAAAAACAAAGTAG	24	3	0.246198	pri-amiR-NbSu	214	237	-
CACTATCTCTCTATAATCGG	20	3	0.246198	pri-amiR-NbSu	177	196	-
CGCATGATGATCACATTCG	19	3	0.246198	pri-amiR-NbSu	269	287	-
AGATGACGTGTGTTCCTTCGAACCC	25	3	0.246198	pri-amiR-NbSu	86	110	-
TATAGTATTTTGTCTAAAACAAAA	24	3	0.246198	pri-amiR-NbSu	463	486	-
AAAAGGTAGTCATCAGATATAT	22	3	0.246198	pri-amiR-NbSu	14	35	-
TGAAAGAACAGATTAGATCTC	21	3	0.246198	pri-amiR-NbSu	489	509	-
CTTCCCGCATGATGATCACATTC	23	3	0.246198	pri-amiR-NbSu	264	286	-
TCGAACCCGAGTTTTGTT	18	3	0.246198	pri-amiR-NbSu	103	120	-
CACGGTTACATTGGCTCTTCTTACT	25	3	0.246198	pri-amiR-NbSu	314	338	-
CTATCTTTTATAAACGTGTCTTATT	25	3	0.246198	pri-amiR-NbSu	409	433	-
GAAGAGGAGATGACGTGTG	19	3	0.246198	pri-amiR-NbSu	79	97	-
TAAAATCACTTGAGAATCAATT	22	3	0.246198	pri-amiR-NbSu	367	388	-
AGGAGATGACGTGTGTTCCTTCG	23	3	0.246198	pri-amiR-NbSu	83	105	-
TCTCTAAGTCACAACCCAAAAAA	23	3	0.246198	pri-amiR-NbSu	206	228	-
CACTTGAGAATCAATTCTTT	20	3	0.246198	pri-amiR-NbSu	373	392	-
AACTATAGTATTTTGTCT	18	3	0.246198	pri-amiR-NbSu	460	477	-
TTGCGGGAAGTCAACCACGG	20	3	0.246198	pri-amiR-NbSu	299	318	-
CTAAAATCACTTGAGAATCAA	21	3	0.246198	pri-amiR-NbSu	366	386	-
AGTCATCAGATATATATTTTGG	22	3	0.246198	pri-amiR-NbSu	21	42	-
AGGTAGTCATCAGATATATATTTT	24	3	0.246198	pri-amiR-NbSu	17	40	-
TGTCTTATTTTCTATCTCTTT	21	3	0.246198	pri-amiR-NbSu	425	445	-
TTGTTCGTCTATAAATAGC	19	3	0.246198	pri-amiR-NbSu	116	134	-
CTTTCTCTAAGTCACAACCC	20	3	0.246198	pri-amiR-NbSu	203	222	-
AAACGCCTAAAATCACTTG	19	3	0.246198	pri-amiR-NbSu	360	378	-
ATCTGTATAACCGTGGTG	18	3	0.246198	pri-amiR-NbSu	244	261	-
TTATCTTTCTCTAAGTCACAA	21	3	0.246198	pri-amiR-NbSu	199	219	-
TCCATTTAAGCTATCTTTTA	20	3	0.246198	pri-amiR-NbSu	399	418	-
CTATTTTTTGCGGGAAGTCA	20	3	0.246198	pri-amiR-NbSu	292	311	-
AAGAAACTATAGTATTTTGTC	21	3	0.246198	pri-amiR-NbSu	456	476	-
TCTCTATAATCGGTTTTATCTTT	23	3	0.246198	pri-amiR-NbSu	184	206	-
CAAAACATGAAAGAACAGATTA	22	3	0.246198	pri-amiR-NbSu	482	503	-
CTGTATAACCGTGGTGGACTTCC	23	3	0.246198	pri-amiR-NbSu	246	268	-
GGTTTTATCTTTCTCTAAGT	20	3	0.246198	pri-amiR-NbSu	195	214	-
TTTTACTGTCCATTTAAGCTATC	23	3	0.246198	pri-amiR-NbSu	391	413	-
GTTTAACGAAGAGGAGATGA	20	3	0.246198	pri-amiR-NbSu	72	91	-
CTATCTCTCTATAATCGGTT	20	3	0.246198	pri-amiR-NbSu	179	198	-
CTTTTATAAACGTGTCTTATTTTC	24	3	0.246198	pri-amiR-NbSu	413	436	-
CACGTTTAACGAAGAGGAGATGA	23	3	0.246198	pri-amiR-NbSu	69	91	-
ATCTCTCTATAATCGGTT	18	3	0.246198	pri-amiR-NbSu	181	198	-
GTTCCTTCGAACCCGAGTTTT	21	3	0.246198	pri-amiR-NbSu	97	117	-
AAGCTATCTTTTATAAACGTGTC	23	3	0.246198	pri-amiR-NbSu	406	428	-
TAAGTCACAACCCAAAAAAAC	21	3	0.246198	pri-amiR-NbSu	210	230	-
CTAAGTCACAACCCAAAAAAA	21	3	0.246198	pri-amiR-NbSu	209	229	-
CCTAAAATCACTTGAGAATCAA	22	3	0.246198	pri-amiR-NbSu	365	386	-
GGGAAAAAAAGGTAGTCATCAGA	23	3	0.246198	pri-amiR-NbSu	8	30	-
TTTAACGAAGAGGAGATG	18	3	0.246198	pri-amiR-NbSu	73	90	-
TTTGCGGGAAGTCAACCACG	20	3	0.246198	pri-amiR-NbSu	298	317	-
TAATTTCACGTTTAACGAAGAGG	23	3	0.246198	pri-amiR-NbSu	63	85	-
AAAACATGAAAGAACAGATTAG	22	3	0.246198	pri-amiR-NbSu	483	504	-
TTTTTTGCGGGAAGTCAACC	20	3	0.246198	pri-amiR-NbSu	295	314	-
CCCAAAAAAACAAAGTAGAGAA	22	3	0.246198	pri-amiR-NbSu	220	241	-
TTTATAAACGTGTCTTATTTTCT	23	3	0.246198	pri-amiR-NbSu	415	437	-
ACATGAAAGAACAGATTAGATCTC	24	3	0.246198	pri-amiR-NbSu	486	509	-
AATTCTTTTTACTGTCCATTTAAGC	25	3	0.246198	pri-amiR-NbSu	385	409	-
TTTACTGTCCATTTAAGCTATCT	23	3	0.246198	pri-amiR-NbSu	392	414	-
GTCTATAAATAGCACCTTCTCTTC	24	3	0.246198	pri-amiR-NbSu	122	145	-
AAAAAAGGTAGTCATCAGAT	20	3	0.246198	pri-amiR-NbSu	12	31	-
GAACAGATTAGATCTCATCTTT	22	3	0.246198	pri-amiR-NbSu	494	515	-
CCGAGTTTTGTTCGTCTATA	20	3	0.246198	pri-amiR-NbSu	109	128	-
AGGTAGTCATCAGATATATAT	21	3	0.246198	pri-amiR-NbSu	17	37	-
TCTATAAATAGCACCTTCTCTTC	23	3	0.246198	pri-amiR-NbSu	123	145	-
TACATTGGCTCTTCTTAC	18	3	0.246198	pri-amiR-NbSu	320	337	-
CTGTCCATTTAAGCTATC	18	3	0.246198	pri-amiR-NbSu	396	413	-
GGAAGTCAACCACGGTTAC	19	3	0.246198	pri-amiR-NbSu	304	322	-
GAACAGATTAGATCTCATCT	20	3	0.246198	pri-amiR-NbSu	494	513	-
TACTGTCCATTTAAGCTATCTTT	23	3	0.246198	pri-amiR-NbSu	394	416	-
GTTACATTGGCTCTTCTTAC	20	3	0.246198	pri-amiR-NbSu	318	337	-
TTGCGGGAAGTCAACCACGGTTAC	24	3	0.246198	pri-amiR-NbSu	299	322	-
AAAGGTAGTCATCAGATA	18	3	0.246198	pri-amiR-NbSu	15	32	-
TCCATCTTTTTAGCTTCACTAT	22	3	0.246198	pri-amiR-NbSu	161	182	-
AAAACGCCTAAAATCACTTGA	21	3	0.246198	pri-amiR-NbSu	359	379	-
GGTGGACTTCCCGCATGATGAT	22	3	0.246198	pri-amiR-NbSu	258	279	-
CCTTCTCTTCTCCTTCTTCCTC	22	3	0.246198	pri-amiR-NbSu	136	157	-
ATATATATTTTGGTAAGAAAATAT	24	3	0.246198	pri-amiR-NbSu	30	53	-
TTAACGAAGAGGAGATGACGTGT	23	3	0.246198	pri-amiR-NbSu	74	96	-
GGGAAGTCAACCACGGTTACATT	23	3	0.246198	pri-amiR-NbSu	303	325	-
CACTTGAGAATCAATTCTTTT	21	3	0.246198	pri-amiR-NbSu	373	393	-
GTGGACTTCCCGCATGATGATCA	23	3	0.246198	pri-amiR-NbSu	259	281	-
TTCTATCTCTTTTGTTTAAACTA	23	3	0.246198	pri-amiR-NbSu	434	456	-
CTTCACTATCTCTCTATAATCGGTTT	26	3	0.246198	pri-amiR-NbSu	174	199	-
GAAACTATAGTATTTTGTCTAAA	23	3	0.246198	pri-amiR-NbSu	458	480	-
TTATCTTTCTCTAAGTCACA	20	3	0.246198	pri-amiR-NbSu	199	218	-
AAAAACAAAGTAGAGAAGAATCTG	24	3	0.246198	pri-amiR-NbSu	225	248	-
TCTAAAACAAAACATGAAAGAAC	23	3	0.246198	pri-amiR-NbSu	475	497	-
GTTTTATCTTTCTCTAAGTCACA	23	3	0.246198	pri-amiR-NbSu	196	218	-
TTTTTGCGGGAAGTCAACCACGG	23	3	0.246198	pri-amiR-NbSu	296	318	-
AGGGGGGAAAAAAAGGTAGTC	21	3	0.246198	pri-amiR-NbSu	4	24	-
TTTTAGCTTCACTATCTCTCT	21	3	0.246198	pri-amiR-NbSu	168	188	-
ATAACCGTGGTGGACTTCC	19	3	0.246198	pri-amiR-NbSu	250	268	-
TTCCTTCGAACCCGAGTTTTGTT	23	3	0.246198	pri-amiR-NbSu	98	120	-
GTGTCTTATTTTCTATCTCTT	21	3	0.246198	pri-amiR-NbSu	424	444	-
GAACCCGAGTTTTGTTCGT	19	3	0.246198	pri-amiR-NbSu	105	123	-
AAACTATAGTATTTTGTCTAAAAC	24	3	0.246198	pri-amiR-NbSu	459	482	-
AACTATAGTATTTTGTCTAAAAC	23	3	0.246198	pri-amiR-NbSu	460	482	-
AAACAAAGTAGAGAAGAATCTG	22	3	0.246198	pri-amiR-NbSu	227	248	-
GGTTTTATCTTTCTCTAAGTCAC	23	3	0.246198	pri-amiR-NbSu	195	217	-
GATGATCACATTCGTTATCTATT	23	3	0.246198	pri-amiR-NbSu	274	296	-
AATTCTTTTTACTGTCCATTT	21	3	0.246198	pri-amiR-NbSu	385	405	-
ACCCAAAAAAACAAAGTAGAG	21	3	0.246198	pri-amiR-NbSu	219	239	-
GTTATCTATTTTTTGCGGG	19	3	0.246198	pri-amiR-NbSu	287	305	-
AACAAAACATGAAAGAACAGA	21	3	0.246198	pri-amiR-NbSu	480	500	-
TACAATGAAAAAGGCCGAGGCAAAA	25	3	0.246198	pri-amiR-NbSu	338	362	-
TGTTCCTTCGAACCCGAGTTTTGTT	25	2	0.164132	pri-amiR-NbSu	96	120	-
ATAAACGTGTCTTATTTTCTATC	23	2	0.164132	pri-amiR-NbSu	418	440	-
TAATCGGTTTTATCTTTCTCTAAGTC	26	2	0.164132	pri-amiR-NbSu	190	215	-
TTCACGTTTAACGAAGAGGAGAT	23	2	0.164132	pri-amiR-NbSu	67	89	-
GGAGATGACGTGTGTTCCTTCGA	23	2	0.164132	pri-amiR-NbSu	84	106	-
AACGTGTCTTATTTTCTATC	20	2	0.164132	pri-amiR-NbSu	421	440	-
CTTCCATCTTTTTAGCTTC	19	2	0.164132	pri-amiR-NbSu	159	177	-
AACTATAGTATTTTGTCTA	19	2	0.164132	pri-amiR-NbSu	460	478	-
GTCTAAAACAAAACATGAAAGAAC	24	2	0.164132	pri-amiR-NbSu	474	497	-
TCTTACTACAATGAAAAAGGCCGAG	25	2	0.164132	pri-amiR-NbSu	332	356	-
TTTTGTTTAAACTAAGAAACT	21	2	0.164132	pri-amiR-NbSu	443	463	-
AAGTCACAACCCAAAAAAACA	21	2	0.164132	pri-amiR-NbSu	211	231	-
AGAGGAGATGACGTGTGTT	19	2	0.164132	pri-amiR-NbSu	81	99	-
GATGATCACATTCGTTATCT	20	2	0.164132	pri-amiR-NbSu	274	293	-
ATCAATTCTTTTTACTGTCCAT	22	2	0.164132	pri-amiR-NbSu	382	403	-
GTCCATTTAAGCTATCTTTTATAA	24	2	0.164132	pri-amiR-NbSu	398	421	-
TTTTATAAACGTGTCTTATTTTC	23	2	0.164132	pri-amiR-NbSu	414	436	-
TTTTTGCGGGAAGTCAACCAC	21	2	0.164132	pri-amiR-NbSu	296	316	-
GGAGATGACGTGTGTTCC	18	2	0.164132	pri-amiR-NbSu	84	101	-
CTTTTTAGCTTCACTATC	18	2	0.164132	pri-amiR-NbSu	166	183	-
TAACGAAGAGGAGATGACG	19	2	0.164132	pri-amiR-NbSu	75	93	-
TTCGAACCCGAGTTTTGT	18	2	0.164132	pri-amiR-NbSu	102	119	-
CGCCTAAAATCACTTGAGAATCAAT	25	2	0.164132	pri-amiR-NbSu	363	387	-
TCTCTAAGTCACAACCCAAAA	21	2	0.164132	pri-amiR-NbSu	206	226	-
TCACGTTTAACGAAGAGGAGAT	22	2	0.164132	pri-amiR-NbSu	68	89	-
CATTGGCTCTTCTTACTACAATG	23	2	0.164132	pri-amiR-NbSu	322	344	-
AAAAGGTAGTCATCAGATATATATT	25	2	0.164132	pri-amiR-NbSu	14	38	-
TTTACTGTCCATTTAAGCT	19	2	0.164132	pri-amiR-NbSu	392	410	-
TAAGTCACAACCCAAAAAAACA	22	2	0.164132	pri-amiR-NbSu	210	231	-
CTAAAACAAAACATGAAAGAA	21	2	0.164132	pri-amiR-NbSu	476	496	-
AGGCCGAGGCAAAACGCCTAAAA	23	2	0.164132	pri-amiR-NbSu	349	371	-
TGTATAACCGTGGTGGAC	18	2	0.164132	pri-amiR-NbSu	247	264	-
TGGACTTCCCGCATGATG	18	2	0.164132	pri-amiR-NbSu	260	277	-
TATCTTTTATAAACGTGTCT	20	2	0.164132	pri-amiR-NbSu	410	429	-
CTCTTCTTACTACAATGAAA	20	2	0.164132	pri-amiR-NbSu	328	347	-
CATGAAAGAACAGATTAGATCTC	23	2	0.164132	pri-amiR-NbSu	487	509	-
TCTCCTTCTTCCTCACTTCCA	21	2	0.164132	pri-amiR-NbSu	144	164	-
AAACTAAGAAACTATAGTATTTT	23	2	0.164132	pri-amiR-NbSu	451	473	-
TTTAAACTAAGAAACTATAGT	21	2	0.164132	pri-amiR-NbSu	448	468	-
TATTTTTTGCGGGAAGTC	18	2	0.164132	pri-amiR-NbSu	293	310	-
TCTTCCTCACTTCCATCTTTTT	22	2	0.164132	pri-amiR-NbSu	150	171	-
CCGCATGATGATCACATTCGTTATCTA	27	2	0.164132	pri-amiR-NbSu	268	294	-
AGTAGAGAAGAATCTGTATAACC	23	2	0.164132	pri-amiR-NbSu	233	255	-
AAAGGCCGAGGCAAAACG	18	2	0.164132	pri-amiR-NbSu	347	364	-
GTGGACTTCCCGCATGATGAT	21	2	0.164132	pri-amiR-NbSu	259	279	-
TACATTGGCTCTTCTTACT	19	2	0.164132	pri-amiR-NbSu	320	338	-
CCAAAAAAACAAAGTAGAGA	20	2	0.164132	pri-amiR-NbSu	221	240	-
CCTCACTTCCATCTTTTTAGCTTCACT	27	2	0.164132	pri-amiR-NbSu	154	180	-
GTTTAACGAAGAGGAGATGACGT	23	2	0.164132	pri-amiR-NbSu	72	94	-
TTATCTATTTTTTGCGGGA	19	2	0.164132	pri-amiR-NbSu	288	306	-
AGAACAGATTAGATCTCATCT	21	2	0.164132	pri-amiR-NbSu	493	513	-
CTCTATAATCGGTTTTATCT	20	2	0.164132	pri-amiR-NbSu	185	204	-
GGTTACATTGGCTCTTCTTACTA	23	2	0.164132	pri-amiR-NbSu	317	339	-
CTTCTCCTTCTTCCTCACTTCCAT	24	2	0.164132	pri-amiR-NbSu	142	165	-
AACGAAGAGGAGATGACG	18	2	0.164132	pri-amiR-NbSu	76	93	-
TCACTTGAGAATCAATTCTTTT	22	2	0.164132	pri-amiR-NbSu	372	393	-
CCCGAGTTTTGTTCGTCT	18	2	0.164132	pri-amiR-NbSu	108	125	-
CGAACCCGAGTTTTGTTCGTCTAT	24	2	0.164132	pri-amiR-NbSu	104	127	-
AAACGCCTAAAATCACTTGA	20	2	0.164132	pri-amiR-NbSu	360	379	-
TTGGCTCTTCTTACTACA	18	2	0.164132	pri-amiR-NbSu	324	341	-
AAAAGGTAGTCATCAGATA	19	2	0.164132	pri-amiR-NbSu	14	32	-
CGAAGAGGAGATGACGTG	18	2	0.164132	pri-amiR-NbSu	78	95	-
TAAGAAACTATAGTATTTTGT	21	2	0.164132	pri-amiR-NbSu	455	475	-
AGAATCAATTCTTTTTACTGTCCA	24	2	0.164132	pri-amiR-NbSu	379	402	-
TATAATCGGTTTTATCTTTC	20	2	0.164132	pri-amiR-NbSu	188	207	-
AAAAACAAAGTAGAGAAGAATC	22	2	0.164132	pri-amiR-NbSu	225	246	-
TATCTCTCTATAATCGGTTTT	21	2	0.164132	pri-amiR-NbSu	180	200	-
TTTTCTATCTCTTTTGTTTAAAC	23	2	0.164132	pri-amiR-NbSu	432	454	-
TTCCTCACTTCCATCTTTTTAG	22	2	0.164132	pri-amiR-NbSu	152	173	-
AAAGGTAGTCATCAGATATAT	21	2	0.164132	pri-amiR-NbSu	15	35	-
GATGACGTGTGTTCCTTC	18	2	0.164132	pri-amiR-NbSu	87	104	-
GTGTTCCTTCGAACCCGAGTTTTG	24	2	0.164132	pri-amiR-NbSu	95	118	-
AGAGAAGAATCTGTATAACC	20	2	0.164132	pri-amiR-NbSu	236	255	-
ATGATCACATTCGTTATCTAT	21	2	0.164132	pri-amiR-NbSu	275	295	-
TATAATCGGTTTTATCTTTCTCT	23	2	0.164132	pri-amiR-NbSu	188	210	-
TCTCTCTATAATCGGTTTTATCT	23	2	0.164132	pri-amiR-NbSu	182	204	-
CTAAGAAACTATAGTATTTTG	21	2	0.164132	pri-amiR-NbSu	454	474	-
GGAGATGACGTGTGTTCCTTCG	22	2	0.164132	pri-amiR-NbSu	84	105	-
TTTCTCTAAGTCACAACCCAAAA	23	2	0.164132	pri-amiR-NbSu	204	226	-
CTTTTTACTGTCCATTTA	18	2	0.164132	pri-amiR-NbSu	389	406	-
TATCTATTTTTTGCGGGA	18	2	0.164132	pri-amiR-NbSu	289	306	-
AACAAAGTAGAGAAGAATC	19	2	0.164132	pri-amiR-NbSu	228	246	-
CACCTTCTCTTCTCCTTCTTCCT	23	2	0.164132	pri-amiR-NbSu	134	156	-
TTTCTCTAAGTCACAACCCA	20	2	0.164132	pri-amiR-NbSu	204	223	-
GTTTTGTTCGTCTATAAAT	19	2	0.164132	pri-amiR-NbSu	113	131	-
ATAACCGTGGTGGACTTCCCGCAT	24	2	0.164132	pri-amiR-NbSu	250	273	-
AGAATCTGTATAACCGTGGTGGACTT	26	2	0.164132	pri-amiR-NbSu	241	266	-
CTTCCATCTTTTTAGCTT	18	2	0.164132	pri-amiR-NbSu	159	176	-
ACTACAATGAAAAAGGCC	18	2	0.164132	pri-amiR-NbSu	336	353	-
CAACCCAAAAAAACAAAGTAGA	22	2	0.164132	pri-amiR-NbSu	217	238	-
GGGGGGAAAAAAAGGTAGTCATCA	24	2	0.164132	pri-amiR-NbSu	5	28	-
TGTTCCTTCGAACCCGAGT	19	2	0.164132	pri-amiR-NbSu	96	114	-
TTTTACTGTCCATTTAAGCT	20	2	0.164132	pri-amiR-NbSu	391	410	-
TCTTCTTACTACAATGAAAAAGGCC	25	2	0.164132	pri-amiR-NbSu	329	353	-
TACAATGAAAAAGGCCGAG	19	2	0.164132	pri-amiR-NbSu	338	356	-
AAGGTAGTCATCAGATATATAT	22	2	0.164132	pri-amiR-NbSu	16	37	-
AAAAACAAAGTAGAGAAGAATCTGT	25	2	0.164132	pri-amiR-NbSu	225	249	-
TTTTCTATCTCTTTTGTTTAAA	22	2	0.164132	pri-amiR-NbSu	432	453	-
AACCGTGGTGGACTTCCCG	19	2	0.164132	pri-amiR-NbSu	252	270	-
ATAATCGGTTTTATCTTTCT	20	2	0.164132	pri-amiR-NbSu	189	208	-
TCTAAGTCACAACCCAAAAAAAC	23	2	0.164132	pri-amiR-NbSu	208	230	-
AACGAAGAGGAGATGACGTG	20	2	0.164132	pri-amiR-NbSu	76	95	-
GTTCCTTCGAACCCGAGTTTTG	22	2	0.164132	pri-amiR-NbSu	97	118	-
AAAGGTAGTCATCAGATATATAT	23	2	0.164132	pri-amiR-NbSu	15	37	-
TGAGAATCAATTCTTTTTACTGTC	24	2	0.164132	pri-amiR-NbSu	377	400	-
TTTAGCTTCACTATCTCTCTA	21	2	0.164132	pri-amiR-NbSu	169	189	-
CCACGGTTACATTGGCTC	18	2	0.164132	pri-amiR-NbSu	313	330	-
CTTCTTACTACAATGAAAAAG	21	2	0.164132	pri-amiR-NbSu	330	350	-
ACCTTCTCTTCTCCTTCTTCC	21	2	0.164132	pri-amiR-NbSu	135	155	-
TCGAACCCGAGTTTTGTTC	19	2	0.164132	pri-amiR-NbSu	103	121	-
TCCTTCGAACCCGAGTTT	18	2	0.164132	pri-amiR-NbSu	99	116	-
TAATTTCACGTTTAACGAAGA	21	2	0.164132	pri-amiR-NbSu	63	83	-
TCTATAATCGGTTTTATCTTTCT	23	2	0.164132	pri-amiR-NbSu	186	208	-
CACCTTCTCTTCTCCTTCTTC	21	2	0.164132	pri-amiR-NbSu	134	154	-
GTCATCAGATATATATTTTGG	21	2	0.164132	pri-amiR-NbSu	22	42	-
CACTTGAGAATCAATTCTTTTTA	23	2	0.164132	pri-amiR-NbSu	373	395	-
GTTACATTGGCTCTTCTT	18	2	0.164132	pri-amiR-NbSu	318	335	-
TATCTCTCTATAATCGGTTTTA	22	2	0.164132	pri-amiR-NbSu	180	201	-
AACAAAGTAGAGAAGAATCT	20	2	0.164132	pri-amiR-NbSu	228	247	-
AAGGTAGTCATCAGATATATATTT	24	2	0.164132	pri-amiR-NbSu	16	39	-
TACAATGAAAAAGGCCGA	18	2	0.164132	pri-amiR-NbSu	338	355	-
AAAAAAGGTAGTCATCAGATATAT	24	2	0.164132	pri-amiR-NbSu	12	35	-
TATAGAAATGAATAATTTCACGTT	24	2	0.164132	pri-amiR-NbSu	51	74	-
ATAATCGGTTTTATCTTTCTC	21	2	0.164132	pri-amiR-NbSu	189	209	-
AATCACTTGAGAATCAATTCTTT	23	2	0.164132	pri-amiR-NbSu	370	392	-
GGGGGAAAAAAAGGTAGTC	19	2	0.164132	pri-amiR-NbSu	6	24	-
AAAAGGCCGAGGCAAAACGCCTA	23	2	0.164132	pri-amiR-NbSu	346	368	-
CTCTCTATAATCGGTTTTATCTT	23	2	0.164132	pri-amiR-NbSu	183	205	-
TATCTCTTTTGTTTAAACTAA	21	2	0.164132	pri-amiR-NbSu	437	457	-
CCACGGTTACATTGGCTCTTCTT	23	2	0.164132	pri-amiR-NbSu	313	335	-
GTAGAGAAGAATCTGTATAACCGTG	25	2	0.164132	pri-amiR-NbSu	234	258	-
AACTAAGAAACTATAGTATTTT	22	2	0.164132	pri-amiR-NbSu	452	473	-
GGACTTCCCGCATGATGATC	20	2	0.164132	pri-amiR-NbSu	261	280	-
CAAAACGCCTAAAATCACTTGAGAA	25	2	0.164132	pri-amiR-NbSu	358	382	-
ATTAGATCTCATCTTTAGTC	20	2	0.164132	pri-amiR-NbSu	500	519	-
CTAAAATCACTTGAGAATCAAT	22	2	0.164132	pri-amiR-NbSu	366	387	-
GGGGAAAAAAAGGTAGTC	18	2	0.164132	pri-amiR-NbSu	7	24	-
AACCGTGGTGGACTTCCC	18	2	0.164132	pri-amiR-NbSu	252	269	-
ATCGGTTTTATCTTTCTCTAA	21	2	0.164132	pri-amiR-NbSu	192	212	-
GTCTTATTTTCTATCTCTTTTG	22	2	0.164132	pri-amiR-NbSu	426	447	-
AGAAGAATCTGTATAACCGTGGTGG	25	2	0.164132	pri-amiR-NbSu	238	262	-
ACCACGGTTACATTGGCT	18	2	0.164132	pri-amiR-NbSu	312	329	-
GTCCATTTAAGCTATCTT	18	2	0.164132	pri-amiR-NbSu	398	415	-
TCGTTATCTATTTTTTGCGG	20	2	0.164132	pri-amiR-NbSu	285	304	-
CACAACCCAAAAAAACAAAGTAG	23	2	0.164132	pri-amiR-NbSu	215	237	-
GGTGGACTTCCCGCATGATGATCA	24	2	0.164132	pri-amiR-NbSu	258	281	-
CCATTTAAGCTATCTTTT	18	2	0.164132	pri-amiR-NbSu	400	417	-
GGGGGAAAAAAAGGTAGTCA	20	2	0.164132	pri-amiR-NbSu	6	25	-
CTTGAGAATCAATTCTTT	18	2	0.164132	pri-amiR-NbSu	375	392	-
TTCCCGCATGATGATCACAT	20	2	0.164132	pri-amiR-NbSu	265	284	-
ACGTGTGTTCCTTCGAAC	18	2	0.164132	pri-amiR-NbSu	91	108	-
GCTTCACTATCTCTCTATAATCG	23	2	0.164132	pri-amiR-NbSu	173	195	-
TCTCTTTTGTTTAAACTAAG	20	2	0.164132	pri-amiR-NbSu	439	458	-
CAAAACATGAAAGAACAGATTAG	23	2	0.164132	pri-amiR-NbSu	482	504	-
TTCTCTTCTCCTTCTTCCTCACTT	24	2	0.164132	pri-amiR-NbSu	138	161	-
GGACTTCCCGCATGATGATCACATT	25	2	0.164132	pri-amiR-NbSu	261	285	-
ACCCGAGTTTTGTTCGTCT	19	2	0.164132	pri-amiR-NbSu	107	125	-
CGAACCCGAGTTTTGTTCGTCT	22	2	0.164132	pri-amiR-NbSu	104	125	-
ATAAATAGCACCTTCTCTTCT	21	2	0.164132	pri-amiR-NbSu	126	146	-
AAACTATAGTATTTTGTCTA	20	2	0.164132	pri-amiR-NbSu	459	478	-
AAGGCCGAGGCAAAACGCCT	20	2	0.164132	pri-amiR-NbSu	348	367	-
CCCGCATGATGATCACAT	18	2	0.164132	pri-amiR-NbSu	267	284	-
TTTAGCTTCACTATCTCTCTATA	23	2	0.164132	pri-amiR-NbSu	169	191	-
TTTCTATCTCTTTTGTTTAAAC	22	2	0.164132	pri-amiR-NbSu	433	454	-
CAATGAAAAAGGCCGAGG	18	2	0.164132	pri-amiR-NbSu	340	357	-
AACGTGTCTTATTTTCTA	18	2	0.164132	pri-amiR-NbSu	421	438	-
CTACAATGAAAAAGGCCGA	19	2	0.164132	pri-amiR-NbSu	337	355	-
ATTCTTTTTACTGTCCATTTAAGCT	25	2	0.164132	pri-amiR-NbSu	386	410	-
CACGTTTAACGAAGAGGAG	19	2	0.164132	pri-amiR-NbSu	69	87	-
TAGAGAAGAATCTGTATAACCGT	23	2	0.164132	pri-amiR-NbSu	235	257	-
GCATGATGATCACATTCGTT	20	2	0.164132	pri-amiR-NbSu	270	289	-
TTGCGGGAAGTCAACCACG	19	2	0.164132	pri-amiR-NbSu	299	317	-
GAATAATTTCACGTTTAACGAA	22	2	0.164132	pri-amiR-NbSu	60	81	-
AAAACAAAACATGAAAGAACA	21	2	0.164132	pri-amiR-NbSu	478	498	-
GGCAAAACGCCTAAAATCACTT	22	2	0.164132	pri-amiR-NbSu	356	377	-
TTCGTTATCTATTTTTTGCGGGAAG	25	2	0.164132	pri-amiR-NbSu	284	308	-
ACGGTTACATTGGCTCTTC	19	2	0.164132	pri-amiR-NbSu	315	333	-
TTTATCTTTCTCTAAGTCACAA	22	2	0.164132	pri-amiR-NbSu	198	219	-
TTTAACGAAGAGGAGATGACGTG	23	2	0.164132	pri-amiR-NbSu	73	95	-
AACAAAGTAGAGAAGAATCTGTAT	24	2	0.164132	pri-amiR-NbSu	228	251	-
TCACATTCGTTATCTATTT	19	2	0.164132	pri-amiR-NbSu	279	297	-
GCTATCTTTTATAAACGTGT	20	2	0.164132	pri-amiR-NbSu	408	427	-
ATTGGCTCTTCTTACTACA	19	2	0.164132	pri-amiR-NbSu	323	341	-
ATAGTATTTTGTCTAAAACA	20	2	0.164132	pri-amiR-NbSu	464	483	-
TAGTATTTTGTCTAAAACAAA	21	2	0.164132	pri-amiR-NbSu	465	485	-
TTAAGCTATCTTTTATAAACGTG	23	2	0.164132	pri-amiR-NbSu	404	426	-
AACGCCTAAAATCACTTGAGAAT	23	2	0.164132	pri-amiR-NbSu	361	383	-
ACCCGAGTTTTGTTCGTC	18	2	0.164132	pri-amiR-NbSu	107	124	-
ACTTCCCGCATGATGATCAC	20	2	0.164132	pri-amiR-NbSu	263	282	-
CCTTCTTCCTCACTTCCATCTTTT	24	2	0.164132	pri-amiR-NbSu	147	170	-
GGTAAGAAAATATAGAAATG	20	2	0.164132	pri-amiR-NbSu	41	60	-
AAAGAACAGATTAGATCTCATC	22	2	0.164132	pri-amiR-NbSu	491	512	-
ATGATGATCACATTCGTTATCTAT	24	2	0.164132	pri-amiR-NbSu	272	295	-
TACTGTCCATTTAAGCTATC	20	2	0.164132	pri-amiR-NbSu	394	413	-
GCACCTTCTCTTCTCCTTCTT	21	2	0.164132	pri-amiR-NbSu	133	153	-
TATTTTCTATCTCTTTTGTTT	21	2	0.164132	pri-amiR-NbSu	430	450	-
GGAAGTCAACCACGGTTACATTGG	24	2	0.164132	pri-amiR-NbSu	304	327	-
CTTCGAACCCGAGTTTTGT	19	2	0.164132	pri-amiR-NbSu	101	119	-
AAGTCAACCACGGTTACATTG	21	2	0.164132	pri-amiR-NbSu	306	326	-
GTTCGTCTATAAATAGCACCTT	22	2	0.164132	pri-amiR-NbSu	118	139	-
TTCTCTAAGTCACAACCCAAAAAA	24	2	0.164132	pri-amiR-NbSu	205	228	-
CTACAATGAAAAAGGCCGAGGCAAA	25	2	0.164132	pri-amiR-NbSu	337	361	-
CCTAAAATCACTTGAGAAT	19	2	0.164132	pri-amiR-NbSu	365	383	-
AAAGTAGAGAAGAATCTGTATAAC	24	2	0.164132	pri-amiR-NbSu	231	254	-
CCGCATGATGATCACATTCGTTATCT	26	2	0.164132	pri-amiR-NbSu	268	293	-
CTCTTCTCCTTCTTCCTCACT	21	2	0.164132	pri-amiR-NbSu	140	160	-
CCCGCATGATGATCACATTCGTTAT	25	2	0.164132	pri-amiR-NbSu	267	291	-
TTCTTCCTCACTTCCATCTTT	21	2	0.164132	pri-amiR-NbSu	149	169	-
GAAGAGGAGATGACGTGTGTTCCTT	25	2	0.164132	pri-amiR-NbSu	79	103	-
TCCATTTAAGCTATCTTTTATAA	23	2	0.164132	pri-amiR-NbSu	399	421	-
GCCTAAAATCACTTGAGAATC	21	2	0.164132	pri-amiR-NbSu	364	384	-
GGCCGAGGCAAAACGCCTAA	20	2	0.164132	pri-amiR-NbSu	350	369	-
CACGGTTACATTGGCTCTT	19	2	0.164132	pri-amiR-NbSu	314	332	-
AAACGTGTCTTATTTTCTAT	20	2	0.164132	pri-amiR-NbSu	420	439	-
GGGAAAAAAAGGTAGTCA	18	2	0.164132	pri-amiR-NbSu	8	25	-
GAAAAAAAGGTAGTCATC	18	2	0.164132	pri-amiR-NbSu	10	27	-
AAACAAAGTAGAGAAGAATC	20	2	0.164132	pri-amiR-NbSu	227	246	-
GATATATATTTTGGTAAGAAAAT	23	2	0.164132	pri-amiR-NbSu	29	51	-
TCTTTCTCTAAGTCACAACC	20	2	0.164132	pri-amiR-NbSu	202	221	-
TGAAAGAACAGATTAGATCT	20	2	0.164132	pri-amiR-NbSu	489	508	-
AAAACATGAAAGAACAGATT	20	2	0.164132	pri-amiR-NbSu	483	502	-
ATAATTTCACGTTTAACGAAG	21	2	0.164132	pri-amiR-NbSu	62	82	-
ATCAATTCTTTTTACTGTCCATT	23	2	0.164132	pri-amiR-NbSu	382	404	-
TTATCTTTCTCTAAGTCACAACC	23	2	0.164132	pri-amiR-NbSu	199	221	-
CGTGGTGGACTTCCCGCATGA	21	2	0.164132	pri-amiR-NbSu	255	275	-
TTTATCTTTCTCTAAGTCACAAC	23	2	0.164132	pri-amiR-NbSu	198	220	-
TTTAACGAAGAGGAGATGAC	20	2	0.164132	pri-amiR-NbSu	73	92	-
TCCTTCTTCCTCACTTCCATCT	22	2	0.164132	pri-amiR-NbSu	146	167	-
ACGTGTGTTCCTTCGAACCCG	21	2	0.164132	pri-amiR-NbSu	91	111	-
GTGTCTTATTTTCTATCTCTTTT	23	2	0.164132	pri-amiR-NbSu	424	446	-
GACTTCCCGCATGATGATCACA	22	2	0.164132	pri-amiR-NbSu	262	283	-
AATGAATAATTTCACGTTT	19	2	0.164132	pri-amiR-NbSu	57	75	-
CTCTATAATCGGTTTTAT	18	2	0.164132	pri-amiR-NbSu	185	202	-
AGGTAGTCATCAGATATA	18	2	0.164132	pri-amiR-NbSu	17	34	-
TTTTATAAACGTGTCTTA	18	2	0.164132	pri-amiR-NbSu	414	431	-
AAACGCCTAAAATCACTT	18	2	0.164132	pri-amiR-NbSu	360	377	-
TTTATAAACGTGTCTTAT	18	2	0.164132	pri-amiR-NbSu	415	432	-
AAGAATCTGTATAACCGT	18	2	0.164132	pri-amiR-NbSu	240	257	-
GGTTACATTGGCTCTTCT	18	2	0.164132	pri-amiR-NbSu	317	334	-
ACGTGTGTTCCTTCGAACCCGAGT	24	2	0.164132	pri-amiR-NbSu	91	114	-
TCCTTCGAACCCGAGTTTTG	20	2	0.164132	pri-amiR-NbSu	99	118	-
GATGACGTGTGTTCCTTCGA	20	2	0.164132	pri-amiR-NbSu	87	106	-
TCCCGCATGATGATCACA	18	2	0.164132	pri-amiR-NbSu	266	283	-
ATTTCACGTTTAACGAAGAG	20	2	0.164132	pri-amiR-NbSu	65	84	-
TGACGTGTGTTCCTTCGA	18	2	0.164132	pri-amiR-NbSu	89	106	-
TATCTTTTATAAACGTGTC	19	2	0.164132	pri-amiR-NbSu	410	428	-
GGGAAAAAAAGGTAGTCAT	19	2	0.164132	pri-amiR-NbSu	8	26	-
AAACGTGTCTTATTTTCTATCTC	23	2	0.164132	pri-amiR-NbSu	420	442	-
CATTTAAGCTATCTTTTATA	20	2	0.164132	pri-amiR-NbSu	401	420	-
CGGTTACATTGGCTCTTC	18	2	0.164132	pri-amiR-NbSu	316	333	-
AATCAATTCTTTTTACTGTCC	21	2	0.164132	pri-amiR-NbSu	381	401	-
ATCGGTTTTATCTTTCTCTA	20	2	0.164132	pri-amiR-NbSu	192	211	-
AAAAAAGGTAGTCATCAGATAT	22	2	0.164132	pri-amiR-NbSu	12	33	-
GTATAACCGTGGTGGACTT	19	2	0.164132	pri-amiR-NbSu	248	266	-
TCTATAATCGGTTTTATCTTTCTCT	25	2	0.164132	pri-amiR-NbSu	186	210	-
TCCTTCGAACCCGAGTTTT	19	2	0.164132	pri-amiR-NbSu	99	117	-
AGGGGGGAAAAAAAGGTAGT	20	2	0.164132	pri-amiR-NbSu	4	23	-
ATCTATTTTTTGCGGGAAGTCAA	23	2	0.164132	pri-amiR-NbSu	290	312	-
ACGCCTAAAATCACTTGAGA	20	2	0.164132	pri-amiR-NbSu	362	381	-
TTTCTATCTCTTTTGTTTAAA	21	2	0.164132	pri-amiR-NbSu	433	453	-
TCACTTGAGAATCAATTCTTTTTA	24	2	0.164132	pri-amiR-NbSu	372	395	-
CGGTTACATTGGCTCTTCT	19	2	0.164132	pri-amiR-NbSu	316	334	-
GAGATGACGTGTGTTCCTT	19	2	0.164132	pri-amiR-NbSu	85	103	-
TCTGTATAACCGTGGTGGA	19	2	0.164132	pri-amiR-NbSu	245	263	-
AAACATGAAAGAACAGATTAGAT	23	2	0.164132	pri-amiR-NbSu	484	506	-
GGAAGTCAACCACGGTTACATT	22	2	0.164132	pri-amiR-NbSu	304	325	-
AAAACATGAAAGAACAGATTAGA	23	2	0.164132	pri-amiR-NbSu	483	505	-
TTTGGTAAGAAAATATAGAAATGA	24	2	0.164132	pri-amiR-NbSu	38	61	-
TGGTAAGAAAATATAGAAATG	21	2	0.164132	pri-amiR-NbSu	40	60	-
TTGTCTAAAACAAAACATGAAA	22	2	0.164132	pri-amiR-NbSu	472	493	-
TAATCGGTTTTATCTTTCTCTAAGT	25	2	0.164132	pri-amiR-NbSu	190	214	-
CTAAGTCACAACCCAAAAAAACA	23	2	0.164132	pri-amiR-NbSu	209	231	-
AACGTGTCTTATTTTCTATCTCTTT	25	2	0.164132	pri-amiR-NbSu	421	445	-
GATGATCACATTCGTTATCTAT	22	1	0.0820658	pri-amiR-NbSu	274	295	-
GTTATCTATTTTTTGCGGGAAGTCA	25	1	0.0820658	pri-amiR-NbSu	287	311	-
CTATAATCGGTTTTATCTTTCTCTA	25	1	0.0820658	pri-amiR-NbSu	187	211	-
CTATAATCGGTTTTATCTTT	20	1	0.0820658	pri-amiR-NbSu	187	206	-
GAGAAGAATCTGTATAACCG	20	1	0.0820658	pri-amiR-NbSu	237	256	-
ATCAATTCTTTTTACTGTC	19	1	0.0820658	pri-amiR-NbSu	382	400	-
GAACCCGAGTTTTGTTCGTC	20	1	0.0820658	pri-amiR-NbSu	105	124	-
GGTAGTCATCAGATATATA	19	1	0.0820658	pri-amiR-NbSu	18	36	-
TCTTCCTCACTTCCATCTTTTTA	23	1	0.0820658	pri-amiR-NbSu	150	172	-
CAACCACGGTTACATTGGCTCTTCT	25	1	0.0820658	pri-amiR-NbSu	310	334	-
TTAACGAAGAGGAGATGACGTGTGTT	26	1	0.0820658	pri-amiR-NbSu	74	99	-
TGTCTAAAACAAAACATGAAAG	22	1	0.0820658	pri-amiR-NbSu	473	494	-
ATAGAAATGAATAATTTCACGT	22	1	0.0820658	pri-amiR-NbSu	52	73	-
TATCTATTTTTTGCGGGAAGTCA	23	1	0.0820658	pri-amiR-NbSu	289	311	-
ATGAAAAAGGCCGAGGCAAAACGCCT	26	1	0.0820658	pri-amiR-NbSu	342	367	-
CTTTTATAAACGTGTCTTA	19	1	0.0820658	pri-amiR-NbSu	413	431	-
TTGCGGGAAGTCAACCACGGTTA	23	1	0.0820658	pri-amiR-NbSu	299	321	-
AACCCAAAAAAACAAAGTAGA	21	1	0.0820658	pri-amiR-NbSu	218	238	-
TCTTCTCCTTCTTCCTCACTTCC	23	1	0.0820658	pri-amiR-NbSu	141	163	-
TTGTTCGTCTATAAATAGCACCTTC	25	1	0.0820658	pri-amiR-NbSu	116	140	-
AAAAGGTAGTCATCAGATAT	20	1	0.0820658	pri-amiR-NbSu	14	33	-
AAACTATAGTATTTTGTCTAAAA	23	1	0.0820658	pri-amiR-NbSu	459	481	-
TCCCGCATGATGATCACATTCGTTATCT	28	1	0.0820658	pri-amiR-NbSu	266	293	-
CATTCGTTATCTATTTTTTG	20	1	0.0820658	pri-amiR-NbSu	282	301	-
TTTTATCTTTCTCTAAGTC	19	1	0.0820658	pri-amiR-NbSu	197	215	-
CGTCTATAAATAGCACCTTCTCT	23	1	0.0820658	pri-amiR-NbSu	121	143	-
AGCACCTTCTCTTCTCCTTCTTC	23	1	0.0820658	pri-amiR-NbSu	132	154	-
GTGGACTTCCCGCATGATGATCACA	25	1	0.0820658	pri-amiR-NbSu	259	283	-
CACTTCCATCTTTTTAGCTTCAC	23	1	0.0820658	pri-amiR-NbSu	157	179	-
TTCCATCTTTTTAGCTTCACTAT	23	1	0.0820658	pri-amiR-NbSu	160	182	-
ACATTGGCTCTTCTTACTA	19	1	0.0820658	pri-amiR-NbSu	321	339	-
AATTCTTTTTACTGTCCAT	19	1	0.0820658	pri-amiR-NbSu	385	403	-
AAAACAAAACATGAAAGAACAGA	23	1	0.0820658	pri-amiR-NbSu	478	500	-
AAACTAAGAAACTATAGTATTT	22	1	0.0820658	pri-amiR-NbSu	451	472	-
CTCCTTCTTCCTCACTTCCA	20	1	0.0820658	pri-amiR-NbSu	145	164	-
ACATTCGTTATCTATTTTTTGCGGGA	26	1	0.0820658	pri-amiR-NbSu	281	306	-
ACGCCTAAAATCACTTGAGAATCAAT	26	1	0.0820658	pri-amiR-NbSu	362	387	-
GGTAGTCATCAGATATATATTT	22	1	0.0820658	pri-amiR-NbSu	18	39	-
AAAACAAAGTAGAGAAGAATCT	22	1	0.0820658	pri-amiR-NbSu	226	247	-
CTCTATAATCGGTTTTATCTTTC	23	1	0.0820658	pri-amiR-NbSu	185	207	-
GAGAAGAATCTGTATAAC	18	1	0.0820658	pri-amiR-NbSu	237	254	-
TTCCTTCGAACCCGAGTTTTGTTCG	25	1	0.0820658	pri-amiR-NbSu	98	122	-
TAGTATTTTGTCTAAAACAAAA	22	1	0.0820658	pri-amiR-NbSu	465	486	-
TGGTGGACTTCCCGCATGAT	20	1	0.0820658	pri-amiR-NbSu	257	276	-
AACTAAGAAACTATAGTATTT	21	1	0.0820658	pri-amiR-NbSu	452	472	-
TTGTCTAAAACAAAACATGAAAGA	24	1	0.0820658	pri-amiR-NbSu	472	495	-
TTACATTGGCTCTTCTTAC	19	1	0.0820658	pri-amiR-NbSu	319	337	-
TCCCGCATGATGATCACATTCGTTA	25	1	0.0820658	pri-amiR-NbSu	266	290	-
AATTTCACGTTTAACGAAGAGG	22	1	0.0820658	pri-amiR-NbSu	64	85	-
AAACTATAGTATTTTGTC	18	1	0.0820658	pri-amiR-NbSu	459	476	-
TCTTACTACAATGAAAAAGGCCGAGG	26	1	0.0820658	pri-amiR-NbSu	332	357	-
AAAACGCCTAAAATCACTTGAGAAT	25	1	0.0820658	pri-amiR-NbSu	359	383	-
GGGGGGAAAAAAAGGTAGT	19	1	0.0820658	pri-amiR-NbSu	5	23	-
TTAAACTAAGAAACTATAGTAT	22	1	0.0820658	pri-amiR-NbSu	449	470	-
CATTCGTTATCTATTTTTTGCGGGA	25	1	0.0820658	pri-amiR-NbSu	282	306	-
CTAAGTCACAACCCAAAAAA	20	1	0.0820658	pri-amiR-NbSu	209	228	-
GAAGTCAACCACGGTTACAT	20	1	0.0820658	pri-amiR-NbSu	305	324	-
AAAAAAACAAAGTAGAGAAG	20	1	0.0820658	pri-amiR-NbSu	223	242	-
ACATGAAAGAACAGATTAGA	20	1	0.0820658	pri-amiR-NbSu	486	505	-
TTTAAGCTATCTTTTATAAAC	21	1	0.0820658	pri-amiR-NbSu	403	423	-
GTTCCTTCGAACCCGAGTTT	20	1	0.0820658	pri-amiR-NbSu	97	116	-
AACCGTGGTGGACTTCCCGCAT	22	1	0.0820658	pri-amiR-NbSu	252	273	-
GCTATCTTTTATAAACGTG	19	1	0.0820658	pri-amiR-NbSu	408	426	-
TCTTCTCCTTCTTCCTCACT	20	1	0.0820658	pri-amiR-NbSu	141	160	-
TGGTGGACTTCCCGCATGA	19	1	0.0820658	pri-amiR-NbSu	257	275	-
AAGCTATCTTTTATAAACGTGTCTT	25	1	0.0820658	pri-amiR-NbSu	406	430	-
CTTCTTCCTCACTTCCATCTT	21	1	0.0820658	pri-amiR-NbSu	148	168	-
CTTTTATAAACGTGTCTTAT	20	1	0.0820658	pri-amiR-NbSu	413	432	-
AGGCAAAACGCCTAAAATCACTTG	24	1	0.0820658	pri-amiR-NbSu	355	378	-
TATCTCTCTATAATCGGTT	19	1	0.0820658	pri-amiR-NbSu	180	198	-
TTGGTAAGAAAATATAGA	18	1	0.0820658	pri-amiR-NbSu	39	56	-
CTTATTTTCTATCTCTTTTG	20	1	0.0820658	pri-amiR-NbSu	428	447	-
GTTCGTCTATAAATAGCACCT	21	1	0.0820658	pri-amiR-NbSu	118	138	-
CGGTTTTATCTTTCTCTAAGTCACA	25	1	0.0820658	pri-amiR-NbSu	194	218	-
AACCACGGTTACATTGGCT	19	1	0.0820658	pri-amiR-NbSu	311	329	-
GAGATGACGTGTGTTCCTTCGAA	23	1	0.0820658	pri-amiR-NbSu	85	107	-
TCGGTTTTATCTTTCTCT	18	1	0.0820658	pri-amiR-NbSu	193	210	-
AATCTGTATAACCGTGGTGGACTTC	25	1	0.0820658	pri-amiR-NbSu	243	267	-
AACGCCTAAAATCACTTG	18	1	0.0820658	pri-amiR-NbSu	361	378	-
AAATCACTTGAGAATCAATT	20	1	0.0820658	pri-amiR-NbSu	369	388	-
CACTTGAGAATCAATTCTT	19	1	0.0820658	pri-amiR-NbSu	373	391	-
TAAACGTGTCTTATTTTCTATCTCT	25	1	0.0820658	pri-amiR-NbSu	419	443	-
ATGATGATCACATTCGTTATCTATT	25	1	0.0820658	pri-amiR-NbSu	272	296	-
CGAACCCGAGTTTTGTTCGTCTA	23	1	0.0820658	pri-amiR-NbSu	104	126	-
CCAAAAAAACAAAGTAGAG	19	1	0.0820658	pri-amiR-NbSu	221	239	-
TAACGAAGAGGAGATGAC	18	1	0.0820658	pri-amiR-NbSu	75	92	-
CTATTTTTTGCGGGAAGTCAACC	23	1	0.0820658	pri-amiR-NbSu	292	314	-
TCTTCTTACTACAATGAAAA	20	1	0.0820658	pri-amiR-NbSu	329	348	-
CCGCATGATGATCACATTC	19	1	0.0820658	pri-amiR-NbSu	268	286	-
GGCCGAGGCAAAACGCCTAAAAT	23	1	0.0820658	pri-amiR-NbSu	350	372	-
CAATTCTTTTTACTGTCCATTTAA	24	1	0.0820658	pri-amiR-NbSu	384	407	-
TTATTTTCTATCTCTTTTGTTTA	23	1	0.0820658	pri-amiR-NbSu	429	451	-
GTCTAAAACAAAACATGAAAG	21	1	0.0820658	pri-amiR-NbSu	474	494	-
TTCACTATCTCTCTATAATC	20	1	0.0820658	pri-amiR-NbSu	175	194	-
CGGTTTTATCTTTCTCTAAG	20	1	0.0820658	pri-amiR-NbSu	194	213	-
TTCCTTCGAACCCGAGTTTTGTTCGT	26	1	0.0820658	pri-amiR-NbSu	98	123	-
CTTCTTCCTCACTTCCATC	19	1	0.0820658	pri-amiR-NbSu	148	166	-
TAAGAAAATATAGAAATGAATAAT	24	1	0.0820658	pri-amiR-NbSu	43	66	-
TGAAAAAGGCCGAGGCAAA	19	1	0.0820658	pri-amiR-NbSu	343	361	-
AGAATCAATTCTTTTTACTGTCC	23	1	0.0820658	pri-amiR-NbSu	379	401	-
AGAAAATATAGAAATGAATAAT	22	1	0.0820658	pri-amiR-NbSu	45	66	-
ATAATCGGTTTTATCTTTCTCTA	23	1	0.0820658	pri-amiR-NbSu	189	211	-
TAAAATCACTTGAGAATCAA	20	1	0.0820658	pri-amiR-NbSu	367	386	-
CGTGTCTTATTTTCTATCTC	20	1	0.0820658	pri-amiR-NbSu	423	442	-
GTCACAACCCAAAAAAACAAAGT	23	1	0.0820658	pri-amiR-NbSu	213	235	-
ACCGTGGTGGACTTCCCGC	19	1	0.0820658	pri-amiR-NbSu	253	271	-
AAAACAAAGTAGAGAAGA	18	1	0.0820658	pri-amiR-NbSu	226	243	-
CTTCCTCACTTCCATCTTT	19	1	0.0820658	pri-amiR-NbSu	151	169	-
GAGTTTTGTTCGTCTATAAATAGCA	25	1	0.0820658	pri-amiR-NbSu	111	135	-
ACGAAGAGGAGATGACGTGTGTTCCT	26	1	0.0820658	pri-amiR-NbSu	77	102	-
AACGCCTAAAATCACTTGAGAATCA	25	1	0.0820658	pri-amiR-NbSu	361	385	-
TCTTACTACAATGAAAAA	18	1	0.0820658	pri-amiR-NbSu	332	349	-
AGCACCTTCTCTTCTCCTTCTT	22	1	0.0820658	pri-amiR-NbSu	132	153	-
ATAGCACCTTCTCTTCTCCTTCT	23	1	0.0820658	pri-amiR-NbSu	130	152	-
TATATATTTTGGTAAGAAAATAT	23	1	0.0820658	pri-amiR-NbSu	31	53	-
AGGCCGAGGCAAAACGCC	18	1	0.0820658	pri-amiR-NbSu	349	366	-
GACTTCCCGCATGATGATCAC	21	1	0.0820658	pri-amiR-NbSu	262	282	-
AAAAAAAGGTAGTCATCAG	19	1	0.0820658	pri-amiR-NbSu	11	29	-
TCTTCTCCTTCTTCCTCACTTC	22	1	0.0820658	pri-amiR-NbSu	141	162	-
AAATAGCACCTTCTCTTC	18	1	0.0820658	pri-amiR-NbSu	128	145	-
AAGAAAATATAGAAATGAATAATT	24	1	0.0820658	pri-amiR-NbSu	44	67	-
AGTCACAACCCAAAAAAACAAA	22	1	0.0820658	pri-amiR-NbSu	212	233	-
GTTTAAACTAAGAAACTATAGTA	23	1	0.0820658	pri-amiR-NbSu	447	469	-
TTGTCTAAAACAAAACATGAA	21	1	0.0820658	pri-amiR-NbSu	472	492	-
AAACTAAGAAACTATAGTATTTTGT	25	1	0.0820658	pri-amiR-NbSu	451	475	-
AGTCAACCACGGTTACATT	19	1	0.0820658	pri-amiR-NbSu	307	325	-
GCTCTTCTTACTACAATGAA	20	1	0.0820658	pri-amiR-NbSu	327	346	-
TTTTGTTCGTCTATAAATAGCAC	23	1	0.0820658	pri-amiR-NbSu	114	136	-
TATCTTTTATAAACGTGT	18	1	0.0820658	pri-amiR-NbSu	410	427	-
CTATCTCTTTTGTTTAAACT	20	1	0.0820658	pri-amiR-NbSu	436	455	-
TAAGTCACAACCCAAAAAAACAAA	24	1	0.0820658	pri-amiR-NbSu	210	233	-
GTTCGTCTATAAATAGCACCTTC	23	1	0.0820658	pri-amiR-NbSu	118	140	-
TTCACTATCTCTCTATAATCGGTTTTAT	28	1	0.0820658	pri-amiR-NbSu	175	202	-
AACAGATTAGATCTCATCTTT	21	1	0.0820658	pri-amiR-NbSu	495	515	-
GACGTGTGTTCCTTCGAACCCGAG	24	1	0.0820658	pri-amiR-NbSu	90	113	-
TGGCTCTTCTTACTACAAT	19	1	0.0820658	pri-amiR-NbSu	325	343	-
TCCATTTAAGCTATCTTTTATAAA	24	1	0.0820658	pri-amiR-NbSu	399	422	-
TCAGATATATATTTTGGTAAG	21	1	0.0820658	pri-amiR-NbSu	26	46	-
ATAACCGTGGTGGACTTCCCGCATG	25	1	0.0820658	pri-amiR-NbSu	250	274	-
AATAGCACCTTCTCTTCTCCTT	22	1	0.0820658	pri-amiR-NbSu	129	150	-
ACATTCGTTATCTATTTTT	19	1	0.0820658	pri-amiR-NbSu	281	299	-
AACCCAAAAAAACAAAGTAGAG	22	1	0.0820658	pri-amiR-NbSu	218	239	-
TTTTGTTCGTCTATAAATA	19	1	0.0820658	pri-amiR-NbSu	114	132	-
ACAACCCAAAAAAACAAAGTAGA	23	1	0.0820658	pri-amiR-NbSu	216	238	-
TTTCTCTAAGTCACAACCC	19	1	0.0820658	pri-amiR-NbSu	204	222	-
ATCACATTCGTTATCTATT	19	1	0.0820658	pri-amiR-NbSu	278	296	-
ACCGTGGTGGACTTCCCGCATGAT	24	1	0.0820658	pri-amiR-NbSu	253	276	-
GGACTTCCCGCATGATGAT	19	1	0.0820658	pri-amiR-NbSu	261	279	-
GACGTGTGTTCCTTCGAAC	19	1	0.0820658	pri-amiR-NbSu	90	108	-
GAACAGATTAGATCTCAT	18	1	0.0820658	pri-amiR-NbSu	494	511	-
ACTGTCCATTTAAGCTATC	19	1	0.0820658	pri-amiR-NbSu	395	413	-
ACGTTTAACGAAGAGGAGATGACGTGT	27	1	0.0820658	pri-amiR-NbSu	70	96	-
CTCTAAGTCACAACCCAAAAAAA	23	1	0.0820658	pri-amiR-NbSu	207	229	-
TCGTTATCTATTTTTTGCGGGAAGT	25	1	0.0820658	pri-amiR-NbSu	285	309	-
GAGTTTTGTTCGTCTATAAA	20	1	0.0820658	pri-amiR-NbSu	111	130	-
ATCAATTCTTTTTACTGTCC	20	1	0.0820658	pri-amiR-NbSu	382	401	-
TTGGTAAGAAAATATAGAAAT	21	1	0.0820658	pri-amiR-NbSu	39	59	-
AAAGGCCGAGGCAAAACGCCTA	22	1	0.0820658	pri-amiR-NbSu	347	368	-
GATGATCACATTCGTTAT	18	1	0.0820658	pri-amiR-NbSu	274	291	-
TATAAACGTGTCTTATTTTCTAT	23	1	0.0820658	pri-amiR-NbSu	417	439	-
ATGACGTGTGTTCCTTCG	18	1	0.0820658	pri-amiR-NbSu	88	105	-
TAAAACAAAACATGAAAGA	19	1	0.0820658	pri-amiR-NbSu	477	495	-
AGAATCAATTCTTTTTACTGT	21	1	0.0820658	pri-amiR-NbSu	379	399	-
ATCTTTCTCTAAGTCACAACCCA	23	1	0.0820658	pri-amiR-NbSu	201	223	-
TCGGTTTTATCTTTCTCTAAGTCAC	25	1	0.0820658	pri-amiR-NbSu	193	217	-
CTAAAACAAAACATGAAAGAACAGATTAGATCTCA	35	1	0.0820658	pri-amiR-NbSu	476	510	-
AGAAGAATCTGTATAACCG	19	1	0.0820658	pri-amiR-NbSu	238	256	-
TAATCGGTTTTATCTTTCTCTAA	23	1	0.0820658	pri-amiR-NbSu	190	212	-
ACATTCGTTATCTATTTTTT	20	1	0.0820658	pri-amiR-NbSu	281	300	-
ACTTCCATCTTTTTAGCT	18	1	0.0820658	pri-amiR-NbSu	158	175	-
AAAGAACAGATTAGATCTCAT	21	1	0.0820658	pri-amiR-NbSu	491	511	-
TCACATTCGTTATCTATTTT	20	1	0.0820658	pri-amiR-NbSu	279	298	-
GACGTGTGTTCCTTCGAA	18	1	0.0820658	pri-amiR-NbSu	90	107	-
AAATCACTTGAGAATCAATTC	21	1	0.0820658	pri-amiR-NbSu	369	389	-
GGCCGAGGCAAAACGCCTAAA	21	1	0.0820658	pri-amiR-NbSu	350	370	-
TTAAGCTATCTTTTATAAACGTGTC	25	1	0.0820658	pri-amiR-NbSu	404	428	-
TCTATCTCTTTTGTTTAAACT	21	1	0.0820658	pri-amiR-NbSu	435	455	-
TTACTGTCCATTTAAGCTAT	20	1	0.0820658	pri-amiR-NbSu	393	412	-
CGTGTCTTATTTTCTATC	18	1	0.0820658	pri-amiR-NbSu	423	440	-
TTCGTCTATAAATAGCACCTTCT	23	1	0.0820658	pri-amiR-NbSu	119	141	-
AGAATCAATTCTTTTTACTGTC	22	1	0.0820658	pri-amiR-NbSu	379	400	-
CATTTAAGCTATCTTTTATAA	21	1	0.0820658	pri-amiR-NbSu	401	421	-
GTTCCTTCGAACCCGAGTTTTGTTC	25	1	0.0820658	pri-amiR-NbSu	97	121	-
GGTAGTCATCAGATATATATTTTG	24	1	0.0820658	pri-amiR-NbSu	18	41	-
TATAGGGGGGAAAAAAAGGTAGTCATC	27	1	0.0820658	pri-amiR-NbSu	1	27	-
GTAGAGAAGAATCTGTATAACCGTGGT	27	1	0.0820658	pri-amiR-NbSu	234	260	-
GCTTCACTATCTCTCTAT	18	1	0.0820658	pri-amiR-NbSu	173	190	-
GAAAAAAAGGTAGTCATCA	19	1	0.0820658	pri-amiR-NbSu	10	28	-
AAAACAAAGTAGAGAAGAATCTG	23	1	0.0820658	pri-amiR-NbSu	226	248	-
GAGATGACGTGTGTTCCTTCGAACC	25	1	0.0820658	pri-amiR-NbSu	85	109	-
ATCTTTTTAGCTTCACTATCTCT	23	1	0.0820658	pri-amiR-NbSu	164	186	-
GCTCTTCTTACTACAATGAAAA	22	1	0.0820658	pri-amiR-NbSu	327	348	-
GGAAAAAAAGGTAGTCATC	19	1	0.0820658	pri-amiR-NbSu	9	27	-
AAAACAAAGTAGAGAAGAATCTGTA	25	1	0.0820658	pri-amiR-NbSu	226	250	-
TCCTTCGAACCCGAGTTTTGTTCGTC	26	1	0.0820658	pri-amiR-NbSu	99	124	-
CAAAGTAGAGAAGAATCTGTATAAC	25	1	0.0820658	pri-amiR-NbSu	230	254	-
ATGAATAATTTCACGTTTAACGAA	24	1	0.0820658	pri-amiR-NbSu	58	81	-
CGTTTAACGAAGAGGAGAT	19	1	0.0820658	pri-amiR-NbSu	71	89	-
CGTGGTGGACTTCCCGCATG	20	1	0.0820658	pri-amiR-NbSu	255	274	-
ACTATCTCTCTATAATCGGTTTTA	24	1	0.0820658	pri-amiR-NbSu	178	201	-
TTCTTCCTCACTTCCATCTTTTTA	24	1	0.0820658	pri-amiR-NbSu	149	172	-
CTCACTTCCATCTTTTTAGC	20	1	0.0820658	pri-amiR-NbSu	155	174	-
CTCTTCTTACTACAATGAAAAA	22	1	0.0820658	pri-amiR-NbSu	328	349	-
CCGAGGCAAAACGCCTAAAATCAC	24	1	0.0820658	pri-amiR-NbSu	352	375	-
ACTACAATGAAAAAGGCCGAGGCAA	25	1	0.0820658	pri-amiR-NbSu	336	360	-
CATGATGATCACATTCGTTATCTA	24	1	0.0820658	pri-amiR-NbSu	271	294	-
TTTTTAGCTTCACTATCTCTCTA	23	1	0.0820658	pri-amiR-NbSu	167	189	-
GTCAACCACGGTTACATTGGCTC	23	1	0.0820658	pri-amiR-NbSu	308	330	-
TCTTATTTTCTATCTCTTTTGT	22	1	0.0820658	pri-amiR-NbSu	427	448	-
TTTATCTTTCTCTAAGTCA	19	1	0.0820658	pri-amiR-NbSu	198	216	-
CCTTCTCTTCTCCTTCTTCCTCAC	24	1	0.0820658	pri-amiR-NbSu	136	159	-
ACCGTGGTGGACTTCCCGCATGA	23	1	0.0820658	pri-amiR-NbSu	253	275	-
TAAACTAAGAAACTATAGTATTTT	24	1	0.0820658	pri-amiR-NbSu	450	473	-
ATCTTTCTCTAAGTCACAA	19	1	0.0820658	pri-amiR-NbSu	201	219	-
ATGAAAGAACAGATTAGATCT	21	1	0.0820658	pri-amiR-NbSu	488	508	-
AATCTGTATAACCGTGGT	18	1	0.0820658	pri-amiR-NbSu	243	260	-
CTCTTCTTACTACAATGAAAAAGGC	25	1	0.0820658	pri-amiR-NbSu	328	352	-
TAGCTTCACTATCTCTCTATAAT	23	1	0.0820658	pri-amiR-NbSu	171	193	-
TTCGTTATCTATTTTTTGCGGGAAGT	26	1	0.0820658	pri-amiR-NbSu	284	309	-
ACCACGGTTACATTGGCTCTTCTTA	25	1	0.0820658	pri-amiR-NbSu	312	336	-
ACAACCCAAAAAAACAAAGTAGAG	24	1	0.0820658	pri-amiR-NbSu	216	239	-
AAAAAGGTAGTCATCAGATATAT	23	1	0.0820658	pri-amiR-NbSu	13	35	-
GTGGTGGACTTCCCGCATGATGA	23	1	0.0820658	pri-amiR-NbSu	256	278	-
ACGTTTAACGAAGAGGAGATGACGTG	26	1	0.0820658	pri-amiR-NbSu	70	95	-
TCCATCTTTTTAGCTTCAC	19	1	0.0820658	pri-amiR-NbSu	161	179	-
GTAGAGAAGAATCTGTATAAC	21	1	0.0820658	pri-amiR-NbSu	234	254	-
CTTCTTCCTCACTTCCATCT	20	1	0.0820658	pri-amiR-NbSu	148	167	-
TAGCTTCACTATCTCTCTAT	20	1	0.0820658	pri-amiR-NbSu	171	190	-
CTCACTTCCATCTTTTTAGCTTCAC	25	1	0.0820658	pri-amiR-NbSu	155	179	-
CCTCACTTCCATCTTTTTAG	20	1	0.0820658	pri-amiR-NbSu	154	173	-
CAATGAAAAAGGCCGAGGCAAAACGCC	27	1	0.0820658	pri-amiR-NbSu	340	366	-
TTAGCTTCACTATCTCTCT	19	1	0.0820658	pri-amiR-NbSu	170	188	-
CGGTTTTATCTTTCTCTAAGTCA	23	1	0.0820658	pri-amiR-NbSu	194	216	-
GTCTTATTTTCTATCTCTTTT	21	1	0.0820658	pri-amiR-NbSu	426	446	-
CATGATGATCACATTCGTT	19	1	0.0820658	pri-amiR-NbSu	271	289	-
ACGTTTAACGAAGAGGAGATGAC	23	1	0.0820658	pri-amiR-NbSu	70	92	-
TCTTTTATAAACGTGTCTT	19	1	0.0820658	pri-amiR-NbSu	412	430	-
GAGTTTTGTTCGTCTATAA	19	1	0.0820658	pri-amiR-NbSu	111	129	-
ACGTGTCTTATTTTCTATCTCTT	23	1	0.0820658	pri-amiR-NbSu	422	444	-
TCTTTCTCTAAGTCACAACCCAA	23	1	0.0820658	pri-amiR-NbSu	202	224	-
TTTAGCTTCACTATCTCTCTATAA	24	1	0.0820658	pri-amiR-NbSu	169	192	-
AAAACATGAAAGAACAGATTA	21	1	0.0820658	pri-amiR-NbSu	483	503	-
TTAACGAAGAGGAGATGAC	19	1	0.0820658	pri-amiR-NbSu	74	92	-
ATAATTTCACGTTTAACGA	19	1	0.0820658	pri-amiR-NbSu	62	80	-
TGTTCGTCTATAAATAGCACCTT	23	1	0.0820658	pri-amiR-NbSu	117	139	-
CCCGAGTTTTGTTCGTCTATAAATAGC	27	1	0.0820658	pri-amiR-NbSu	108	134	-
TAATTTCACGTTTAACGAAGAG	22	1	0.0820658	pri-amiR-NbSu	63	84	-
TCGGTTTTATCTTTCTCTA	19	1	0.0820658	pri-amiR-NbSu	193	211	-
TAAAATCACTTGAGAATC	18	1	0.0820658	pri-amiR-NbSu	367	384	-
ATAGCACCTTCTCTTCTCCTT	21	1	0.0820658	pri-amiR-NbSu	130	150	-
ATTTAAGCTATCTTTTATAAAC	22	1	0.0820658	pri-amiR-NbSu	402	423	-
TGGACTTCCCGCATGATGA	19	1	0.0820658	pri-amiR-NbSu	260	278	-
AAAAAACAAAGTAGAGAAGAAT	22	1	0.0820658	pri-amiR-NbSu	224	245	-
TAAAATCACTTGAGAATCAATTCT	24	1	0.0820658	pri-amiR-NbSu	367	390	-
CGGTTACATTGGCTCTTCTTACTAC	25	1	0.0820658	pri-amiR-NbSu	316	340	-
CACGGTTACATTGGCTCT	18	1	0.0820658	pri-amiR-NbSu	314	331	-
TTTGGTAAGAAAATATAGAAA	21	1	0.0820658	pri-amiR-NbSu	38	58	-
ATGACGTGTGTTCCTTCGAA	20	1	0.0820658	pri-amiR-NbSu	88	107	-
GTTTAACGAAGAGGAGATGACGTGT	25	1	0.0820658	pri-amiR-NbSu	72	96	-
CTTCTCCTTCTTCCTCACTTC	21	1	0.0820658	pri-amiR-NbSu	142	162	-
TTTTTACTGTCCATTTAAGCTAT	23	1	0.0820658	pri-amiR-NbSu	390	412	-
TGAAAGAACAGATTAGATC	19	1	0.0820658	pri-amiR-NbSu	489	507	-
TGATCACATTCGTTATCTATT	21	1	0.0820658	pri-amiR-NbSu	276	296	-
TACTACAATGAAAAAGGCCGAGGCAA	26	1	0.0820658	pri-amiR-NbSu	335	360	-
CAACCACGGTTACATTGGC	19	1	0.0820658	pri-amiR-NbSu	310	328	-
TGATCACATTCGTTATCTATTT	22	1	0.0820658	pri-amiR-NbSu	276	297	-
[truncated: 228 more rows]

## Sheet: 35S-shc-amiR-NbSu
small RNA sequene	size	reads	RPMs	precursor	start	end	description
TAACCGTGGTGGACTTCCCGC	21	16223	1332.34	shc-amiR-NbSu	19	39	amiR-NbSu
GGGAAGTCAACCACGGTTACA	21	4583	376.387	shc-amiR-NbSu	54	74	amiR-NbSu*
GGGAAGTCAACCACGGTTAC	20	2774	227.82	shc-amiR-NbSu	54	73	-
AGAATCTGTATAACCGTGGTGGAC	24	986	80.977	shc-amiR-NbSu	9	32	-
AATCTGTATAACCGTGGTGGAC	22	819	67.2618	shc-amiR-NbSu	11	32	-
GAAGAATCTGTATAACCGTGGTGG	24	420	34.4932	shc-amiR-NbSu	7	30	-
AGAAGAATCTGTATAACCGTG	21	410	33.672	shc-amiR-NbSu	6	26	-
CTGTATAACCGTGGTGGACTTC	22	336	27.5946	shc-amiR-NbSu	14	35	-
ATCAAACTGCGGGAAGTCAACCAC	24	301	24.7201	shc-amiR-NbSu	44	67	-
ATCTGTATAACCGTGGTGGAC	21	299	24.5559	shc-amiR-NbSu	12	32	-
GAGAAGAATCTGTATAACCGTG	22	289	23.7346	shc-amiR-NbSu	5	26	-
AGAATCTGTATAACCGTGGTG	21	288	23.6525	shc-amiR-NbSu	9	29	-
GAATCTGTATAACCGTGGTGGACT	24	287	23.5704	shc-amiR-NbSu	10	33	-
TAGAGAAGAATCTGTATAACCGTG	24	252	20.6959	shc-amiR-NbSu	3	26	-
GAAGAATCTGTATAACCGTGG	21	243	19.9568	shc-amiR-NbSu	7	27	-
GAAGAATCTGTATAACCGTGGT	22	206	16.9181	shc-amiR-NbSu	7	28	-
GAATCTGTATAACCGTGGTGG	21	206	16.9181	shc-amiR-NbSu	10	30	-
ATCTGTATAACCGTGGTGGACTTC	24	204	16.7539	shc-amiR-NbSu	12	35	-
CAAACTGCGGGAAGTCAACCAC	22	181	14.8649	shc-amiR-NbSu	46	67	-
AAACTGCGGGAAGTCAACCAC	21	176	14.4543	shc-amiR-NbSu	47	67	-
TCAAACTGCGGGAAGTCAACCACG	24	164	13.4688	shc-amiR-NbSu	45	68	-
ATCTGTATAACCGTGGTGGACT	22	159	13.0582	shc-amiR-NbSu	12	33	-
ATCAAACTGCGGGAAGTCAACC	22	150	12.319	shc-amiR-NbSu	44	65	-
AATCTGTATAACCGTGGTGGA	21	145	11.9084	shc-amiR-NbSu	11	31	-
TGTATAACCGTGGTGGACTTCC	22	133	10.9229	shc-amiR-NbSu	15	36	-
AGAAGAATCTGTATAACCGTGG	22	130	10.6765	shc-amiR-NbSu	6	27	-
AATCAAACTGCGGGAAGTCAAC	22	125	10.2658	shc-amiR-NbSu	43	64	-
AGAATCTGTATAACCGTGGTGG	22	122	10.0195	shc-amiR-NbSu	9	30	-
AAACTGCGGGAAGTCAACCACG	22	112	9.19819	shc-amiR-NbSu	47	68	-
TCTGTATAACCGTGGTGGACT	21	108	8.86969	shc-amiR-NbSu	13	33	-
GAATCTGTATAACCGTGGTGGA	22	103	8.45905	shc-amiR-NbSu	10	31	-
AAATCAAACTGCGGGAAGTCAACC	24	100	8.21267	shc-amiR-NbSu	42	65	-
AGAAGAATCTGTATAACCGTGGTG	24	97	7.96629	shc-amiR-NbSu	6	29	-
AAGAATCTGTATAACCGTGGT	21	96	7.88417	shc-amiR-NbSu	8	28	-
TAACCGTGGTGGACTTCCCGCC	22	88	7.22715	shc-amiR-NbSu	19	40	-
CTGTATAACCGTGGTGGACTTCCC	24	87	7.14503	shc-amiR-NbSu	14	37	-
AGAGAAGAATCTGTATAACCGTGG	24	86	7.0629	shc-amiR-NbSu	4	27	-
GAAATCAAACTGCGGGAAGTCAAC	24	81	6.65227	shc-amiR-NbSu	41	64	-
AACCGTGGTGGACTTCCCGC	20	81	6.65227	shc-amiR-NbSu	20	39	-
TATAACCGTGGTGGACTTCCC	21	78	6.40589	shc-amiR-NbSu	17	37	-
GGGAAGTCAACCACGGTT	18	77	6.32376	shc-amiR-NbSu	54	71	-
GAAATCAAACTGCGGGAAGTC	21	74	6.07738	shc-amiR-NbSu	41	61	-
AATCTGTATAACCGTGGTGGACTT	24	68	5.58462	shc-amiR-NbSu	11	34	-
TGTATAACCGTGGTGGACTTC	21	65	5.33824	shc-amiR-NbSu	15	35	-
GAGAAGAATCTGTATAACCGTGGT	24	64	5.25611	shc-amiR-NbSu	5	28	-
CTGCGGGAAGTCAACCACGGT	21	63	5.17398	shc-amiR-NbSu	50	70	-
TAACCGTGGTGGACTTCCCG	20	62	5.09186	shc-amiR-NbSu	19	38	-
AAGAATCTGTATAACCGTGGTG	22	62	5.09186	shc-amiR-NbSu	8	29	-
TATAACCGTGGTGGACTTCCCGCC	24	55	4.51697	shc-amiR-NbSu	17	40	-
CCACGGTTACATTGGCTCTTC	21	55	4.51697	shc-amiR-NbSu	64	84	-
ACGGTTACATTGGCTCTTCTTACT	24	52	4.27059	shc-amiR-NbSu	66	89	-
ACGGTTACATTGGCTCTTCTT	21	47	3.85996	shc-amiR-NbSu	66	86	-
CGAAATCAAACTGCGGGAAGTC	22	46	3.77783	shc-amiR-NbSu	40	61	-
TGTATAACCGTGGTGGACTTCCCG	24	44	3.61358	shc-amiR-NbSu	15	38	-
GTTACATTGGCTCTTCTTACT	21	44	3.61358	shc-amiR-NbSu	69	89	-
ACCACGGTTACATTGGCTCTTCTT	24	42	3.44932	shc-amiR-NbSu	63	86	-
GTATAACCGTGGTGGACTTCCC	22	42	3.44932	shc-amiR-NbSu	16	37	-
TCTGTATAACCGTGGTGGACTT	22	41	3.3672	shc-amiR-NbSu	13	34	-
GAATCTGTATAACCGTGGTGGAC	23	40	3.28507	shc-amiR-NbSu	10	32	-
AGAGAAGAATCTGTATAACCGTG	23	39	3.20294	shc-amiR-NbSu	4	26	-
TGCGGGAAGTCAACCACGGTTAC	23	39	3.20294	shc-amiR-NbSu	51	73	-
TCTGTATAACCGTGGTGGACTTCC	24	38	3.12082	shc-amiR-NbSu	13	36	-
GTGGACTTCCCGCCGAAATCAAAC	24	37	3.03869	shc-amiR-NbSu	27	50	-
ACCACGGTTACATTGGCTCTTC	22	36	2.95656	shc-amiR-NbSu	63	84	-
ATCAAACTGCGGGAAGTCAAC	21	34	2.79231	shc-amiR-NbSu	44	64	-
TCAAACTGCGGGAAGTCAACC	21	33	2.71018	shc-amiR-NbSu	45	65	-
TCTGTATAACCGTGGTGGAC	20	33	2.71018	shc-amiR-NbSu	13	32	-
TGCGGGAAGTCAACCACGGTT	21	32	2.62806	shc-amiR-NbSu	51	71	-
GAAGAATCTGTATAACCGTG	20	31	2.54593	shc-amiR-NbSu	7	26	-
AAGAATCTGTATAACCGTGGTGGA	24	31	2.54593	shc-amiR-NbSu	8	31	-
GTATAACCGTGGTGGACTTCC	21	30	2.4638	shc-amiR-NbSu	16	36	-
CGAAATCAAACTGCGGGAAGT	21	29	2.38168	shc-amiR-NbSu	40	60	-
CACGGTTACATTGGCTCTTCTTAC	24	29	2.38168	shc-amiR-NbSu	65	88	-
CAAACTGCGGGAAGTCAACCA	21	29	2.38168	shc-amiR-NbSu	46	66	-
GGGAAGTCAACCACGGTTA	19	29	2.38168	shc-amiR-NbSu	54	72	-
GAAGAATCTGTATAACCGTGGTG	23	27	2.21742	shc-amiR-NbSu	7	29	-
TCAAACTGCGGGAAGTCAACCAC	23	26	2.1353	shc-amiR-NbSu	45	67	-
TGCGGGAAGTCAACCACGGT	20	25	2.05317	shc-amiR-NbSu	51	70	-
CACGGTTACATTGGCTCTTCT	21	24	1.97104	shc-amiR-NbSu	65	85	-
AACTGCGGGAAGTCAACCACG	21	24	1.97104	shc-amiR-NbSu	48	68	-
GAGAAGAATCTGTATAACCGT	21	23	1.88892	shc-amiR-NbSu	5	25	-
GAATCTGTATAACCGTGGTG	20	23	1.88892	shc-amiR-NbSu	10	29	-
TGTATAACCGTGGTGGACTTCCC	23	22	1.80679	shc-amiR-NbSu	15	37	-
TAACCGTGGTGGACTTCCC	19	22	1.80679	shc-amiR-NbSu	19	37	-
TGGACTTCCCGCCGAAATCAAA	22	22	1.80679	shc-amiR-NbSu	28	49	-
CTGTATAACCGTGGTGGACTT	21	21	1.72466	shc-amiR-NbSu	14	34	-
TCAAACTGCGGGAAGTCAACCA	22	20	1.64253	shc-amiR-NbSu	45	66	-
GTGGACTTCCCGCCGAAATC	20	20	1.64253	shc-amiR-NbSu	27	46	-
TGGACTTCCCGCCGAAATCAAACT	24	20	1.64253	shc-amiR-NbSu	28	51	-
AAATCAAACTGCGGGAAGTC	20	19	1.56041	shc-amiR-NbSu	42	61	-
GCCGAAATCAAACTGCGGGAAGTC	24	19	1.56041	shc-amiR-NbSu	38	61	-
TGCGGGAAGTCAACCACGGTTACA	24	19	1.56041	shc-amiR-NbSu	51	74	-
GAAATCAAACTGCGGGAAGT	20	19	1.56041	shc-amiR-NbSu	41	60	-
AATCAAACTGCGGGAAGTCAACCA	24	18	1.47828	shc-amiR-NbSu	43	66	-
ACGGTTACATTGGCTCTTCTTA	22	18	1.47828	shc-amiR-NbSu	66	87	-
AGAGAAGAATCTGTATAACCGT	22	18	1.47828	shc-amiR-NbSu	4	25	-
AATCAAACTGCGGGAAGTCAACC	23	18	1.47828	shc-amiR-NbSu	43	65	-
TAGAGAAGAATCTGTATAACCG	22	18	1.47828	shc-amiR-NbSu	3	24	-
CACGGTTACATTGGCTCTTCTT	22	18	1.47828	shc-amiR-NbSu	65	86	-
GCGGGAAGTCAACCACGGTT	20	18	1.47828	shc-amiR-NbSu	52	71	-
CTGCGGGAAGTCAACCACGGTT	22	17	1.39615	shc-amiR-NbSu	50	71	-
TCAACCACGGTTACATTGGCTCTT	24	17	1.39615	shc-amiR-NbSu	60	83	-
GTGGACTTCCCGCCGAAATCA	21	17	1.39615	shc-amiR-NbSu	27	47	-
AATCTGTATAACCGTGGTGGACT	23	16	1.31403	shc-amiR-NbSu	11	33	-
AGAATCTGTATAACCGTGGTGGACT	25	15	1.2319	shc-amiR-NbSu	9	33	-
GAGAAGAATCTGTATAACCGTGG	23	14	1.14977	shc-amiR-NbSu	5	27	-
TATAACCGTGGTGGACTTCCCG	22	14	1.14977	shc-amiR-NbSu	17	38	-
GCGGGAAGTCAACCACGGT	19	14	1.14977	shc-amiR-NbSu	52	70	-
TAACCGTGGTGGACTTCC	18	14	1.14977	shc-amiR-NbSu	19	36	-
CGGTTACATTGGCTCTTCTTA	21	14	1.14977	shc-amiR-NbSu	67	87	-
AGAGAAGAATCTGTATAACCG	21	14	1.14977	shc-amiR-NbSu	4	24	-
ATAACCGTGGTGGACTTCCCG	21	14	1.14977	shc-amiR-NbSu	18	38	-
CAACCACGGTTACATTGGCTCTTC	24	14	1.14977	shc-amiR-NbSu	61	84	-
TCAACCACGGTTACATTGGCTC	22	13	1.06765	shc-amiR-NbSu	60	81	-
AACCACGGTTACATTGGCTCTTCT	24	13	1.06765	shc-amiR-NbSu	62	85	-
GTGGACTTCCCGCCGAAATCAA	22	13	1.06765	shc-amiR-NbSu	27	48	-
ATCTGTATAACCGTGGTGG	19	13	1.06765	shc-amiR-NbSu	12	30	-
AGAATCTGTATAACCGTGGT	20	13	1.06765	shc-amiR-NbSu	9	28	-
TTACATTGGCTCTTCTTACT	20	12	0.985521	shc-amiR-NbSu	70	89	-
AATCTGTATAACCGTGGTGG	20	12	0.985521	shc-amiR-NbSu	11	30	-
TCTGTATAACCGTGGTGGACTTC	23	12	0.985521	shc-amiR-NbSu	13	35	-
GCGGGAAGTCAACCACGGTTA	21	12	0.985521	shc-amiR-NbSu	52	72	-
TCAACCACGGTTACATTGGCT	21	12	0.985521	shc-amiR-NbSu	60	80	-
TGCGGGAAGTCAACCACGGTTA	22	12	0.985521	shc-amiR-NbSu	51	72	-
GTCAACCACGGTTACATTGGCTCT	24	12	0.985521	shc-amiR-NbSu	59	82	-
TGGACTTCCCGCCGAAATCAA	21	12	0.985521	shc-amiR-NbSu	28	48	-
AGAATCTGTATAACCGTGG	19	12	0.985521	shc-amiR-NbSu	9	27	-
CAAACTGCGGGAAGTCAACC	20	11	0.903394	shc-amiR-NbSu	46	65	-
AAATCAAACTGCGGGAAGTCA	21	11	0.903394	shc-amiR-NbSu	42	62	-
GAATCTGTATAACCGTGGTGGACTT	25	11	0.903394	shc-amiR-NbSu	10	34	-
AATCAAACTGCGGGAAGTC	19	10	0.821267	shc-amiR-NbSu	43	61	-
AATCAAACTGCGGGAAGTCAACCAC	25	10	0.821267	shc-amiR-NbSu	43	67	-
CGGTTACATTGGCTCTTCTT	20	10	0.821267	shc-amiR-NbSu	67	86	-
CGGTTACATTGGCTCTTCTTAC	22	10	0.821267	shc-amiR-NbSu	67	88	-
AGAATCTGTATAACCGTGGTGGA	23	10	0.821267	shc-amiR-NbSu	9	31	-
TAACCGTGGTGGACTTCCCGCCG	23	9	0.739141	shc-amiR-NbSu	19	41	-
CAACCACGGTTACATTGGCTCT	22	9	0.739141	shc-amiR-NbSu	61	82	-
CTGCGGGAAGTCAACCACGGTTAC	24	9	0.739141	shc-amiR-NbSu	50	73	-
AATCAAACTGCGGGAAGTCAA	21	9	0.739141	shc-amiR-NbSu	43	63	-
CAAACTGCGGGAAGTCAACCACGG	24	9	0.739141	shc-amiR-NbSu	46	69	-
ACGGTTACATTGGCTCTTCTTAC	23	9	0.739141	shc-amiR-NbSu	66	88	-
GAAATCAAACTGCGGGAAGTCA	22	8	0.657014	shc-amiR-NbSu	41	62	-
AATCAAACTGCGGGAAGTCAACCACG	26	8	0.657014	shc-amiR-NbSu	43	68	-
AATCAAACTGCGGGAAGT	18	8	0.657014	shc-amiR-NbSu	43	60	-
CTGTATAACCGTGGTGGACT	20	8	0.657014	shc-amiR-NbSu	14	33	-
AAGTCAACCACGGTTACATTGG	22	8	0.657014	shc-amiR-NbSu	57	78	-
CCACGGTTACATTGGCTCTTCT	22	8	0.657014	shc-amiR-NbSu	64	85	-
GTCAACCACGGTTACATTGGCT	22	7	0.574887	shc-amiR-NbSu	59	80	-
CGGTTACATTGGCTCTTCTTACT	23	7	0.574887	shc-amiR-NbSu	67	89	-
CGGGAAGTCAACCACGGTTAC	21	7	0.574887	shc-amiR-NbSu	53	73	-
CGCCGAAATCAAACTGCGGGAAGT	24	7	0.574887	shc-amiR-NbSu	37	60	-
CTTCCCGCCGAAATCAAACTGC	22	7	0.574887	shc-amiR-NbSu	32	53	-
GAATCTGTATAACCGTGGT	19	7	0.574887	shc-amiR-NbSu	10	28	-
CGAAATCAAACTGCGGGAAGTCA	23	7	0.574887	shc-amiR-NbSu	40	62	-
AACCGTGGTGGACTTCCCGCC	21	7	0.574887	shc-amiR-NbSu	20	40	-
AGAAGAATCTGTATAACCGTGGT	23	6	0.49276	shc-amiR-NbSu	6	28	-
GGGAAGTCAACCACGGTTACAT	22	6	0.49276	shc-amiR-NbSu	54	75	-
AAATCAAACTGCGGGAAGTCAAC	23	6	0.49276	shc-amiR-NbSu	42	64	-
AATCTGTATAACCGTGGTGGACTTC	25	6	0.49276	shc-amiR-NbSu	11	35	-
GAAGTCAACCACGGTTACATTGGC	24	6	0.49276	shc-amiR-NbSu	56	79	-
GAATCTGTATAACCGTGG	18	6	0.49276	shc-amiR-NbSu	10	27	-
ATAACCGTGGTGGACTTCCCGC	22	6	0.49276	shc-amiR-NbSu	18	39	-
AAGAATCTGTATAACCGTGGTGG	23	6	0.49276	shc-amiR-NbSu	8	30	-
GTATAACCGTGGTGGACTTCCCGC	24	5	0.410634	shc-amiR-NbSu	16	39	-
ACCACGGTTACATTGGCTCTT	21	5	0.410634	shc-amiR-NbSu	63	83	-
AGTAGAGAAGAATCTGTATAACCG	24	5	0.410634	shc-amiR-NbSu	1	24	-
GAAGAATCTGTATAACCGT	19	5	0.410634	shc-amiR-NbSu	7	25	-
GCGGGAAGTCAACCACGGTTACAT	24	5	0.410634	shc-amiR-NbSu	52	75	-
CACGGTTACATTGGCTCTTC	20	5	0.410634	shc-amiR-NbSu	65	84	-
CGGGAAGTCAACCACGGTTACA	22	5	0.410634	shc-amiR-NbSu	53	74	-
TACATTGGCTCTTCTTACT	19	5	0.410634	shc-amiR-NbSu	71	89	-
GTAGAGAAGAATCTGTATAACCGT	24	5	0.410634	shc-amiR-NbSu	2	25	-
AGAAGAATCTGTATAACCGTGGTGG	25	5	0.410634	shc-amiR-NbSu	6	30	-
CGAAATCAAACTGCGGGAAGTCAACCAC	28	5	0.410634	shc-amiR-NbSu	40	67	-
AAACTGCGGGAAGTCAACC	19	5	0.410634	shc-amiR-NbSu	47	65	-
AGAATCTGTATAACCGTG	18	5	0.410634	shc-amiR-NbSu	9	26	-
ACGGTTACATTGGCTCTTC	19	5	0.410634	shc-amiR-NbSu	66	84	-
TGGACTTCCCGCCGAAATCAAAC	23	5	0.410634	shc-amiR-NbSu	28	50	-
CAAACTGCGGGAAGTCAACCACG	23	5	0.410634	shc-amiR-NbSu	46	68	-
TGTATAACCGTGGTGGACT	19	5	0.410634	shc-amiR-NbSu	15	33	-
GGAAGTCAACCACGGTTACATTGG	24	4	0.328507	shc-amiR-NbSu	55	78	-
TCCCGCCGAAATCAAACTGCG	21	4	0.328507	shc-amiR-NbSu	34	54	-
ACTGCGGGAAGTCAACCACG	20	4	0.328507	shc-amiR-NbSu	49	68	-
ACGGTTACATTGGCTCTTCT	20	4	0.328507	shc-amiR-NbSu	66	85	-
CGGGAAGTCAACCACGGTT	19	4	0.328507	shc-amiR-NbSu	53	71	-
AGTCAACCACGGTTACATTGGC	22	4	0.328507	shc-amiR-NbSu	58	79	-
ACTTCCCGCCGAAATCAAACT	21	4	0.328507	shc-amiR-NbSu	31	51	-
CCACGGTTACATTGGCTCTTCTTA	24	4	0.328507	shc-amiR-NbSu	64	87	-
ATCTGTATAACCGTGGTGGACTT	23	4	0.328507	shc-amiR-NbSu	12	34	-
CGGGAAGTCAACCACGGT	18	4	0.328507	shc-amiR-NbSu	53	70	-
TCTGTATAACCGTGGTGGA	19	4	0.328507	shc-amiR-NbSu	13	31	-
CGAAATCAAACTGCGGGAAGTCAA	24	4	0.328507	shc-amiR-NbSu	40	63	-
CCGTGGTGGACTTCCCGC	18	4	0.328507	shc-amiR-NbSu	22	39	-
AACCACGGTTACATTGGCTCT	21	4	0.328507	shc-amiR-NbSu	62	82	-
AGAAGAATCTGTATAACCGT	20	4	0.328507	shc-amiR-NbSu	6	25	-
AAATCAAACTGCGGGAAGTCAA	22	4	0.328507	shc-amiR-NbSu	42	63	-
ACCGTGGTGGACTTCCCGCCG	21	4	0.328507	shc-amiR-NbSu	21	41	-
CCGTGGTGGACTTCCCGCC	19	4	0.328507	shc-amiR-NbSu	22	40	-
ACCACGGTTACATTGGCTCT	20	4	0.328507	shc-amiR-NbSu	63	82	-
AGAGAAGAATCTGTATAACCGTGGT	25	3	0.24638	shc-amiR-NbSu	4	28	-
AACTGCGGGAAGTCAACCACGG	22	3	0.24638	shc-amiR-NbSu	48	69	-
TAACCGTGGTGGACTTCCCGCCGA	24	3	0.24638	shc-amiR-NbSu	19	42	-
CACGGTTACATTGGCTCTTCTTACT	25	3	0.24638	shc-amiR-NbSu	65	89	-
GGTTACATTGGCTCTTCTTAC	21	3	0.24638	shc-amiR-NbSu	68	88	-
ATAACCGTGGTGGACTTCCCGCCG	24	3	0.24638	shc-amiR-NbSu	18	41	-
CACGGTTACATTGGCTCTT	19	3	0.24638	shc-amiR-NbSu	65	83	-
AACCACGGTTACATTGGCTCTT	22	3	0.24638	shc-amiR-NbSu	62	83	-
ATCAAACTGCGGGAAGTCAACCA	23	3	0.24638	shc-amiR-NbSu	44	66	-
AACCGTGGTGGACTTCCCGCCG	22	3	0.24638	shc-amiR-NbSu	20	41	-
CTGTATAACCGTGGTGGAC	19	3	0.24638	shc-amiR-NbSu	14	32	-
CACGGTTACATTGGCTCT	18	3	0.24638	shc-amiR-NbSu	65	82	-
GTGGACTTCCCGCCGAAATCAAA	23	3	0.24638	shc-amiR-NbSu	27	49	-
GGTTACATTGGCTCTTCTTACT	22	3	0.24638	shc-amiR-NbSu	68	89	-
TAGAGAAGAATCTGTATAACC	21	3	0.24638	shc-amiR-NbSu	3	23	-
ATCTGTATAACCGTGGTGGA	20	3	0.24638	shc-amiR-NbSu	12	31	-
GGAAGTCAACCACGGTTAC	19	3	0.24638	shc-amiR-NbSu	55	73	-
ATAACCGTGGTGGACTTCCC	20	3	0.24638	shc-amiR-NbSu	18	37	-
ACTTCCCGCCGAAATCAAACTGCG	24	3	0.24638	shc-amiR-NbSu	31	54	-
TCTGTATAACCGTGGTGG	18	3	0.24638	shc-amiR-NbSu	13	30	-
CCGCCGAAATCAAACTGCGGGA	22	3	0.24638	shc-amiR-NbSu	36	57	-
ACCACGGTTACATTGGCT	18	3	0.24638	shc-amiR-NbSu	63	80	-
ACTGCGGGAAGTCAACCACGGT	22	3	0.24638	shc-amiR-NbSu	49	70	-
TCAACCACGGTTACATTGGCTCT	23	3	0.24638	shc-amiR-NbSu	60	82	-
GGGAAGTCAACCACGGTTACATT	23	3	0.24638	shc-amiR-NbSu	54	76	-
AAACTGCGGGAAGTCAACCA	20	2	0.164253	shc-amiR-NbSu	47	66	-
CGCCGAAATCAAACTGCGGG	20	2	0.164253	shc-amiR-NbSu	37	56	-
AAGAATCTGTATAACCGTG	19	2	0.164253	shc-amiR-NbSu	8	26	-
GGAAGTCAACCACGGTTACA	20	2	0.164253	shc-amiR-NbSu	55	74	-
ACCGTGGTGGACTTCCCGCC	20	2	0.164253	shc-amiR-NbSu	21	40	-
GAAGAATCTGTATAACCGTGGTGGA	25	2	0.164253	shc-amiR-NbSu	7	31	-
TTACATTGGCTCTTCTTAC	19	2	0.164253	shc-amiR-NbSu	70	88	-
CTTCCCGCCGAAATCAAACTGCG	23	2	0.164253	shc-amiR-NbSu	32	54	-
GCCGAAATCAAACTGCGGGAAG	22	2	0.164253	shc-amiR-NbSu	38	59	-
AGTAGAGAAGAATCTGTATAACC	23	2	0.164253	shc-amiR-NbSu	1	23	-
GTAGAGAAGAATCTGTATAACCGTGG	26	2	0.164253	shc-amiR-NbSu	2	27	-
AGTAGAGAAGAATCTGTATA	20	2	0.164253	shc-amiR-NbSu	1	20	-
ACTTCCCGCCGAAATCAAACTG	22	2	0.164253	shc-amiR-NbSu	31	52	-
TCAAACTGCGGGAAGTCAAC	20	2	0.164253	shc-amiR-NbSu	45	64	-
CTGTATAACCGTGGTGGACTTCC	23	2	0.164253	shc-amiR-NbSu	14	36	-
TATAACCGTGGTGGACTTCC	20	2	0.164253	shc-amiR-NbSu	17	36	-
TTCCCGCCGAAATCAAACTGCG	22	2	0.164253	shc-amiR-NbSu	33	54	-
CAAACTGCGGGAAGTCAAC	19	2	0.164253	shc-amiR-NbSu	46	64	-
GCGGGAAGTCAACCACGGTTAC	22	2	0.164253	shc-amiR-NbSu	52	73	-
ATAACCGTGGTGGACTTC	18	2	0.164253	shc-amiR-NbSu	18	35	-
ACCGTGGTGGACTTCCCGC	19	2	0.164253	shc-amiR-NbSu	21	39	-
CTTCCCGCCGAAATCAAACTG	21	2	0.164253	shc-amiR-NbSu	32	52	-
TACATTGGCTCTTCTTAC	18	2	0.164253	shc-amiR-NbSu	71	88	-
TGGACTTCCCGCCGAAATC	19	2	0.164253	shc-amiR-NbSu	28	46	-
GAGAAGAATCTGTATAACCGTGGTG	25	2	0.164253	shc-amiR-NbSu	5	29	-
AGAGAAGAATCTGTATAACCGTGGTGG	27	2	0.164253	shc-amiR-NbSu	4	30	-
AAATCAAACTGCGGGAAGTCAACCAC	26	2	0.164253	shc-amiR-NbSu	42	67	-
CACGGTTACATTGGCTCTTCTTA	23	2	0.164253	shc-amiR-NbSu	65	87	-
CGGGAAGTCAACCACGGTTACATT	24	2	0.164253	shc-amiR-NbSu	53	76	-
CGAAATCAAACTGCGGGAAG	20	2	0.164253	shc-amiR-NbSu	40	59	-
GAAGTCAACCACGGTTACATTG	22	2	0.164253	shc-amiR-NbSu	56	77	-
ACATTGGCTCTTCTTACT	18	2	0.164253	shc-amiR-NbSu	72	89	-
AACTGCGGGAAGTCAACCAC	20	2	0.164253	shc-amiR-NbSu	48	67	-
CGCCGAAATCAAACTGCGGGAAG	23	2	0.164253	shc-amiR-NbSu	37	59	-
GTGGACTTCCCGCCGAAATCAAACT	25	2	0.164253	shc-amiR-NbSu	27	51	-
GGTTACATTGGCTCTTCT	18	2	0.164253	shc-amiR-NbSu	68	85	-
GTAGAGAAGAATCTGTATAACC	22	2	0.164253	shc-amiR-NbSu	2	23	-
TGTATAACCGTGGTGGAC	18	2	0.164253	shc-amiR-NbSu	15	32	-
GAAGAATCTGTATAACCGTGGTGGAC	26	2	0.164253	shc-amiR-NbSu	7	32	-
CCGAAATCAAACTGCGGGAAGTC	23	2	0.164253	shc-amiR-NbSu	39	61	-
TGTATAACCGTGGTGGACTT	20	2	0.164253	shc-amiR-NbSu	15	34	-
GCGGGAAGTCAACCACGGTTACATT	25	2	0.164253	shc-amiR-NbSu	52	76	-
ACTGCGGGAAGTCAACCAC	19	1	0.0821267	shc-amiR-NbSu	49	67	-
GCGGGAAGTCAACCACGG	18	1	0.0821267	shc-amiR-NbSu	52	69	-
GTAGAGAAGAATCTGTATAACCGTG	25	1	0.0821267	shc-amiR-NbSu	2	26	-
AGTCAACCACGGTTACATTGGCTC	24	1	0.0821267	shc-amiR-NbSu	58	81	-
AGAATCTGTATAACCGTGGTGGACTT	26	1	0.0821267	shc-amiR-NbSu	9	34	-
GAAATCAAACTGCGGGAAGTCAA	23	1	0.0821267	shc-amiR-NbSu	41	63	-
AAATCAAACTGCGGGAAGTCAACCA	25	1	0.0821267	shc-amiR-NbSu	42	66	-
AACCACGGTTACATTGGCTCTTC	23	1	0.0821267	shc-amiR-NbSu	62	84	-
ACCGTGGTGGACTTCCCGCCGAAAT	25	1	0.0821267	shc-amiR-NbSu	21	45	-
GTAGAGAAGAATCTGTATAACCGTGGT	27	1	0.0821267	shc-amiR-NbSu	2	28	-
CCACGGTTACATTGGCTCT	19	1	0.0821267	shc-amiR-NbSu	64	82	-
CCACGGTTACATTGGCTC	18	1	0.0821267	shc-amiR-NbSu	64	81	-
GTTACATTGGCTCTTCTT	18	1	0.0821267	shc-amiR-NbSu	69	86	-
CTGCGGGAAGTCAACCAC	18	1	0.0821267	shc-amiR-NbSu	50	67	-
CTGCGGGAAGTCAACCACGG	20	1	0.0821267	shc-amiR-NbSu	50	69	-
GAAGAATCTGTATAACCGTGGTGGACTT	28	1	0.0821267	shc-amiR-NbSu	7	34	-
TAGAGAAGAATCTGTATAACCGT	23	1	0.0821267	shc-amiR-NbSu	3	25	-
CCGTGGTGGACTTCCCGCCGA	21	1	0.0821267	shc-amiR-NbSu	22	42	-
ACTGCGGGAAGTCAACCACGGTT	23	1	0.0821267	shc-amiR-NbSu	49	71	-
GTGGACTTCCCGCCGAAAT	19	1	0.0821267	shc-amiR-NbSu	27	45	-
CAACCACGGTTACATTGGCT	20	1	0.0821267	shc-amiR-NbSu	61	80	-
ACTGCGGGAAGTCAACCACGG	21	1	0.0821267	shc-amiR-NbSu	49	69	-
GAAGTCAACCACGGTTAC	18	1	0.0821267	shc-amiR-NbSu	56	73	-
ACCACGGTTACATTGGCTCTTCT	23	1	0.0821267	shc-amiR-NbSu	63	85	-
CTTCCCGCCGAAATCAAACTGCGG	24	1	0.0821267	shc-amiR-NbSu	32	55	-
CCGAAATCAAACTGCGGGAAGT	22	1	0.0821267	shc-amiR-NbSu	39	60	-
TTCCCGCCGAAATCAAACTGC	21	1	0.0821267	shc-amiR-NbSu	33	53	-
AGTCAACCACGGTTACATTGG	21	1	0.0821267	shc-amiR-NbSu	58	78	-
GAATCTGTATAACCGTGGTGGACTTCCC	28	1	0.0821267	shc-amiR-NbSu	10	37	-
AAATCAAACTGCGGGAAGT	19	1	0.0821267	shc-amiR-NbSu	42	60	-
AACCACGGTTACATTGGCTCTTCTT	25	1	0.0821267	shc-amiR-NbSu	62	86	-
AACCACGGTTACATTGGCTC	20	1	0.0821267	shc-amiR-NbSu	62	81	-
AAACTGCGGGAAGTCAACCACGGT	24	1	0.0821267	shc-amiR-NbSu	47	70	-
AAGAATCTGTATAACCGTGGTGGAC	25	1	0.0821267	shc-amiR-NbSu	8	32	-
ATCAAACTGCGGGAAGTC	18	1	0.0821267	shc-amiR-NbSu	44	61	-
CCGCCGAAATCAAACTGCGGGAAG	24	1	0.0821267	shc-amiR-NbSu	36	59	-
CCGAAATCAAACTGCGGGAAGTCA	24	1	0.0821267	shc-amiR-NbSu	39	62	-
GACTTCCCGCCGAAATCAAACT	22	1	0.0821267	shc-amiR-NbSu	30	51	-
ATCTGTATAACCGTGGTG	18	1	0.0821267	shc-amiR-NbSu	12	29	-
GAAATCAAACTGCGGGAAG	19	1	0.0821267	shc-amiR-NbSu	41	59	-
GTTACATTGGCTCTTCTTAC	20	1	0.0821267	shc-amiR-NbSu	69	88	-
ATAACCGTGGTGGACTTCCCGCC	23	1	0.0821267	shc-amiR-NbSu	18	40	-
TCAACCACGGTTACATTGGCTCTTC	25	1	0.0821267	shc-amiR-NbSu	60	84	-
GAAATCAAACTGCGGGAAGTCAACCAC	27	1	0.0821267	shc-amiR-NbSu	41	67	-
CGCCGAAATCAAACTGCGGGA	21	1	0.0821267	shc-amiR-NbSu	37	57	-
AATCTGTATAACCGTGGT	18	1	0.0821267	shc-amiR-NbSu	11	28	-
GGAAGTCAACCACGGTTACATT	22	1	0.0821267	shc-amiR-NbSu	55	76	-
CGCCGAAATCAAACTGCGGGAAGTC	25	1	0.0821267	shc-amiR-NbSu	37	61	-
CTGCGGGAAGTCAACCACG	19	1	0.0821267	shc-amiR-NbSu	50	68	-
CTTCCCGCCGAAATCAAACT	20	1	0.0821267	shc-amiR-NbSu	32	51	-
GGTTACATTGGCTCTTCTTA	20	1	0.0821267	shc-amiR-NbSu	68	87	-
TGTATAACCGTGGTGGACTTCCCGC	25	1	0.0821267	shc-amiR-NbSu	15	39	-
ATCAAACTGCGGGAAGTCAACCACG	25	1	0.0821267	shc-amiR-NbSu	44	68	-
ATAACCGTGGTGGACTTCC	19	1	0.0821267	shc-amiR-NbSu	18	36	-
GTATAACCGTGGTGGACTTC	20	1	0.0821267	shc-amiR-NbSu	16	35	-
GACTTCCCGCCGAAATCAAACTGC	24	1	0.0821267	shc-amiR-NbSu	30	53	-
AAACTGCGGGAAGTCAACCACGG	23	1	0.0821267	shc-amiR-NbSu	47	69	-
CCACGGTTACATTGGCTCTTCTT	23	1	0.0821267	shc-amiR-NbSu	64	86	-
AAGTCAACCACGGTTACATTG	21	1	0.0821267	shc-amiR-NbSu	57	77	-
TCAACCACGGTTACATTGGCTCTTCTTAC	29	1	0.0821267	shc-amiR-NbSu	60	88	-
AGTCAACCACGGTTACATTGGCTCT	25	1	0.0821267	shc-amiR-NbSu	58	82	-
GTCAACCACGGTTACATTGGC	21	1	0.0821267	shc-amiR-NbSu	59	79	-
AAGTCAACCACGGTTACATTGGCT	24	1	0.0821267	shc-amiR-NbSu	57	80	-
CCGTGGTGGACTTCCCGCCGAA	22	1	0.0821267	shc-amiR-NbSu	22	43	-
GTATAACCGTGGTGGACT	18	1	0.0821267	shc-amiR-NbSu	16	33	-
AGTCAACCACGGTTACATTGGCT	23	1	0.0821267	shc-amiR-NbSu	58	80	-
GCCGAAATCAAACTGCGGGAAGT	23	1	0.0821267	shc-amiR-NbSu	38	60	-
TAGAGAAGAATCTGTATAACCGTGGT	26	1	0.0821267	shc-amiR-NbSu	3	28	-
AAGAATCTGTATAACCGTGG	20	1	0.0821267	shc-amiR-NbSu	8	27	-
ACCACGGTTACATTGGCTCTTCTTACT	27	1	0.0821267	shc-amiR-NbSu	63	89	-
GAATCTGTATAACCGTGGTGGACTTCC	27	1	0.0821267	shc-amiR-NbSu	10	36	-

## Sheet: 35S-pri-amiR-NbDXS
small RNA sequence	size	reads	RPMs	precursor	start	end	description
TAAACCGCGGGTTCCTAACAG	21	70481	5764.13	pri-amiR-NbDXS	251	271	amiR-NbDXS
TAAACCGCGGGTTCCTAACAGA	22	5594	457.493	pri-amiR-NbDXS	251	272	-
AGATGACGTGTGTTCCTTCGAACC	24	4460	364.751	pri-amiR-NbDXS	86	109	-
TAAACCGCGGGTTCCTAACA	20	2488	203.476	pri-amiR-NbDXS	251	270	-
TAAACCGCGGGTTCCTAAC	19	1811	148.109	pri-amiR-NbDXS	251	269	-
TATAAACCGCGGGTTCCTAACAGA	24	975	79.7382	pri-amiR-NbDXS	249	272	-
TAACAGATGATGATCACATTCGTT	24	885	72.3778	pri-amiR-NbDXS	266	289	-
ACCGCGGGTTCCTAACAGATGATG	24	825	67.4708	pri-amiR-NbDXS	254	277	-
TTGGCTCTTCTTACTACAATGA	22	729	59.6197	pri-amiR-NbDXS	324	345	-
TTGGCTCTTCTTACTACAATG	21	682	55.7759	pri-amiR-NbDXS	324	344	-
TTGGCTCTTCTTACTACAATGAAA	24	666	54.4673	pri-amiR-NbDXS	324	347	-
CAATGAAAAAGGCCGAGGCAAAAC	24	623	50.9507	pri-amiR-NbDXS	340	363	-
CGCGGGTTCCTAACAGATGATGAT	24	616	50.3782	pri-amiR-NbDXS	256	279	-
AAACCGCGGGTTCCTAACAG	20	605	49.4786	pri-amiR-NbDXS	252	271	-
ATTCTTTTTACTGTCCATTTAAGC	24	584	47.7612	pri-amiR-NbDXS	386	409	-
TGACGTGTGTTCCTTCGAACC	21	542	44.3263	pri-amiR-NbDXS	89	109	-
TACTACAATGAAAAAGGCCGAGGC	24	535	43.7538	pri-amiR-NbDXS	335	358	-
TTACTACAATGAAAAAGGCCGAGG	24	507	41.4639	pri-amiR-NbDXS	334	357	-
ATGACGTGTGTTCCTTCGAACC	22	491	40.1554	pri-amiR-NbDXS	88	109	-
CCTTCGAACCCGAGTTTTGTTCGT	24	466	38.1108	pri-amiR-NbDXS	100	123	-
GATGACGTGTGTTCCTTCGAACCC	24	459	37.5383	pri-amiR-NbDXS	87	110	-
ATAAACCGCGGGTTCCTAACAGAT	24	457	37.3747	pri-amiR-NbDXS	250	273	-
CGCGGGTTCCTAACAGATGATG	22	439	35.9027	pri-amiR-NbDXS	256	277	-
ACCCGAGTTTTGTTCGTCTATAAA	24	438	35.8209	pri-amiR-NbDXS	107	130	-
TGAAAAAGGCCGAGGCAAAACGCC	24	436	35.6573	pri-amiR-NbDXS	343	366	-
ATTGGCTCTTCTTACTACAATGAA	24	429	35.0848	pri-amiR-NbDXS	323	346	-
AGAATCTGTATAAACCGCGGG	21	425	34.7577	pri-amiR-NbDXS	241	261	-
CATTGGCTCTTCTTACTACAA	21	424	34.6759	pri-amiR-NbDXS	322	342	-
TTACATTGGCTCTTCTTACTACAA	24	424	34.6759	pri-amiR-NbDXS	319	342	-
AATGAAAAAGGCCGAGGCAAAACG	24	400	32.7131	pri-amiR-NbDXS	341	364	-
CATTGGCTCTTCTTACTACAAT	22	398	32.5496	pri-amiR-NbDXS	322	343	-
ACGCCTAAAATCACTTGAGAATCA	24	379	30.9957	pri-amiR-NbDXS	362	385	-
CCGCGGGTTCCTAACAGATGATGA	24	368	30.0961	pri-amiR-NbDXS	255	278	-
GTTAGGAAACCGCGGTTTACA	21	362	29.6054	pri-amiR-NbDXS	303	323	amiR-NbDXS*
CAATGAAAAAGGCCGAGGCAAA	22	337	27.5608	pri-amiR-NbDXS	340	361	-
ATGAAAAAGGCCGAGGCAAAAC	22	332	27.1519	pri-amiR-NbDXS	342	363	-
GGCTCTTCTTACTACAATGAAA	22	324	26.4976	pri-amiR-NbDXS	326	347	-
CTTCACTATCTCTCTATAATCGGT	24	300	24.5348	pri-amiR-NbDXS	174	197	-
TAAACCGCGGGTTCCTAACAGATG	24	300	24.5348	pri-amiR-NbDXS	251	274	-
TCTTTTTACTGTCCATTTAAGC	22	294	24.0441	pri-amiR-NbDXS	388	409	-
TTTACATTGGCTCTTCTTACTACA	24	290	23.717	pri-amiR-NbDXS	318	341	-
TACTACAATGAAAAAGGCCGAG	22	285	23.3081	pri-amiR-NbDXS	335	356	-
TACATTGGCTCTTCTTACTACA	22	284	23.2263	pri-amiR-NbDXS	320	341	-
TGTATAAACCGCGGGTTCCTA	21	278	22.7356	pri-amiR-NbDXS	247	267	-
ACAATGAAAAAGGCCGAGGCAAAA	24	271	22.1631	pri-amiR-NbDXS	339	362	-
ACATTGGCTCTTCTTACTACA	21	271	22.1631	pri-amiR-NbDXS	321	341	-
TACAATGAAAAAGGCCGAGGCAAA	24	269	21.9996	pri-amiR-NbDXS	338	361	-
CTTTTTACTGTCCATTTAAGC	21	267	21.836	pri-amiR-NbDXS	389	409	-
AGAGAAGAATCTGTATAAACCGCG	24	261	21.3453	pri-amiR-NbDXS	236	259	-
ACTACAATGAAAAAGGCCGAGG	22	258	21.1	pri-amiR-NbDXS	336	357	-
AAGAATCTGTATAAACCGCGGG	22	258	21.1	pri-amiR-NbDXS	240	261	-
CAAAACGCCTAAAATCACTTG	21	257	21.0182	pri-amiR-NbDXS	358	378	-
AAACCGCGGGTTCCTAACAGA	21	257	21.0182	pri-amiR-NbDXS	252	272	-
AGGAAACCGCGGTTTACATTGGCT	24	251	20.5275	pri-amiR-NbDXS	306	329	-
ACATTGGCTCTTCTTACTACAA	22	250	20.4457	pri-amiR-NbDXS	321	342	-
ATGAAAAAGGCCGAGGCAAAA	21	229	18.7283	pri-amiR-NbDXS	342	362	-
TATAAACGTGTCTTATTTTCTA	22	226	18.4829	pri-amiR-NbDXS	417	438	-
ATAATTTCACGTTTAACGAAGAGG	24	216	17.6651	pri-amiR-NbDXS	62	85	-
ATTGGCTCTTCTTACTACAATG	22	213	17.4197	pri-amiR-NbDXS	323	344	-
TACATTGGCTCTTCTTACTACAAT	24	212	17.338	pri-amiR-NbDXS	320	343	-
TTTTTAGCTTCACTATCTCTCTAT	24	211	17.2562	pri-amiR-NbDXS	167	190	-
GCTTCACTATCTCTCTATAATCGG	24	209	17.0926	pri-amiR-NbDXS	173	196	-
CTACAATGAAAAAGGCCGAGG	21	207	16.929	pri-amiR-NbDXS	337	357	-
AATGAAAAAGGCCGAGGCAAAA	22	200	16.3566	pri-amiR-NbDXS	341	362	-
ACTATCTCTCTATAATCGGTTT	22	196	16.0294	pri-amiR-NbDXS	178	199	-
TATAAACCGCGGGTTCCTAACA	22	192	15.7023	pri-amiR-NbDXS	249	270	-
CCGCGGGTTCCTAACAGATGAT	22	187	15.2934	pri-amiR-NbDXS	255	276	-
TGAAAAAGGCCGAGGCAAAACG	22	182	14.8845	pri-amiR-NbDXS	343	364	-
TTCACTATCTCTCTATAATCGGTT	24	182	14.8845	pri-amiR-NbDXS	175	198	-
GAGAAGAATCTGTATAAACCGCGG	24	181	14.8027	pri-amiR-NbDXS	237	260	-
TTACTACAATGAAAAAGGCCG	21	178	14.5573	pri-amiR-NbDXS	334	354	-
TAACGAAGAGGAGATGACGTG	21	178	14.5573	pri-amiR-NbDXS	75	95	-
TTTATAAACGTGTCTTATTTTCTA	24	176	14.3938	pri-amiR-NbDXS	415	438	-
AACCGCGGGTTCCTAACAGATG	22	176	14.3938	pri-amiR-NbDXS	253	274	-
TCCATCTTTTTAGCTTCACTATCT	24	174	14.2302	pri-amiR-NbDXS	161	184	-
AAAAAGGCCGAGGCAAAACGCC	22	173	14.1484	pri-amiR-NbDXS	345	366	-
CCGAGTTTTGTTCGTCTATAAA	22	171	13.9849	pri-amiR-NbDXS	109	130	-
TTCGTTATCTATTTTTTCTGTT	22	169	13.8213	pri-amiR-NbDXS	284	305	-
AACCGCGGGTTCCTAACAGATGAT	24	167	13.6577	pri-amiR-NbDXS	253	276	-
CTAAGAAACTATAGTATTTTGTCT	24	166	13.5759	pri-amiR-NbDXS	454	477	-
TTTGTTCGTCTATAAATAGCA	21	160	13.0852	pri-amiR-NbDXS	115	135	-
TAGGAAACCGCGGTTTACATTGGC	24	160	13.0852	pri-amiR-NbDXS	305	328	-
CATCTTTTTAGCTTCACTATCT	22	159	13.0035	pri-amiR-NbDXS	163	184	-
TCTGTATAAACCGCGGGTTCC	21	157	12.8399	pri-amiR-NbDXS	245	265	-
GAAGAATCTGTATAAACCGCG	21	156	12.7581	pri-amiR-NbDXS	239	259	-
TATCTTTTATAAACGTGTCTTATT	24	155	12.6763	pri-amiR-NbDXS	410	433	-
TCCTTCGAACCCGAGTTTTGTTCG	24	153	12.5128	pri-amiR-NbDXS	99	122	-
TAGAGAAGAATCTGTATAAACCGC	24	152	12.431	pri-amiR-NbDXS	235	258	-
AGAAGAATCTGTATAAACCGCG	22	151	12.3492	pri-amiR-NbDXS	238	259	-
CGAAGAGGAGATGACGTGTGTTCC	24	148	12.1039	pri-amiR-NbDXS	78	101	-
ATCTGTATAAACCGCGGGTTCC	22	146	11.9403	pri-amiR-NbDXS	244	265	-
GAGGAGATGACGTGTGTTCCT	21	145	11.8585	pri-amiR-NbDXS	82	102	-
TCTTTTATAAACGTGTCTTATT	22	145	11.8585	pri-amiR-NbDXS	412	433	-
AACCGCGGTTTACATTGGCTCTTC	24	145	11.8585	pri-amiR-NbDXS	310	333	-
TCACTATCTCTCTATAATCGG	21	144	11.7767	pri-amiR-NbDXS	176	196	-
CGTTTAACGAAGAGGAGATGACGT	24	143	11.6949	pri-amiR-NbDXS	71	94	-
AGAGGAGATGACGTGTGTTCC	21	142	11.6132	pri-amiR-NbDXS	81	101	-
ACAGATGATGATCACATTCGT	21	141	11.5314	pri-amiR-NbDXS	268	288	-
GTATAAACCGCGGGTTCCTAACAG	24	140	11.4496	pri-amiR-NbDXS	248	271	-
AATGAAAAAGGCCGAGGCAAA	21	140	11.4496	pri-amiR-NbDXS	341	361	-
CACGTTTAACGAAGAGGAGATG	22	140	11.4496	pri-amiR-NbDXS	69	90	-
TTAGGAAACCGCGGTTTACA	20	138	11.286	pri-amiR-NbDXS	304	323	-
TACAATGAAAAAGGCCGAGGC	21	137	11.2042	pri-amiR-NbDXS	338	358	-
GATGACGTGTGTTCCTTCGAAC	22	137	11.2042	pri-amiR-NbDXS	87	108	-
TCTTACTACAATGAAAAAGGCCGA	24	135	11.0407	pri-amiR-NbDXS	332	355	-
TTCGTTATCTATTTTTTCTGT	21	135	11.0407	pri-amiR-NbDXS	284	304	-
TTTGTTCGTCTATAAATAGCACCT	24	134	10.9589	pri-amiR-NbDXS	115	138	-
CCGCGGGTTCCTAACAGATGATG	23	133	10.8771	pri-amiR-NbDXS	255	277	-
ATGAAAAAGGCCGAGGCAAAACGC	24	133	10.8771	pri-amiR-NbDXS	342	365	-
ATAAACCGCGGGTTCCTAACA	21	131	10.7135	pri-amiR-NbDXS	250	270	-
ACGCCTAAAATCACTTGAGAAT	22	130	10.6318	pri-amiR-NbDXS	362	383	-
AAGAGGAGATGACGTGTGTTCC	22	128	10.4682	pri-amiR-NbDXS	80	101	-
TTTTTTCTGTTAGGAAACCGCGGT	24	123	10.0593	pri-amiR-NbDXS	295	318	-
GAAAAAAAGGTAGTCATCAGA	21	122	9.9775	pri-amiR-NbDXS	10	30	-
TTCACGTTTAACGAAGAGGAGATG	24	121	9.89572	pri-amiR-NbDXS	67	90	-
ACGTTTAACGAAGAGGAGATG	21	121	9.89572	pri-amiR-NbDXS	70	90	-
GGGGAAAAAAAGGTAGTCATC	21	120	9.81394	pri-amiR-NbDXS	7	27	-
TTACTGTCCATTTAAGCTATC	21	119	9.73215	pri-amiR-NbDXS	393	413	-
TTCCTCACTTCCATCTTTTTAGCT	24	118	9.65037	pri-amiR-NbDXS	152	175	-
ATCGGTTTTATCTTTCTCTAAGTC	24	117	9.56859	pri-amiR-NbDXS	192	215	-
AACGAAGAGGAGATGACGTGTGTT	24	117	9.56859	pri-amiR-NbDXS	76	99	-
TAACGAAGAGGAGATGACGTGTGT	24	115	9.40502	pri-amiR-NbDXS	75	98	-
GGCTCTTCTTACTACAATGAAAAA	24	114	9.32324	pri-amiR-NbDXS	326	349	-
CACTATCTCTCTATAATCGGTT	22	113	9.24146	pri-amiR-NbDXS	177	198	-
AACCGCGGTTTACATTGGCTCT	22	112	9.15967	pri-amiR-NbDXS	310	331	-
TTTACATTGGCTCTTCTTACTA	22	110	8.99611	pri-amiR-NbDXS	318	339	-
TACTACAATGAAAAAGGCCGA	21	110	8.99611	pri-amiR-NbDXS	335	355	-
ACTACAATGAAAAAGGCCGAG	21	110	8.99611	pri-amiR-NbDXS	336	356	-
AAAACAAAGTAGAGAAGAATCTGT	24	110	8.99611	pri-amiR-NbDXS	226	249	-
TTTACATTGGCTCTTCTTACT	21	109	8.91433	pri-amiR-NbDXS	318	338	-
CTACAATGAAAAAGGCCGAGGC	22	109	8.91433	pri-amiR-NbDXS	337	358	-
TTTTTACTGTCCATTTAAGCTATC	24	108	8.83254	pri-amiR-NbDXS	390	413	-
CCGCGGTTTACATTGGCTCTTC	22	108	8.83254	pri-amiR-NbDXS	312	333	-
TTCACTATCTCTCTATAATCGG	22	108	8.83254	pri-amiR-NbDXS	175	196	-
GAAGAGGAGATGACGTGTGTTCCT	24	108	8.83254	pri-amiR-NbDXS	79	102	-
ATTTAAGCTATCTTTTATAAACGT	24	107	8.75076	pri-amiR-NbDXS	402	425	-
AAAAGGCCGAGGCAAAACGCC	21	105	8.58719	pri-amiR-NbDXS	346	366	-
ACTATCTCTCTATAATCGGTT	21	105	8.58719	pri-amiR-NbDXS	178	198	-
GTTTACATTGGCTCTTCTTACT	22	104	8.50541	pri-amiR-NbDXS	317	338	-
AGCTATCTTTTATAAACGTGTCTT	24	104	8.50541	pri-amiR-NbDXS	407	430	-
ACTATAGTATTTTGTCTAAAACAA	24	103	8.42363	pri-amiR-NbDXS	461	484	-
GGCTCTTCTTACTACAATGAA	21	103	8.42363	pri-amiR-NbDXS	326	346	-
ACGAAGAGGAGATGACGTGTGT	22	102	8.34185	pri-amiR-NbDXS	77	98	-
CACTATCTCTCTATAATCGGTTTT	24	102	8.34185	pri-amiR-NbDXS	177	200	-
TTACATTGGCTCTTCTTACTAC	22	101	8.26006	pri-amiR-NbDXS	319	340	-
CATCTTTTTAGCTTCACTATC	21	100	8.17828	pri-amiR-NbDXS	163	183	-
CATTGGCTCTTCTTACTACAATGA	24	100	8.17828	pri-amiR-NbDXS	322	345	-
CCGAGTTTTGTTCGTCTATAAATA	24	99	8.0965	pri-amiR-NbDXS	109	132	-
TTTATCTTTCTCTAAGTCACAACC	24	99	8.0965	pri-amiR-NbDXS	198	221	-
TTCGAACCCGAGTTTTGTTCG	21	98	8.01472	pri-amiR-NbDXS	102	122	-
TATAAACGTGTCTTATTTTCTATC	24	98	8.01472	pri-amiR-NbDXS	417	440	-
AAAGGTAGTCATCAGATATATATT	24	98	8.01472	pri-amiR-NbDXS	15	38	-
TTCTTACTACAATGAAAAAGGCCG	24	98	8.01472	pri-amiR-NbDXS	331	354	-
CCCGAGTTTTGTTCGTCTATA	21	96	7.85115	pri-amiR-NbDXS	108	128	-
GAAAAAGGCCGAGGCAAAACGCCT	24	96	7.85115	pri-amiR-NbDXS	344	367	-
ACCGCGGTTTACATTGGCTCT	21	95	7.76937	pri-amiR-NbDXS	311	331	-
ACTTCCATCTTTTTAGCTTCACTA	24	94	7.68758	pri-amiR-NbDXS	158	181	-
AATCGGTTTTATCTTTCTCTAAGT	24	94	7.68758	pri-amiR-NbDXS	191	214	-
AACAAAGTAGAGAAGAATCTGT	22	93	7.6058	pri-amiR-NbDXS	228	249	-
ATCTGTATAAACCGCGGGTTCCTA	24	93	7.6058	pri-amiR-NbDXS	244	267	-
CCTCACTTCCATCTTTTTAGCT	22	93	7.6058	pri-amiR-NbDXS	154	175	-
ACGTGTCTTATTTTCTATCTCTTT	24	92	7.52402	pri-amiR-NbDXS	422	445	-
TTTAACGAAGAGGAGATGACG	21	92	7.52402	pri-amiR-NbDXS	73	93	-
TGAAAAAGGCCGAGGCAAAAC	21	92	7.52402	pri-amiR-NbDXS	343	363	-
CTTCCATCTTTTTAGCTTCACT	22	92	7.52402	pri-amiR-NbDXS	159	180	-
GAAACCGCGGTTTACATTGGCTCT	24	91	7.44224	pri-amiR-NbDXS	308	331	-
TATAAACCGCGGGTTCCTAAC	21	91	7.44224	pri-amiR-NbDXS	249	269	-
AGAAGAATCTGTATAAACCGCGGG	24	89	7.27867	pri-amiR-NbDXS	238	261	-
TCTTACTACAATGAAAAAGGCC	22	89	7.27867	pri-amiR-NbDXS	332	353	-
CAAAACGCCTAAAATCACTTGAGA	24	87	7.1151	pri-amiR-NbDXS	358	381	-
TTGGCTCTTCTTACTACAATGAA	23	87	7.1151	pri-amiR-NbDXS	324	346	-
TTAACGAAGAGGAGATGACGTG	22	86	7.03332	pri-amiR-NbDXS	74	95	-
AAAAAAAGGTAGTCATCAGATA	22	85	6.95154	pri-amiR-NbDXS	11	32	-
CATTCGTTATCTATTTTTTCTGTT	24	83	6.78797	pri-amiR-NbDXS	282	305	-
CAAAAAAACAAAGTAGAGAAGA	22	83	6.78797	pri-amiR-NbDXS	222	243	-
TTTACTGTCCATTTAAGCTATC	22	83	6.78797	pri-amiR-NbDXS	392	413	-
AAAAAGGCCGAGGCAAAACGC	21	83	6.78797	pri-amiR-NbDXS	345	365	-
ACTACAATGAAAAAGGCCGAGGCA	24	83	6.78797	pri-amiR-NbDXS	336	359	-
TCTTTTATAAACGTGTCTTATTTT	24	82	6.70619	pri-amiR-NbDXS	412	435	-
AGCTATCTTTTATAAACGTGTC	22	82	6.70619	pri-amiR-NbDXS	407	428	-
ATGACGTGTGTTCCTTCGAAC	21	82	6.70619	pri-amiR-NbDXS	88	108	-
ACGAAGAGGAGATGACGTGTG	21	81	6.62441	pri-amiR-NbDXS	77	97	-
CGGTTTTATCTTTCTCTAAGTC	22	80	6.54262	pri-amiR-NbDXS	194	215	-
TAAACGTGTCTTATTTTCTATC	22	80	6.54262	pri-amiR-NbDXS	419	440	-
ACCGCGGTTTACATTGGCTCTTCT	24	80	6.54262	pri-amiR-NbDXS	311	334	-
AGTTTTGTTCGTCTATAAATAGCA	24	79	6.46084	pri-amiR-NbDXS	112	135	-
TTCCATCTTTTTAGCTTCACTATC	24	79	6.46084	pri-amiR-NbDXS	160	183	-
ACCGCGGGTTCCTAACAGATG	21	78	6.37906	pri-amiR-NbDXS	254	274	-
TTAGCTTCACTATCTCTCTATAAT	24	78	6.37906	pri-amiR-NbDXS	170	193	-
CTTACTACAATGAAAAAGGCCGAG	24	78	6.37906	pri-amiR-NbDXS	333	356	-
AACAGATGATGATCACATTCGT	22	78	6.37906	pri-amiR-NbDXS	267	288	-
TAAGCTATCTTTTATAAACGT	21	77	6.29728	pri-amiR-NbDXS	405	425	-
AGTTTTGTTCGTCTATAAATA	21	77	6.29728	pri-amiR-NbDXS	112	132	-
TTACTACAATGAAAAAGGCCGA	22	76	6.21549	pri-amiR-NbDXS	334	355	-
TTAAGCTATCTTTTATAAACGTGT	24	76	6.21549	pri-amiR-NbDXS	404	427	-
TGGCTCTTCTTACTACAATGAAAA	24	76	6.21549	pri-amiR-NbDXS	325	348	-
CTAACAGATGATGATCACATT	21	75	6.13371	pri-amiR-NbDXS	265	285	-
ACAATGAAAAAGGCCGAGGCA	21	75	6.13371	pri-amiR-NbDXS	339	359	-
ACATTCGTTATCTATTTTTTCTGT	24	75	6.13371	pri-amiR-NbDXS	281	304	-
TACATTGGCTCTTCTTACTAC	21	74	6.05193	pri-amiR-NbDXS	320	340	-
TAAGCTATCTTTTATAAACGTG	22	74	6.05193	pri-amiR-NbDXS	405	426	-
TTCGTTATCTATTTTTTCTGTTAG	24	74	6.05193	pri-amiR-NbDXS	284	307	-
GTTTACATTGGCTCTTCTTACTAC	24	73	5.97014	pri-amiR-NbDXS	317	340	-
GCGGGTTCCTAACAGATGATGATC	24	72	5.88836	pri-amiR-NbDXS	257	280	-
GAACCCGAGTTTTGTTCGTCTATA	24	72	5.88836	pri-amiR-NbDXS	105	128	-
CTTTTTACTGTCCATTTAAGCT	22	72	5.88836	pri-amiR-NbDXS	389	410	-
AAAAAAGGTAGTCATCAGATA	21	72	5.88836	pri-amiR-NbDXS	12	32	-
AAACCGCGGGTTCCTAACAGAT	22	71	5.80658	pri-amiR-NbDXS	252	273	-
TCGAACCCGAGTTTTGTTCGTC	22	71	5.80658	pri-amiR-NbDXS	103	124	-
TTAACGAAGAGGAGATGACGTGTG	24	71	5.80658	pri-amiR-NbDXS	74	97	-
CTAACAGATGATGATCACATTCGT	24	71	5.80658	pri-amiR-NbDXS	265	288	-
TTTTGTTCGTCTATAAATAGCA	22	71	5.80658	pri-amiR-NbDXS	114	135	-
TTTTGTTCGTCTATAAATAGCACC	24	70	5.7248	pri-amiR-NbDXS	114	137	-
GTTAGGAAACCGCGGTTTAC	20	69	5.64301	pri-amiR-NbDXS	303	322	-
TAAGCTATCTTTTATAAACGTGTC	24	68	5.56123	pri-amiR-NbDXS	405	428	-
ACATTGGCTCTTCTTACTACAATG	24	68	5.56123	pri-amiR-NbDXS	321	344	-
TTACATTGGCTCTTCTTACTA	21	67	5.47945	pri-amiR-NbDXS	319	339	-
ATAAACCGCGGGTTCCTAACAG	22	67	5.47945	pri-amiR-NbDXS	250	271	-
TTTAACGAAGAGGAGATGACGTGT	24	65	5.31588	pri-amiR-NbDXS	73	96	-
CCGCGGGTTCCTAACAGATGA	21	65	5.31588	pri-amiR-NbDXS	255	275	-
TCACTATCTCTCTATAATCGGTTT	24	65	5.31588	pri-amiR-NbDXS	176	199	-
TCACGTTTAACGAAGAGGAGA	21	65	5.31588	pri-amiR-NbDXS	68	88	-
CAATGAAAAAGGCCGAGGCAA	21	64	5.2341	pri-amiR-NbDXS	340	360	-
CTATAATCGGTTTTATCTTTCT	22	63	5.15232	pri-amiR-NbDXS	187	208	-
CAATGAAAAAGGCCGAGGCAAAA	23	63	5.15232	pri-amiR-NbDXS	340	362	-
CTACAATGAAAAAGGCCGAGGCAA	24	63	5.15232	pri-amiR-NbDXS	337	360	-
GTTTAACGAAGAGGAGATGACG	22	63	5.15232	pri-amiR-NbDXS	72	93	-
CACTTCCATCTTTTTAGCTTCACT	24	63	5.15232	pri-amiR-NbDXS	157	180	-
CGAAGAGGAGATGACGTGTGT	21	62	5.07053	pri-amiR-NbDXS	78	98	-
TGGCTCTTCTTACTACAATGAA	22	62	5.07053	pri-amiR-NbDXS	325	346	-
GAGATGACGTGTGTTCCTTCGAAC	24	61	4.98875	pri-amiR-NbDXS	85	108	-
TACTACAATGAAAAAGGCCGAGG	23	61	4.98875	pri-amiR-NbDXS	335	357	-
AACCCGAGTTTTGTTCGTCTATA	23	61	4.98875	pri-amiR-NbDXS	106	128	-
TTGTTCGTCTATAAATAGCACC	22	61	4.98875	pri-amiR-NbDXS	116	137	-
GCAAAACGCCTAAAATCACTT	21	61	4.98875	pri-amiR-NbDXS	357	377	-
AAACGCCTAAAATCACTTGAGAAT	24	61	4.98875	pri-amiR-NbDXS	360	383	-
AAACCGCGGGTTCCTAACAGATG	23	61	4.98875	pri-amiR-NbDXS	252	274	-
AATCAATTCTTTTTACTGTCCATT	24	60	4.90697	pri-amiR-NbDXS	381	404	-
GTTTAACGAAGAGGAGATGACGTG	24	60	4.90697	pri-amiR-NbDXS	72	95	-
GTATAAACCGCGGGTTCCTAAC	22	60	4.90697	pri-amiR-NbDXS	248	269	-
CGAAGAGGAGATGACGTGTGTT	22	60	4.90697	pri-amiR-NbDXS	78	99	-
ATAAACCGCGGGTTCCTAACAGA	23	60	4.90697	pri-amiR-NbDXS	250	272	-
CTTTTTACTGTCCATTTAAGCTAT	24	60	4.90697	pri-amiR-NbDXS	389	412	-
CTTCGAACCCGAGTTTTGTTCGTC	24	60	4.90697	pri-amiR-NbDXS	101	124	-
CGCGGGTTCCTAACAGATGAT	21	60	4.90697	pri-amiR-NbDXS	256	276	-
ACAAAGTAGAGAAGAATCTGT	21	59	4.82519	pri-amiR-NbDXS	229	249	-
CCGCGGTTTACATTGGCTCTT	21	59	4.82519	pri-amiR-NbDXS	312	332	-
AAACGTGTCTTATTTTCTATCTCT	24	59	4.82519	pri-amiR-NbDXS	420	443	-
CTTTTATAAACGTGTCTTATT	21	58	4.7434	pri-amiR-NbDXS	413	433	-
GAAACCGCGGTTTACATTGGCT	22	58	4.7434	pri-amiR-NbDXS	308	329	-
TATCTCTTTTGTTTAAACTAAG	22	57	4.66162	pri-amiR-NbDXS	437	458	-
CTTTTATAAACGTGTCTTATTT	22	57	4.66162	pri-amiR-NbDXS	413	434	-
CGGGTTCCTAACAGATGATGAT	22	57	4.66162	pri-amiR-NbDXS	258	279	-
CCCGAGTTTTGTTCGTCTATAAAT	24	57	4.66162	pri-amiR-NbDXS	108	131	-
ATCACTTGAGAATCAATTCTTT	22	55	4.49805	pri-amiR-NbDXS	371	392	-
AAACCGCGGGTTCCTAACAGATGA	24	55	4.49805	pri-amiR-NbDXS	252	275	-
AACGAAGAGGAGATGACGTGTG	22	55	4.49805	pri-amiR-NbDXS	76	97	-
TTTTTCTGTTAGGAAACCGCGGTT	24	55	4.49805	pri-amiR-NbDXS	296	319	-
AACCGCGGTTTACATTGGCTC	21	54	4.41627	pri-amiR-NbDXS	310	330	-
GGTTTACATTGGCTCTTCTTACTA	24	54	4.41627	pri-amiR-NbDXS	316	339	-
CTATCTCTCTATAATCGGTTTTAT	24	54	4.41627	pri-amiR-NbDXS	179	202	-
TTAGCTTCACTATCTCTCTAT	21	54	4.41627	pri-amiR-NbDXS	170	190	-
GAAGAATCTGTATAAACCGCGG	22	54	4.41627	pri-amiR-NbDXS	239	260	-
TGACGTGTGTTCCTTCGAACCC	22	53	4.33449	pri-amiR-NbDXS	89	110	-
CAGATGATGATCACATTCGTT	21	53	4.33449	pri-amiR-NbDXS	269	289	-
AACAGATGATGATCACATTCGTT	23	53	4.33449	pri-amiR-NbDXS	267	289	-
GATGACGTGTGTTCCTTCGAACC	23	53	4.33449	pri-amiR-NbDXS	87	109	-
TATCTTTCTCTAAGTCACAACC	22	53	4.33449	pri-amiR-NbDXS	200	221	-
TTTTATAAACGTGTCTTATTT	21	52	4.25271	pri-amiR-NbDXS	414	434	-
TCTTTCTCTAAGTCACAACCC	21	52	4.25271	pri-amiR-NbDXS	202	222	-
CTATCTTTTATAAACGTGTCTTAT	24	51	4.17092	pri-amiR-NbDXS	409	432	-
TTATCTTTCTCTAAGTCACAACCC	24	51	4.17092	pri-amiR-NbDXS	199	222	-
CCGCGGTTTACATTGGCTCTTCTT	24	51	4.17092	pri-amiR-NbDXS	312	335	-
GGTTTTATCTTTCTCTAAGTC	21	50	4.08914	pri-amiR-NbDXS	195	215	-
ATTTTTTCTGTTAGGAAACCGCGG	24	49	4.00736	pri-amiR-NbDXS	294	317	-
TAAACGTGTCTTATTTTCTATCTC	24	49	4.00736	pri-amiR-NbDXS	419	442	-
ACAGATGATGATCACATTCGTT	22	49	4.00736	pri-amiR-NbDXS	268	289	-
TCTTTTTAGCTTCACTATCTCT	22	49	4.00736	pri-amiR-NbDXS	165	186	-
TCCTTCGAACCCGAGTTTTGTT	22	49	4.00736	pri-amiR-NbDXS	99	120	-
TATAAATAGCACCTTCTCTTC	21	49	4.00736	pri-amiR-NbDXS	125	145	-
CTGTTAGGAAACCGCGGTTTAC	22	48	3.92557	pri-amiR-NbDXS	301	322	-
TCCTCACTTCCATCTTTTTAGCTT	24	48	3.92557	pri-amiR-NbDXS	153	176	-
TGATGATCACATTCGTTATCT	21	48	3.92557	pri-amiR-NbDXS	273	293	-
AACGCCTAAAATCACTTGAGAATC	24	47	3.84379	pri-amiR-NbDXS	361	384	-
ACCCGAGTTTTGTTCGTCTAT	21	47	3.84379	pri-amiR-NbDXS	107	127	-
TCTTTCTCTAAGTCACAACCCA	22	47	3.84379	pri-amiR-NbDXS	202	223	-
CCATCTTTTTAGCTTCACTATCTC	24	47	3.84379	pri-amiR-NbDXS	162	185	-
TGTTCGTCTATAAATAGCACC	21	46	3.76201	pri-amiR-NbDXS	117	137	-
GAATCAATTCTTTTTACTGTCCAT	24	46	3.76201	pri-amiR-NbDXS	380	403	-
CGTTATCTATTTTTTCTGTTAGGA	24	46	3.76201	pri-amiR-NbDXS	286	309	-
TTTAGCTTCACTATCTCTCTAT	22	46	3.76201	pri-amiR-NbDXS	169	190	-
CTGTATAAACCGCGGGTTCCTA	22	46	3.76201	pri-amiR-NbDXS	246	267	-
AAATCACTTGAGAATCAATTCTTT	24	46	3.76201	pri-amiR-NbDXS	369	392	-
AATTCTTTTTACTGTCCATTTAAG	24	46	3.76201	pri-amiR-NbDXS	385	408	-
CTTACTACAATGAAAAAGGCC	21	46	3.76201	pri-amiR-NbDXS	333	353	-
AAGAATCTGTATAAACCGCGG	21	45	3.68023	pri-amiR-NbDXS	240	260	-
CGGTTTACATTGGCTCTTCTTACT	24	45	3.68023	pri-amiR-NbDXS	315	338	-
CTGTCCATTTAAGCTATCTTT	21	45	3.68023	pri-amiR-NbDXS	396	416	-
GAGAAGAATCTGTATAAACCGC	22	45	3.68023	pri-amiR-NbDXS	237	258	-
AACCGCGGGTTCCTAACAGAT	21	45	3.68023	pri-amiR-NbDXS	253	273	-
TTCTTTTTACTGTCCATTTAAGCT	24	44	3.59844	pri-amiR-NbDXS	387	410	-
TTACATTGGCTCTTCTTACTACA	23	44	3.59844	pri-amiR-NbDXS	319	341	-
AAACCGCGGGTTCCTAACA	19	44	3.59844	pri-amiR-NbDXS	252	270	-
AAAAGGTAGTCATCAGATATATA	23	44	3.59844	pri-amiR-NbDXS	14	36	-
ATTTCACGTTTAACGAAGAGG	21	44	3.59844	pri-amiR-NbDXS	65	85	-
ATAAACGTGTCTTATTTTCTATCT	24	44	3.59844	pri-amiR-NbDXS	418	441	-
AAGGTAGTCATCAGATATATA	21	44	3.59844	pri-amiR-NbDXS	16	36	-
CCGCGGGTTCCTAACAGATG	20	44	3.59844	pri-amiR-NbDXS	255	274	-
TGGCTCTTCTTACTACAATGA	21	44	3.59844	pri-amiR-NbDXS	325	345	-
AAAGGTAGTCATCAGATATATA	22	44	3.59844	pri-amiR-NbDXS	15	36	-
GGTTTACATTGGCTCTTCTTACT	23	43	3.51666	pri-amiR-NbDXS	316	338	-
CGTGTCTTATTTTCTATCTCTT	22	43	3.51666	pri-amiR-NbDXS	423	444	-
TTACTGTCCATTTAAGCTATCTTT	24	43	3.51666	pri-amiR-NbDXS	393	416	-
GGGAAAAAAAGGTAGTCATCAGAT	24	43	3.51666	pri-amiR-NbDXS	8	31	-
TTTTACTGTCCATTTAAGCTATCT	24	42	3.43488	pri-amiR-NbDXS	391	414	-
TACTGTCCATTTAAGCTATCTTTT	24	42	3.43488	pri-amiR-NbDXS	394	417	-
TCGGTTTTATCTTTCTCTAAGTC	23	42	3.43488	pri-amiR-NbDXS	193	215	-
TCACTATCTCTCTATAATCGGT	22	42	3.43488	pri-amiR-NbDXS	176	197	-
AAACGTGTCTTATTTTCTATC	21	41	3.3531	pri-amiR-NbDXS	420	440	-
CTATAATCGGTTTTATCTTTCTCT	24	41	3.3531	pri-amiR-NbDXS	187	210	-
AAGAGGAGATGACGTGTGTTC	21	41	3.3531	pri-amiR-NbDXS	80	100	-
GGGTTCCTAACAGATGATGATC	22	41	3.3531	pri-amiR-NbDXS	259	280	-
TATAAACGTGTCTTATTTTCT	21	41	3.3531	pri-amiR-NbDXS	417	437	-
GGGGGAAAAAAAGGTAGTCATCAG	24	41	3.3531	pri-amiR-NbDXS	6	29	-
CGGGTTCCTAACAGATGATGATC	23	41	3.3531	pri-amiR-NbDXS	258	280	-
AACGTGTCTTATTTTCTATCTC	22	41	3.3531	pri-amiR-NbDXS	421	442	-
CTATCTCTCTATAATCGGTTTT	22	41	3.3531	pri-amiR-NbDXS	179	200	-
ACGTTTAACGAAGAGGAGATGACG	24	40	3.27131	pri-amiR-NbDXS	70	93	-
GAAAAAGGCCGAGGCAAAACGC	22	40	3.27131	pri-amiR-NbDXS	344	365	-
TAATCGGTTTTATCTTTCTCTAAG	24	40	3.27131	pri-amiR-NbDXS	190	213	-
CATCTTTTTAGCTTCACTATCTCT	24	40	3.27131	pri-amiR-NbDXS	163	186	-
TCGAACCCGAGTTTTGTTCGT	21	39	3.18953	pri-amiR-NbDXS	103	123	-
TAACGAAGAGGAGATGACGTGT	22	39	3.18953	pri-amiR-NbDXS	75	96	-
AAAAAAAGGTAGTCATCAGAT	21	39	3.18953	pri-amiR-NbDXS	11	31	-
TACAATGAAAAAGGCCGAGGCA	22	39	3.18953	pri-amiR-NbDXS	338	359	-
GTTCCTTCGAACCCGAGTTTTGTT	24	39	3.18953	pri-amiR-NbDXS	97	120	-
TATCTTTTATAAACGTGTCTTA	22	39	3.18953	pri-amiR-NbDXS	410	431	-
CGCCTAAAATCACTTGAGAATCAA	24	39	3.18953	pri-amiR-NbDXS	363	386	-
TTATAAACGTGTCTTATTTTC	21	38	3.10775	pri-amiR-NbDXS	416	436	-
TGTATAAACCGCGGGTTCCT	20	38	3.10775	pri-amiR-NbDXS	247	266	-
TGTTCGTCTATAAATAGCACCTTC	24	38	3.10775	pri-amiR-NbDXS	117	140	-
CCCGAGTTTTGTTCGTCTATAAA	23	38	3.10775	pri-amiR-NbDXS	108	130	-
TTTTGTTCGTCTATAAATAGC	21	38	3.10775	pri-amiR-NbDXS	114	134	-
AGGAGATGACGTGTGTTCCTTC	22	38	3.10775	pri-amiR-NbDXS	83	104	-
GGGGGAAAAAAAGGTAGTCATC	22	38	3.10775	pri-amiR-NbDXS	6	27	-
CTCTATAATCGGTTTTATCTTT	22	37	3.02596	pri-amiR-NbDXS	185	206	-
TTCCTAACAGATGATGATCACATT	24	37	3.02596	pri-amiR-NbDXS	262	285	-
TACTGTCCATTTAAGCTATCTT	22	37	3.02596	pri-amiR-NbDXS	394	415	-
ACTAAGAAACTATAGTATTTTGTC	24	37	3.02596	pri-amiR-NbDXS	453	476	-
ATCTCTCTATAATCGGTTTTAT	22	37	3.02596	pri-amiR-NbDXS	181	202	-
TCCTTCGAACCCGAGTTTTGT	21	37	3.02596	pri-amiR-NbDXS	99	119	-
ACAATGAAAAAGGCCGAGGCAAA	23	37	3.02596	pri-amiR-NbDXS	339	361	-
CAGATGATGATCACATTCGTTA	22	37	3.02596	pri-amiR-NbDXS	269	290	-
TTCCATCTTTTTAGCTTCACTA	22	37	3.02596	pri-amiR-NbDXS	160	181	-
CCCGAGTTTTGTTCGTCTATAA	22	36	2.94418	pri-amiR-NbDXS	108	129	-
TCTGTATAAACCGCGGGTTCCT	22	36	2.94418	pri-amiR-NbDXS	245	266	-
AGAGGAGATGACGTGTGTTCCT	22	36	2.94418	pri-amiR-NbDXS	81	102	-
TCTCTATAATCGGTTTTATCT	21	36	2.94418	pri-amiR-NbDXS	184	204	-
TCTATAATCGGTTTTATCTTTCTC	24	36	2.94418	pri-amiR-NbDXS	186	209	-
TGTATAAACCGCGGGTTCCTAA	22	36	2.94418	pri-amiR-NbDXS	247	268	-
TTTCTATCTCTTTTGTTTAAACTA	24	36	2.94418	pri-amiR-NbDXS	433	456	-
TGGCTCTTCTTACTACAATGAAA	23	36	2.94418	pri-amiR-NbDXS	325	347	-
ACGCCTAAAATCACTTGAGAATC	23	36	2.94418	pri-amiR-NbDXS	362	384	-
ATCTTTTATAAACGTGTCTTA	21	35	2.8624	pri-amiR-NbDXS	411	431	-
ACTGTCCATTTAAGCTATCTTT	22	35	2.8624	pri-amiR-NbDXS	395	416	-
AAAACGCCTAAAATCACTTGAG	22	35	2.8624	pri-amiR-NbDXS	359	380	-
TTTAAGCTATCTTTTATAAACGTG	24	34	2.78062	pri-amiR-NbDXS	403	426	-
GGCTCTTCTTACTACAATGAAAA	23	34	2.78062	pri-amiR-NbDXS	326	348	-
TAACAGATGATGATCACATTCG	22	34	2.78062	pri-amiR-NbDXS	266	287	-
CAAAACATGAAAGAACAGATTAGA	24	34	2.78062	pri-amiR-NbDXS	482	505	-
CCTAACAGATGATGATCACATT	22	34	2.78062	pri-amiR-NbDXS	264	285	-
ATAAACGTGTCTTATTTTCTA	21	34	2.78062	pri-amiR-NbDXS	418	438	-
CGCGGTTTACATTGGCTCTTCT	22	34	2.78062	pri-amiR-NbDXS	313	334	-
AACCCGAGTTTTGTTCGTCTATAA	24	34	2.78062	pri-amiR-NbDXS	106	129	-
CCTCACTTCCATCTTTTTAGCTTC	24	34	2.78062	pri-amiR-NbDXS	154	177	-
CGCGGTTTACATTGGCTCTTC	21	33	2.69883	pri-amiR-NbDXS	313	333	-
TGTTAGGAAACCGCGGTTTACA	22	33	2.69883	pri-amiR-NbDXS	302	323	-
TTTTCTGTTAGGAAACCGCGGT	22	33	2.69883	pri-amiR-NbDXS	297	318	-
TTTTTCTGTTAGGAAACCGCGG	22	33	2.69883	pri-amiR-NbDXS	296	317	-
ACCCGAGTTTTGTTCGTCTATA	22	33	2.69883	pri-amiR-NbDXS	107	128	-
TATCTTTTATAAACGTGTCTT	21	33	2.69883	pri-amiR-NbDXS	410	430	-
CGCCTAAAATCACTTGAGAAT	21	33	2.69883	pri-amiR-NbDXS	363	383	-
AAGCTATCTTTTATAAACGTGTCT	24	33	2.69883	pri-amiR-NbDXS	406	429	-
TGTATAAACCGCGGGTTCCTAACA	24	33	2.69883	pri-amiR-NbDXS	247	270	-
TCAATTCTTTTTACTGTCCATT	22	33	2.69883	pri-amiR-NbDXS	383	404	-
ACTGTCCATTTAAGCTATCTT	21	33	2.69883	pri-amiR-NbDXS	395	415	-
TATAGTATTTTGTCTAAAACAA	22	32	2.61705	pri-amiR-NbDXS	463	484	-
AGATGACGTGTGTTCCTT	18	32	2.61705	pri-amiR-NbDXS	86	103	-
TTCCTTCGAACCCGAGTTTTGT	22	32	2.61705	pri-amiR-NbDXS	98	119	-
TTATAAACGTGTCTTATTTTCT	22	32	2.61705	pri-amiR-NbDXS	416	437	-
CTAAGAAACTATAGTATTTTGT	22	32	2.61705	pri-amiR-NbDXS	454	475	-
GGGGAAAAAAAGGTAGTCATCAGA	24	32	2.61705	pri-amiR-NbDXS	7	30	-
TCTCTCTATAATCGGTTTTATCTT	24	32	2.61705	pri-amiR-NbDXS	182	205	-
CTGTCCATTTAAGCTATCTTTT	22	32	2.61705	pri-amiR-NbDXS	396	417	-
TCTATCTCTTTTGTTTAAACTAAG	24	32	2.61705	pri-amiR-NbDXS	435	458	-
ACAATGAAAAAGGCCGAGGCAA	22	32	2.61705	pri-amiR-NbDXS	339	360	-
CATGAAAGAACAGATTAGATC	21	32	2.61705	pri-amiR-NbDXS	487	507	-
ACATGAAAGAACAGATTAGATC	22	32	2.61705	pri-amiR-NbDXS	486	507	-
TGTATAAACCGCGGGTTCCTAAC	23	31	2.53527	pri-amiR-NbDXS	247	269	-
TCCATCTTTTTAGCTTCACTA	21	31	2.53527	pri-amiR-NbDXS	161	181	-
AATAGCACCTTCTCTTCTCCTTCT	24	31	2.53527	pri-amiR-NbDXS	129	152	-
AAAAAGGTAGTCATCAGATATATA	24	31	2.53527	pri-amiR-NbDXS	13	36	-
CTATCTTTTATAAACGTGTCTT	22	31	2.53527	pri-amiR-NbDXS	409	430	-
ATTCGTTATCTATTTTTTCTGTTA	24	31	2.53527	pri-amiR-NbDXS	283	306	-
AAACCGCGGTTTACATTGGCT	21	31	2.53527	pri-amiR-NbDXS	309	329	-
CAAAAAAACAAAGTAGAGAAG	21	31	2.53527	pri-amiR-NbDXS	222	242	-
CTCACTTCCATCTTTTTAGCT	21	31	2.53527	pri-amiR-NbDXS	155	175	-
GAACCCGAGTTTTGTTCGTCTA	22	31	2.53527	pri-amiR-NbDXS	105	126	-
CTTTTATAAACGTGTCTTATTTT	23	31	2.53527	pri-amiR-NbDXS	413	435	-
AATGAAAAAGGCCGAGGCAAAAC	23	31	2.53527	pri-amiR-NbDXS	341	363	-
AAAAAAACAAAGTAGAGAAGA	21	30	2.45348	pri-amiR-NbDXS	223	243	-
TCTTTTTACTGTCCATTTAAGCTA	24	30	2.45348	pri-amiR-NbDXS	388	411	-
CCATCTTTTTAGCTTCACTATC	22	30	2.45348	pri-amiR-NbDXS	162	183	-
CGTTTAACGAAGAGGAGATG	20	30	2.45348	pri-amiR-NbDXS	71	90	-
CGCCTAAAATCACTTGAGAATCA	23	30	2.45348	pri-amiR-NbDXS	363	385	-
TAAACCGCGGGTTCCTAACAGAT	23	30	2.45348	pri-amiR-NbDXS	251	273	-
GCTATCTTTTATAAACGTGTC	21	30	2.45348	pri-amiR-NbDXS	408	428	-
GGAAACCGCGGTTTACATTGGCTC	24	30	2.45348	pri-amiR-NbDXS	307	330	-
TATAATCGGTTTTATCTTTCTCTA	24	30	2.45348	pri-amiR-NbDXS	188	211	-
AGATGACGTGTGTTCCTTCGA	21	29	2.3717	pri-amiR-NbDXS	86	106	-
TTACTACAATGAAAAAGGCCGAG	23	29	2.3717	pri-amiR-NbDXS	334	356	-
TTTTATCTTTCTCTAAGTCACA	22	29	2.3717	pri-amiR-NbDXS	197	218	-
CTATAGTATTTTGTCTAAAACAAA	24	29	2.3717	pri-amiR-NbDXS	462	485	-
TCTTTCTCTAAGTCACAACCCAAA	24	29	2.3717	pri-amiR-NbDXS	202	225	-
TCTCTCTATAATCGGTTTTAT	21	28	2.28992	pri-amiR-NbDXS	182	202	-
GTTTACATTGGCTCTTCTTAC	21	28	2.28992	pri-amiR-NbDXS	317	337	-
CTTACTACAATGAAAAAGGCCG	22	28	2.28992	pri-amiR-NbDXS	333	354	-
CCCAAAAAAACAAAGTAGAGAAGA	24	28	2.28992	pri-amiR-NbDXS	220	243	-
CTTCTTACTACAATGAAAAAGGCC	24	28	2.28992	pri-amiR-NbDXS	330	353	-
GAAAAAGGCCGAGGCAAAACGCC	23	28	2.28992	pri-amiR-NbDXS	344	366	-
TAATTTCACGTTTAACGAAGAGGA	24	28	2.28992	pri-amiR-NbDXS	63	86	-
CCTAAAATCACTTGAGAATCA	21	28	2.28992	pri-amiR-NbDXS	365	385	-
AACCCGAGTTTTGTTCGTCTA	21	28	2.28992	pri-amiR-NbDXS	106	126	-
GAAGAATCTGTATAAACCGCGGGT	24	28	2.28992	pri-amiR-NbDXS	239	262	-
TCTTTTATAAACGTGTCTTAT	21	28	2.28992	pri-amiR-NbDXS	412	432	-
TTCCTAACAGATGATGATCACA	22	28	2.28992	pri-amiR-NbDXS	262	283	-
ATCTTTTATAAACGTGTCTTATTT	24	28	2.28992	pri-amiR-NbDXS	411	434	-
TCTCTCTATAATCGGTTTTATC	22	28	2.28992	pri-amiR-NbDXS	182	203	-
GAAAAAGGCCGAGGCAAAACG	21	28	2.28992	pri-amiR-NbDXS	344	364	-
TACATTGGCTCTTCTTACTACAA	23	28	2.28992	pri-amiR-NbDXS	320	342	-
TAATCGGTTTTATCTTTCTCT	21	28	2.28992	pri-amiR-NbDXS	190	210	-
AGGGGGGAAAAAAAGGTAGTCATC	24	27	2.20814	pri-amiR-NbDXS	4	27	-
GGGAAAAAAAGGTAGTCATCAG	22	27	2.20814	pri-amiR-NbDXS	8	29	-
CACTATCTCTCTATAATCGGT	21	27	2.20814	pri-amiR-NbDXS	177	197	-
TTTTAGCTTCACTATCTCTCTA	22	27	2.20814	pri-amiR-NbDXS	168	189	-
AACGTGTCTTATTTTCTATCTCTT	24	27	2.20814	pri-amiR-NbDXS	421	444	-
CTTCACTATCTCTCTATAATCGGTT	25	27	2.20814	pri-amiR-NbDXS	174	198	-
TTTTTACTGTCCATTTAAGCT	21	27	2.20814	pri-amiR-NbDXS	390	410	-
ACAAAACATGAAAGAACAGATT	22	27	2.20814	pri-amiR-NbDXS	481	502	-
TGTTCCTTCGAACCCGAGTTTTGT	24	27	2.20814	pri-amiR-NbDXS	96	119	-
TATAATCGGTTTTATCTTTCT	21	27	2.20814	pri-amiR-NbDXS	188	208	-
ACAAAGTAGAGAAGAATCTGTATA	24	26	2.12635	pri-amiR-NbDXS	229	252	-
AAACTATAGTATTTTGTCTAA	21	26	2.12635	pri-amiR-NbDXS	459	479	-
CAAAAAAACAAAGTAGAGAAGAAT	24	26	2.12635	pri-amiR-NbDXS	222	245	-
TTTCTGTTAGGAAACCGCGGTT	22	26	2.12635	pri-amiR-NbDXS	298	319	-
CTCTCTATAATCGGTTTTATCTTT	24	26	2.12635	pri-amiR-NbDXS	183	206	-
TCACTTGAGAATCAATTCTTT	21	26	2.12635	pri-amiR-NbDXS	372	392	-
GTCTTATTTTCTATCTCTTTTGTT	24	26	2.12635	pri-amiR-NbDXS	426	449	-
TACTGTCCATTTAAGCTATCT	21	26	2.12635	pri-amiR-NbDXS	394	414	-
AGCTTCACTATCTCTCTATAAT	22	26	2.12635	pri-amiR-NbDXS	172	193	-
CAATTCTTTTTACTGTCCATT	21	26	2.12635	pri-amiR-NbDXS	384	404	-
TTTACTGTCCATTTAAGCTATCTT	24	26	2.12635	pri-amiR-NbDXS	392	415	-
AGCTATCTTTTATAAACGTGT	21	26	2.12635	pri-amiR-NbDXS	407	427	-
AAGGCCGAGGCAAAACGCCTAAAA	24	26	2.12635	pri-amiR-NbDXS	348	371	-
TAAATAGCACCTTCTCTTCTCC	22	26	2.12635	pri-amiR-NbDXS	127	148	-
AGAGGAGATGACGTGTGTTCCTTC	24	26	2.12635	pri-amiR-NbDXS	81	104	-
TATAAACCGCGGGTTCCTAACAG	23	26	2.12635	pri-amiR-NbDXS	249	271	-
ATTAGATCTCATCTTTAGTCT	21	26	2.12635	pri-amiR-NbDXS	500	520	-
CGTGTCTTATTTTCTATCTCT	21	25	2.04457	pri-amiR-NbDXS	423	443	-
CCTCACTTCCATCTTTTTAGC	21	25	2.04457	pri-amiR-NbDXS	154	174	-
TTCACGTTTAACGAAGAGGAGA	22	25	2.04457	pri-amiR-NbDXS	67	88	-
TTTTTAGCTTCACTATCTCTC	21	25	2.04457	pri-amiR-NbDXS	167	187	-
TCTATAATCGGTTTTATCTTT	21	25	2.04457	pri-amiR-NbDXS	186	206	-
TTTCTCTAAGTCACAACCCAA	21	25	2.04457	pri-amiR-NbDXS	204	224	-
TTTTACTGTCCATTTAAGCTA	21	25	2.04457	pri-amiR-NbDXS	391	411	-
ACTTCCATCTTTTTAGCTTCAC	22	25	2.04457	pri-amiR-NbDXS	158	179	-
GTGTCTTATTTTCTATCTCTTT	22	25	2.04457	pri-amiR-NbDXS	424	445	-
ACGTGTCTTATTTTCTATCTCT	22	25	2.04457	pri-amiR-NbDXS	422	443	-
TATCTTTCTCTAAGTCACAACCCA	24	25	2.04457	pri-amiR-NbDXS	200	223	-
TTACTACAATGAAAAAGGCC	20	25	2.04457	pri-amiR-NbDXS	334	353	-
AGGAAACCGCGGTTTACATTGGC	23	25	2.04457	pri-amiR-NbDXS	306	328	-
GCTATCTTTTATAAACGTGTCT	22	25	2.04457	pri-amiR-NbDXS	408	429	-
TCTTTTTACTGTCCATTTAAGCT	23	25	2.04457	pri-amiR-NbDXS	388	410	-
CCTTCGAACCCGAGTTTTGTT	21	25	2.04457	pri-amiR-NbDXS	100	120	-
CGGTTTTATCTTTCTCTAAGTCAC	24	24	1.96279	pri-amiR-NbDXS	194	217	-
CATTCGTTATCTATTTTTTCTG	22	24	1.96279	pri-amiR-NbDXS	282	303	-
ACCGCGGGTTCCTAACAGATGA	22	24	1.96279	pri-amiR-NbDXS	254	275	-
TTACTGTCCATTTAAGCTATCT	22	24	1.96279	pri-amiR-NbDXS	393	414	-
TCCTCACTTCCATCTTTTTAGC	22	24	1.96279	pri-amiR-NbDXS	153	174	-
TTAACGAAGAGGAGATGACGT	21	24	1.96279	pri-amiR-NbDXS	74	94	-
AGATGACGTGTGTTCCTTCGAAC	23	24	1.96279	pri-amiR-NbDXS	86	108	-
CGCGGTTTACATTGGCTCTTCTTA	24	24	1.96279	pri-amiR-NbDXS	313	336	-
TAATCGGTTTTATCTTTCTCTA	22	24	1.96279	pri-amiR-NbDXS	190	211	-
AAACGTGTCTTATTTTCTATCT	22	24	1.96279	pri-amiR-NbDXS	420	441	-
AGATGATGATCACATTCGTT	20	24	1.96279	pri-amiR-NbDXS	270	289	-
CCTAACAGATGATGATCACATTCG	24	24	1.96279	pri-amiR-NbDXS	264	287	-
GTTTTGTTCGTCTATAAATAGCAC	24	24	1.96279	pri-amiR-NbDXS	113	136	-
TTTCTCTAAGTCACAACCCAAA	22	24	1.96279	pri-amiR-NbDXS	204	225	-
CTTTCTCTAAGTCACAACCCA	21	23	1.881	pri-amiR-NbDXS	203	223	-
TCGGTTTTATCTTTCTCTAAGT	22	23	1.881	pri-amiR-NbDXS	193	214	-
ACCGCGGTTTACATTGGCTCTT	22	23	1.881	pri-amiR-NbDXS	311	332	-
GAACCCGAGTTTTGTTCGTCT	21	23	1.881	pri-amiR-NbDXS	105	125	-
ACAGATTAGATCTCATCTTTAGTC	24	23	1.881	pri-amiR-NbDXS	496	519	-
TGTCCATTTAAGCTATCTTTT	21	23	1.881	pri-amiR-NbDXS	397	417	-
ACCCAAAAAAACAAAGTAGAGAAG	24	23	1.881	pri-amiR-NbDXS	219	242	-
GAGTTTTGTTCGTCTATAAATA	22	23	1.881	pri-amiR-NbDXS	111	132	-
CTCTCTATAATCGGTTTTATC	21	23	1.881	pri-amiR-NbDXS	183	203	-
GAAAAAAAGGTAGTCATCAG	20	22	1.79922	pri-amiR-NbDXS	10	29	-
GAAGAGGAGATGACGTGTGTT	21	22	1.79922	pri-amiR-NbDXS	79	99	-
ATTCGTTATCTATTTTTTCTGTT	23	22	1.79922	pri-amiR-NbDXS	283	305	-
GGTTTACATTGGCTCTTCTTA	21	22	1.79922	pri-amiR-NbDXS	316	336	-
AAACATGAAAGAACAGATTAGATC	24	22	1.79922	pri-amiR-NbDXS	484	507	-
CTTCGAACCCGAGTTTTGTTCG	22	22	1.79922	pri-amiR-NbDXS	101	122	-
CAAAGTAGAGAAGAATCTGTATA	23	22	1.79922	pri-amiR-NbDXS	230	252	-
TCTTTTTAGCTTCACTATCTC	21	22	1.79922	pri-amiR-NbDXS	165	185	-
GAAAAAAAGGTAGTCATCAGAT	22	22	1.79922	pri-amiR-NbDXS	10	31	-
CCTTCGAACCCGAGTTTTGTTCG	23	22	1.79922	pri-amiR-NbDXS	100	122	-
ATCTTTTATAAACGTGTCTTAT	22	22	1.79922	pri-amiR-NbDXS	411	432	-
ATTCTTTTTACTGTCCATTTA	21	22	1.79922	pri-amiR-NbDXS	386	406	-
CAAAACGCCTAAAATCACTT	20	22	1.79922	pri-amiR-NbDXS	358	377	-
TCACATTCGTTATCTATTTTT	21	22	1.79922	pri-amiR-NbDXS	279	299	-
CACGTTTAACGAAGAGGAGAT	21	22	1.79922	pri-amiR-NbDXS	69	89	-
TGATGATCACATTCGTTATCTA	22	21	1.71744	pri-amiR-NbDXS	273	294	-
TTATAAACGTGTCTTATTTTCTAT	24	21	1.71744	pri-amiR-NbDXS	416	439	-
CACAACCCAAAAAAACAAAGTAGA	24	21	1.71744	pri-amiR-NbDXS	215	238	-
TGTATAAACCGCGGGTTCC	19	21	1.71744	pri-amiR-NbDXS	247	265	-
CTCTTCTTACTACAATGAAAAAGG	24	21	1.71744	pri-amiR-NbDXS	328	351	-
CCAAAAAAACAAAGTAGAGAAGAA	24	21	1.71744	pri-amiR-NbDXS	221	244	-
CTTCCTCACTTCCATCTTTTTAGC	24	21	1.71744	pri-amiR-NbDXS	151	174	-
AAAGGCCGAGGCAAAACGCCTAAA	24	21	1.71744	pri-amiR-NbDXS	347	370	-
GGGGAAAAAAAGGTAGTCATCAG	23	20	1.63566	pri-amiR-NbDXS	7	29	-
CGCCTAAAATCACTTGAGAATC	22	20	1.63566	pri-amiR-NbDXS	363	384	-
TCACATTCGTTATCTATTTTTTCT	24	20	1.63566	pri-amiR-NbDXS	279	302	-
ATGACGTGTGTTCCTTCGAACCCG	24	20	1.63566	pri-amiR-NbDXS	88	111	-
ATCTGTATAAACCGCGGGTTC	21	20	1.63566	pri-amiR-NbDXS	244	264	-
AAACAAAACATGAAAGAACAGATT	24	20	1.63566	pri-amiR-NbDXS	479	502	-
TTCACTATCTCTCTATAATCG	21	20	1.63566	pri-amiR-NbDXS	175	195	-
TGTTCCTTCGAACCCGAGTTT	21	20	1.63566	pri-amiR-NbDXS	96	116	-
ATGAAAAAGGCCGAGGCAAA	20	20	1.63566	pri-amiR-NbDXS	342	361	-
TCGTTATCTATTTTTTCTGTT	21	20	1.63566	pri-amiR-NbDXS	285	305	-
ATCAATTCTTTTTACTGTCCATTT	24	20	1.63566	pri-amiR-NbDXS	382	405	-
CTCTATAATCGGTTTTATCTTTCT	24	20	1.63566	pri-amiR-NbDXS	185	208	-
TTTTATAAACGTGTCTTATTTT	22	20	1.63566	pri-amiR-NbDXS	414	435	-
TTCTTTTTACTGTCCATTTAAGC	23	20	1.63566	pri-amiR-NbDXS	387	409	-
TTACATTGGCTCTTCTTACT	20	20	1.63566	pri-amiR-NbDXS	319	338	-
TTTTTTCTGTTAGGAAACCGCG	22	20	1.63566	pri-amiR-NbDXS	295	316	-
AACCCGAGTTTTGTTCGTCTAT	22	20	1.63566	pri-amiR-NbDXS	106	127	-
GAAACTATAGTATTTTGTCTA	21	20	1.63566	pri-amiR-NbDXS	458	478	-
TTATTTTCTATCTCTTTTGTT	21	20	1.63566	pri-amiR-NbDXS	429	449	-
CATGAAAGAACAGATTAGATCT	22	19	1.55387	pri-amiR-NbDXS	487	508	-
AACTATAGTATTTTGTCTAAAACA	24	19	1.55387	pri-amiR-NbDXS	460	483	-
GAAACCGCGGTTTACATTGGC	21	19	1.55387	pri-amiR-NbDXS	308	328	-
ATTTCACGTTTAACGAAGAGGA	22	19	1.55387	pri-amiR-NbDXS	65	86	-
TTCTCTAAGTCACAACCCAAA	21	19	1.55387	pri-amiR-NbDXS	205	225	-
CTGTCCATTTAAGCTATCTTTTAT	24	19	1.55387	pri-amiR-NbDXS	396	419	-
CCTTCGAACCCGAGTTTTGTTCGTC	25	19	1.55387	pri-amiR-NbDXS	100	124	-
AAACATGAAAGAACAGATTAGA	22	19	1.55387	pri-amiR-NbDXS	484	505	-
TTCTGTTAGGAAACCGCGGTTTAC	24	19	1.55387	pri-amiR-NbDXS	299	322	-
GTATAAACCGCGGGTTCCTA	20	19	1.55387	pri-amiR-NbDXS	248	267	-
GGGTTCCTAACAGATGATGAT	21	19	1.55387	pri-amiR-NbDXS	259	279	-
CCTTCGAACCCGAGTTTTGTTC	22	19	1.55387	pri-amiR-NbDXS	100	121	-
TTCGTCTATAAATAGCACCTTC	22	19	1.55387	pri-amiR-NbDXS	119	140	-
GAAGAATCTGTATAAACCGCGGG	23	19	1.55387	pri-amiR-NbDXS	239	261	-
AAACCGCGGTTTACATTGGCTC	22	19	1.55387	pri-amiR-NbDXS	309	330	-
TCGTTATCTATTTTTTCTGTTAGG	24	19	1.55387	pri-amiR-NbDXS	285	308	-
GGCTCTTCTTACTACAATGA	20	19	1.55387	pri-amiR-NbDXS	326	345	-
AAAAAAAGGTAGTCATCAGATATA	24	19	1.55387	pri-amiR-NbDXS	11	34	-
TCCATCTTTTTAGCTTCACTATC	23	18	1.47209	pri-amiR-NbDXS	161	183	-
CCGAGTTTTGTTCGTCTATAA	21	18	1.47209	pri-amiR-NbDXS	109	129	-
CTATCTCTCTATAATCGGTTT	21	18	1.47209	pri-amiR-NbDXS	179	199	-
AAAAGGTAGTCATCAGATATA	21	18	1.47209	pri-amiR-NbDXS	14	34	-
CAATTCTTTTTACTGTCCATTT	22	18	1.47209	pri-amiR-NbDXS	384	405	-
AACAAAGTAGAGAAGAATCTG	21	18	1.47209	pri-amiR-NbDXS	228	248	-
TAAAACAAAACATGAAAGAACAGA	24	18	1.47209	pri-amiR-NbDXS	477	500	-
ATGATGATCACATTCGTTATC	21	18	1.47209	pri-amiR-NbDXS	272	292	-
AAAACAAAGTAGAGAAGAATC	21	18	1.47209	pri-amiR-NbDXS	226	246	-
CCTAAAATCACTTGAGAATCAATT	24	18	1.47209	pri-amiR-NbDXS	365	388	-
AACGAAGAGGAGATGACGTGT	21	18	1.47209	pri-amiR-NbDXS	76	96	-
TTCGAACCCGAGTTTTGTTCGT	22	18	1.47209	pri-amiR-NbDXS	102	123	-
ACGTGTCTTATTTTCTATCTC	21	18	1.47209	pri-amiR-NbDXS	422	442	-
CTATTTTTTCTGTTAGGAAACCGC	24	18	1.47209	pri-amiR-NbDXS	292	315	-
AACGTGTCTTATTTTCTATCT	21	18	1.47209	pri-amiR-NbDXS	421	441	-
AAGAAACTATAGTATTTTGTCTAA	24	18	1.47209	pri-amiR-NbDXS	456	479	-
ATTTCACGTTTAACGAAGAGGAGA	24	18	1.47209	pri-amiR-NbDXS	65	88	-
CACGTTTAACGAAGAGGAGATGAC	24	18	1.47209	pri-amiR-NbDXS	69	92	-
ACATTGGCTCTTCTTACTAC	20	18	1.47209	pri-amiR-NbDXS	321	340	-
CAACCCAAAAAAACAAAGTAGAGA	24	18	1.47209	pri-amiR-NbDXS	217	240	-
TCACTTCCATCTTTTTAGCTTC	22	18	1.47209	pri-amiR-NbDXS	156	177	-
TTCCTTCGAACCCGAGTTTTG	21	18	1.47209	pri-amiR-NbDXS	98	118	-
TCTTTTTAGCTTCACTATCTCTCT	24	18	1.47209	pri-amiR-NbDXS	165	188	-
TAACAGATGATGATCACATTC	21	18	1.47209	pri-amiR-NbDXS	266	286	-
CTCACTTCCATCTTTTTAGCTT	22	18	1.47209	pri-amiR-NbDXS	155	176	-
ACTACAATGAAAAAGGCCGAGGC	23	18	1.47209	pri-amiR-NbDXS	336	358	-
ATAAACCGCGGGTTCCTAAC	20	18	1.47209	pri-amiR-NbDXS	250	269	-
GAGGAGATGACGTGTGTTCCTTC	23	18	1.47209	pri-amiR-NbDXS	82	104	-
TCCTTCGAACCCGAGTTTTGTTCGT	25	18	1.47209	pri-amiR-NbDXS	99	123	-
TTTACATTGGCTCTTCTTACTAC	23	17	1.39031	pri-amiR-NbDXS	318	340	-
TACAATGAAAAAGGCCGAGGCAA	23	17	1.39031	pri-amiR-NbDXS	338	360	-
CGAGTTTTGTTCGTCTATAAA	21	17	1.39031	pri-amiR-NbDXS	110	130	-
TCGTCTATAAATAGCACCTTCTCT	24	17	1.39031	pri-amiR-NbDXS	120	143	-
CACATTCGTTATCTATTTTTTCTG	24	17	1.39031	pri-amiR-NbDXS	280	303	-
ACAATGAAAAAGGCCGAGGC	20	17	1.39031	pri-amiR-NbDXS	339	358	-
AACTATAGTATTTTGTCTAA	20	17	1.39031	pri-amiR-NbDXS	460	479	-
GAAACTATAGTATTTTGTCT	20	17	1.39031	pri-amiR-NbDXS	458	477	-
ATTGGCTCTTCTTACTACAAT	21	17	1.39031	pri-amiR-NbDXS	323	343	-
GAAACTATAGTATTTTGTCTAA	22	17	1.39031	pri-amiR-NbDXS	458	479	-
CGTTTAACGAAGAGGAGATGACG	23	17	1.39031	pri-amiR-NbDXS	71	93	-
CGTGTCTTATTTTCTATCTCTTTT	24	17	1.39031	pri-amiR-NbDXS	423	446	-
GCTTCACTATCTCTCTATAAT	21	17	1.39031	pri-amiR-NbDXS	173	193	-
GGGAAAAAAAGGTAGTCATC	20	17	1.39031	pri-amiR-NbDXS	8	27	-
AAAGGCCGAGGCAAAACGCCT	21	17	1.39031	pri-amiR-NbDXS	347	367	-
CAACCCAAAAAAACAAAGTAG	21	17	1.39031	pri-amiR-NbDXS	217	237	-
AAAAAAACAAAGTAGAGAAGAATC	24	17	1.39031	pri-amiR-NbDXS	223	246	-
CTTATTTTCTATCTCTTTTGTT	22	17	1.39031	pri-amiR-NbDXS	428	449	-
GACGTGTGTTCCTTCGAACC	20	17	1.39031	pri-amiR-NbDXS	90	109	-
CTTTCTCTAAGTCACAACCCAAAA	24	17	1.39031	pri-amiR-NbDXS	203	226	-
TTTTTCTGTTAGGAAACCGCGGT	23	17	1.39031	pri-amiR-NbDXS	296	318	-
GGGAAAAAAAGGTAGTCATCA	21	17	1.39031	pri-amiR-NbDXS	8	28	-
ACTATCTCTCTATAATCGGTTTT	23	17	1.39031	pri-amiR-NbDXS	178	200	-
TCTGTATAAACCGCGGGTTCCTA	23	16	1.30852	pri-amiR-NbDXS	245	267	-
GGAAAAAAAGGTAGTCATCAGATA	24	16	1.30852	pri-amiR-NbDXS	9	32	-
TTAAGCTATCTTTTATAAACGT	22	16	1.30852	pri-amiR-NbDXS	404	425	-
CTTCGAACCCGAGTTTTGTTC	21	16	1.30852	pri-amiR-NbDXS	101	121	-
GCTATCTTTTATAAACGTGTCTTA	24	16	1.30852	pri-amiR-NbDXS	408	431	-
TATTTTTTCTGTTAGGAAACCGCG	24	16	1.30852	pri-amiR-NbDXS	293	316	-
TTTTATCTTTCTCTAAGTCAC	21	16	1.30852	pri-amiR-NbDXS	197	217	-
GGTTTTATCTTTCTCTAAGTCACA	24	16	1.30852	pri-amiR-NbDXS	195	218	-
GATGATGATCACATTCGTTATC	22	16	1.30852	pri-amiR-NbDXS	271	292	-
ACAGATGATGATCACATTCGTTAT	24	16	1.30852	pri-amiR-NbDXS	268	291	-
TTAGATCTCATCTTTAGTCTC	21	16	1.30852	pri-amiR-NbDXS	501	521	-
CGCGGGTTCCTAACAGATGATGA	23	16	1.30852	pri-amiR-NbDXS	256	278	-
GCGGTTTACATTGGCTCTTCTT	22	16	1.30852	pri-amiR-NbDXS	314	335	-
CAAAGTAGAGAAGAATCTGTA	21	16	1.30852	pri-amiR-NbDXS	230	250	-
ACAAAACATGAAAGAACAGATTAG	24	16	1.30852	pri-amiR-NbDXS	481	504	-
TAGGGGGGAAAAAAAGGTAGTC	22	16	1.30852	pri-amiR-NbDXS	3	24	-
GCGGGTTCCTAACAGATGATG	21	16	1.30852	pri-amiR-NbDXS	257	277	-
ATTCGTTATCTATTTTTTCTGT	22	16	1.30852	pri-amiR-NbDXS	283	304	-
CTATCTCTTTTGTTTAAACTA	21	16	1.30852	pri-amiR-NbDXS	436	456	-
CTAACAGATGATGATCACATTCGTT	25	16	1.30852	pri-amiR-NbDXS	265	289	-
CTGTATAAACCGCGGGTTCCT	21	16	1.30852	pri-amiR-NbDXS	246	266	-
CATTGGCTCTTCTTACTACA	20	16	1.30852	pri-amiR-NbDXS	322	341	-
CGTTTAACGAAGAGGAGATGAC	22	15	1.22674	pri-amiR-NbDXS	71	92	-
CTATAAATAGCACCTTCTCTTC	22	15	1.22674	pri-amiR-NbDXS	124	145	-
CGAACCCGAGTTTTGTTCGTC	21	15	1.22674	pri-amiR-NbDXS	104	124	-
TGGCTCTTCTTACTACAATG	20	15	1.22674	pri-amiR-NbDXS	325	344	-
GAAAAAAAGGTAGTCATCAGATAT	24	15	1.22674	pri-amiR-NbDXS	10	33	-
ATCTTTCTCTAAGTCACAACCC	22	15	1.22674	pri-amiR-NbDXS	201	222	-
ATCTTTTTAGCTTCACTATCTCTC	24	15	1.22674	pri-amiR-NbDXS	164	187	-
ACATTGGCTCTTCTTACTACAAT	23	15	1.22674	pri-amiR-NbDXS	321	343	-
ACGAAGAGGAGATGACGTGTGTTC	24	15	1.22674	pri-amiR-NbDXS	77	100	-
ATCTTTTTAGCTTCACTATCT	21	15	1.22674	pri-amiR-NbDXS	164	184	-
TTTTTACTGTCCATTTAAGCTA	22	15	1.22674	pri-amiR-NbDXS	390	411	-
TAAACGTGTCTTATTTTCTAT	21	15	1.22674	pri-amiR-NbDXS	419	439	-
CTTCCATCTTTTTAGCTTCACTAT	24	15	1.22674	pri-amiR-NbDXS	159	182	-
AAACCGCGGGTTCCTAAC	18	15	1.22674	pri-amiR-NbDXS	252	269	-
AAAACGCCTAAAATCACTTGAGAA	24	15	1.22674	pri-amiR-NbDXS	359	382	-
TAAGAAACTATAGTATTTTGTCT	23	15	1.22674	pri-amiR-NbDXS	455	477	-
AAGAATCTGTATAAACCGCG	20	15	1.22674	pri-amiR-NbDXS	240	259	-
GCTATCTTTTATAAACGTGTCTT	23	15	1.22674	pri-amiR-NbDXS	408	430	-
CGGGTTCCTAACAGATGATGA	21	15	1.22674	pri-amiR-NbDXS	258	278	-
AACGCCTAAAATCACTTGAGA	21	15	1.22674	pri-amiR-NbDXS	361	381	-
AGATGATGATCACATTCGTTA	21	15	1.22674	pri-amiR-NbDXS	270	290	-
TATAGGGGGGAAAAAAAGGTAGTC	24	15	1.22674	pri-amiR-NbDXS	1	24	-
GCTCTTCTTACTACAATGAAAAAG	24	15	1.22674	pri-amiR-NbDXS	327	350	-
CGGTTTACATTGGCTCTTCTTA	22	15	1.22674	pri-amiR-NbDXS	315	336	-
AAACGCCTAAAATCACTTGAG	21	15	1.22674	pri-amiR-NbDXS	360	380	-
TTGTTCGTCTATAAATAGCACCTT	24	15	1.22674	pri-amiR-NbDXS	116	139	-
CGGTTTACATTGGCTCTTCTT	21	15	1.22674	pri-amiR-NbDXS	315	335	-
ATTGGCTCTTCTTACTACAATGA	23	15	1.22674	pri-amiR-NbDXS	323	345	-
TTTATCTTTCTCTAAGTCACA	21	15	1.22674	pri-amiR-NbDXS	198	218	-
CATTTAAGCTATCTTTTATAAACG	24	15	1.22674	pri-amiR-NbDXS	401	424	-
AACAGATGATGATCACATTCG	21	15	1.22674	pri-amiR-NbDXS	267	287	-
AAGAGGAGATGACGTGTGTTCCTT	24	15	1.22674	pri-amiR-NbDXS	80	103	-
TTTTTCTGTTAGGAAACCGCG	21	14	1.14496	pri-amiR-NbDXS	296	316	-
TATAAATAGCACCTTCTCTTCT	22	14	1.14496	pri-amiR-NbDXS	125	146	-
CTACAATGAAAAAGGCCGAGGCA	23	14	1.14496	pri-amiR-NbDXS	337	359	-
ATAGTATTTTGTCTAAAACAA	21	14	1.14496	pri-amiR-NbDXS	464	484	-
CGAGTTTTGTTCGTCTATAAATAG	24	14	1.14496	pri-amiR-NbDXS	110	133	-
ATCTTTTATAAACGTGTCTTATT	23	14	1.14496	pri-amiR-NbDXS	411	433	-
TCTCTATAATCGGTTTTATCTTTC	24	14	1.14496	pri-amiR-NbDXS	184	207	-
CCCAAAAAAACAAAGTAGAGA	21	14	1.14496	pri-amiR-NbDXS	220	240	-
CTCTCTATAATCGGTTTTATCT	22	14	1.14496	pri-amiR-NbDXS	183	204	-
TTTCTATCTCTTTTGTTTAAACT	23	14	1.14496	pri-amiR-NbDXS	433	455	-
CACCTTCTCTTCTCCTTCTTCCTC	24	14	1.14496	pri-amiR-NbDXS	134	157	-
CTATAGTATTTTGTCTAAAACAA	23	14	1.14496	pri-amiR-NbDXS	462	484	-
CTCTAAGTCACAACCCAAAAAAAC	24	14	1.14496	pri-amiR-NbDXS	207	230	-
TTCTTACTACAATGAAAAAGGCC	23	14	1.14496	pri-amiR-NbDXS	331	353	-
AAACCGCGGTTTACATTGGCTCTT	24	14	1.14496	pri-amiR-NbDXS	309	332	-
CTTCTCCTTCTTCCTCACTTCC	22	14	1.14496	pri-amiR-NbDXS	142	163	-
TTCCTTCGAACCCGAGTTTTGTTC	24	14	1.14496	pri-amiR-NbDXS	98	121	-
TGAAAGAACAGATTAGATCTCA	22	14	1.14496	pri-amiR-NbDXS	489	510	-
AGATGACGTGTGTTCCTTCG	20	14	1.14496	pri-amiR-NbDXS	86	105	-
TATAATCGGTTTTATCTTTCTC	22	14	1.14496	pri-amiR-NbDXS	188	209	-
CTTCCATCTTTTTAGCTTCAC	21	14	1.14496	pri-amiR-NbDXS	159	179	-
GTTTTATCTTTCTCTAAGTC	20	14	1.14496	pri-amiR-NbDXS	196	215	-
TTTAGCTTCACTATCTCTCTATA	23	14	1.14496	pri-amiR-NbDXS	169	191	-
CTATCTCTTTTGTTTAAACTAAG	23	14	1.14496	pri-amiR-NbDXS	436	458	-
ATCACATTCGTTATCTATTTTTTC	24	14	1.14496	pri-amiR-NbDXS	278	301	-
ATGAAAAAGGCCGAGGCAAAACG	23	14	1.14496	pri-amiR-NbDXS	342	364	-
GCAAAACGCCTAAAATCACTTG	22	14	1.14496	pri-amiR-NbDXS	357	378	-
CTACAATGAAAAAGGCCGAG	20	14	1.14496	pri-amiR-NbDXS	337	356	-
ACCCAAAAAAACAAAGTAGAGA	22	14	1.14496	pri-amiR-NbDXS	219	240	-
AAAAGGCCGAGGCAAAACGCCT	22	14	1.14496	pri-amiR-NbDXS	346	367	-
TGTTAGGAAACCGCGGTTTACATT	24	14	1.14496	pri-amiR-NbDXS	302	325	-
TAGGGGGGAAAAAAAGGTAGTCAT	24	13	1.06318	pri-amiR-NbDXS	3	26	-
TTGTTCGTCTATAAATAGCA	20	13	1.06318	pri-amiR-NbDXS	116	135	-
TTTTATAAACGTGTCTTATTTTCT	24	13	1.06318	pri-amiR-NbDXS	414	437	-
AGGAGATGACGTGTGTTCCTT	21	13	1.06318	pri-amiR-NbDXS	83	103	-
TTGGCTCTTCTTACTACAAT	20	13	1.06318	pri-amiR-NbDXS	324	343	-
CTTCTCTTCTCCTTCTTCCTCACT	24	13	1.06318	pri-amiR-NbDXS	137	160	-
TAGTCATCAGATATATATTTTGGT	24	13	1.06318	pri-amiR-NbDXS	20	43	-
TATAGTATTTTGTCTAAAACA	21	13	1.06318	pri-amiR-NbDXS	463	483	-
CCATCTTTTTAGCTTCACTATCT	23	13	1.06318	pri-amiR-NbDXS	162	184	-
TAGGAAACCGCGGTTTACATT	21	13	1.06318	pri-amiR-NbDXS	305	325	-
ATCTTTCTCTAAGTCACAACC	21	13	1.06318	pri-amiR-NbDXS	201	221	-
CCCAAAAAAACAAAGTAGAGAAG	23	13	1.06318	pri-amiR-NbDXS	220	242	-
AAAAAGGCCGAGGCAAAACGCCTA	24	13	1.06318	pri-amiR-NbDXS	345	368	-
TTCGAACCCGAGTTTTGTTCGTCT	24	13	1.06318	pri-amiR-NbDXS	102	125	-
CTGTATAAACCGCGGGTTCC	20	13	1.06318	pri-amiR-NbDXS	246	265	-
AGAAACTATAGTATTTTGTCTAAA	24	13	1.06318	pri-amiR-NbDXS	457	480	-
CCAAAAAAACAAAGTAGAGAAG	22	13	1.06318	pri-amiR-NbDXS	221	242	-
TGTCCATTTAAGCTATCTTTTA	22	13	1.06318	pri-amiR-NbDXS	397	418	-
TTCCATCTTTTTAGCTTCACT	21	13	1.06318	pri-amiR-NbDXS	160	180	-
AACTAAGAAACTATAGTATTTTGT	24	13	1.06318	pri-amiR-NbDXS	452	475	-
TATAAATAGCACCTTCTCTTCTCC	24	13	1.06318	pri-amiR-NbDXS	125	148	-
TAGCACCTTCTCTTCTCCTTCT	22	13	1.06318	pri-amiR-NbDXS	131	152	-
GATGACGTGTGTTCCTTCGAA	21	13	1.06318	pri-amiR-NbDXS	87	107	-
TTCTCCTTCTTCCTCACTTCCATC	24	13	1.06318	pri-amiR-NbDXS	143	166	-
TGAAAGAACAGATTAGATCTCATC	24	13	1.06318	pri-amiR-NbDXS	489	512	-
TCTAAGTCACAACCCAAAAAAACA	24	13	1.06318	pri-amiR-NbDXS	208	231	-
ACCGCGGGTTCCTAACAGATGAT	23	13	1.06318	pri-amiR-NbDXS	254	276	-
TGATGATCACATTCGTTATCTATT	24	13	1.06318	pri-amiR-NbDXS	273	296	-
GAAAAAGGCCGAGGCAAAAC	20	12	0.981394	pri-amiR-NbDXS	344	363	-
TTCGAACCCGAGTTTTGTTCGTC	23	12	0.981394	pri-amiR-NbDXS	102	124	-
CAATGAAAAAGGCCGAGGCA	20	12	0.981394	pri-amiR-NbDXS	340	359	-
TCTGTTAGGAAACCGCGGTTTAC	23	12	0.981394	pri-amiR-NbDXS	300	322	-
TCCTTCGAACCCGAGTTTTGTTC	23	12	0.981394	pri-amiR-NbDXS	99	121	-
GAGAAGAATCTGTATAAACCGCG	23	12	0.981394	pri-amiR-NbDXS	237	259	-
AGGTAGTCATCAGATATATA	20	12	0.981394	pri-amiR-NbDXS	17	36	-
CCGCGGTTTACATTGGCTCT	20	12	0.981394	pri-amiR-NbDXS	312	331	-
GAGATGACGTGTGTTCCTTC	20	12	0.981394	pri-amiR-NbDXS	85	104	-
AAATAGCACCTTCTCTTCTCC	21	12	0.981394	pri-amiR-NbDXS	128	148	-
ACCCGAGTTTTGTTCGTCTATAA	23	12	0.981394	pri-amiR-NbDXS	107	129	-
CTATAATCGGTTTTATCTTTC	21	12	0.981394	pri-amiR-NbDXS	187	207	-
ATCTTTCTCTAAGTCACAACCCAA	24	12	0.981394	pri-amiR-NbDXS	201	224	-
CTTTTATAAACGTGTCTTATTTTC	24	12	0.981394	pri-amiR-NbDXS	413	436	-
CGTTATCTATTTTTTCTGTTA	21	12	0.981394	pri-amiR-NbDXS	286	306	-
TTTTTACTGTCCATTTAAGC	20	12	0.981394	pri-amiR-NbDXS	390	409	-
TCGGTTTTATCTTTCTCTAAGTCA	24	12	0.981394	pri-amiR-NbDXS	193	216	-
GAGGAGATGACGTGTGTTCCTTCG	24	12	0.981394	pri-amiR-NbDXS	82	105	-
GTTTTGTTCGTCTATAAATAG	21	12	0.981394	pri-amiR-NbDXS	113	133	-
CTGTATAAACCGCGGGTTCCTAAC	24	12	0.981394	pri-amiR-NbDXS	246	269	-
CTTATTTTCTATCTCTTTTGTTT	23	12	0.981394	pri-amiR-NbDXS	428	450	-
GTTTTATCTTTCTCTAAGTCAC	22	12	0.981394	pri-amiR-NbDXS	196	217	-
GAGGAGATGACGTGTGTTCC	20	12	0.981394	pri-amiR-NbDXS	82	101	-
CTCTCTATAATCGGTTTTAT	20	12	0.981394	pri-amiR-NbDXS	183	202	-
TTTTACTGTCCATTTAAGCTAT	22	12	0.981394	pri-amiR-NbDXS	391	412	-
GGAAAAAAAGGTAGTCATCAG	21	11	0.899611	pri-amiR-NbDXS	9	29	-
CCGCGGTTTACATTGGCTCTTCT	23	11	0.899611	pri-amiR-NbDXS	312	334	-
TTTCACGTTTAACGAAGAGGAG	22	11	0.899611	pri-amiR-NbDXS	66	87	-
AAGGCCGAGGCAAAACGCCTA	21	11	0.899611	pri-amiR-NbDXS	348	368	-
GCCTAAAATCACTTGAGAATCA	22	11	0.899611	pri-amiR-NbDXS	364	385	-
CTATCTCTTTTGTTTAAACTAAGA	24	11	0.899611	pri-amiR-NbDXS	436	459	-
CTTCTTACTACAATGAAAAAGG	22	11	0.899611	pri-amiR-NbDXS	330	351	-
TTTTAGCTTCACTATCTCTCTATA	24	11	0.899611	pri-amiR-NbDXS	168	191	-
GCGGTTTACATTGGCTCTTCT	21	11	0.899611	pri-amiR-NbDXS	314	334	-
GGTTCCTAACAGATGATGATC	21	11	0.899611	pri-amiR-NbDXS	260	280	-
CCGAGTTTTGTTCGTCTATA	20	11	0.899611	pri-amiR-NbDXS	109	128	-
ACGTTTAACGAAGAGGAGATGA	22	11	0.899611	pri-amiR-NbDXS	70	91	-
CGTCTATAAATAGCACCTTCTC	22	11	0.899611	pri-amiR-NbDXS	121	142	-
TAACGAAGAGGAGATGACGTGTGTT	25	11	0.899611	pri-amiR-NbDXS	75	99	-
CGAACCCGAGTTTTGTTCGTCTAT	24	11	0.899611	pri-amiR-NbDXS	104	127	-
TTTCTGTTAGGAAACCGCGGT	21	11	0.899611	pri-amiR-NbDXS	298	318	-
GAATCTGTATAAACCGCGGG	20	11	0.899611	pri-amiR-NbDXS	242	261	-
CTATAGTATTTTGTCTAAAACA	22	11	0.899611	pri-amiR-NbDXS	462	483	-
GTGTCTTATTTTCTATCTCTTTTG	24	11	0.899611	pri-amiR-NbDXS	424	447	-
TGATGATCACATTCGTTATC	20	11	0.899611	pri-amiR-NbDXS	273	292	-
AGGTAGTCATCAGATATATATT	22	11	0.899611	pri-amiR-NbDXS	17	38	-
TTTTTAGCTTCACTATCTCTCT	22	11	0.899611	pri-amiR-NbDXS	167	188	-
CTTCACTATCTCTCTATAATCGG	23	11	0.899611	pri-amiR-NbDXS	174	196	-
AGAAACTATAGTATTTTGTCT	21	11	0.899611	pri-amiR-NbDXS	457	477	-
ACAAAGTAGAGAAGAATCTGTA	22	11	0.899611	pri-amiR-NbDXS	229	250	-
ATCACATTCGTTATCTATTTT	21	11	0.899611	pri-amiR-NbDXS	278	298	-
TCTTTTATAAACGTGTCTTATTT	23	11	0.899611	pri-amiR-NbDXS	412	434	-
AGATGACGTGTGTTCCTTCGAA	22	11	0.899611	pri-amiR-NbDXS	86	107	-
TATCTCTCTATAATCGGTTTTAT	23	11	0.899611	pri-amiR-NbDXS	180	202	-
TTTATAAACGTGTCTTATTTT	21	11	0.899611	pri-amiR-NbDXS	415	435	-
TCGTCTATAAATAGCACCTTC	21	11	0.899611	pri-amiR-NbDXS	120	140	-
AAGAGGAGATGACGTGTGTT	20	11	0.899611	pri-amiR-NbDXS	80	99	-
CATTGGCTCTTCTTACTACAATG	23	11	0.899611	pri-amiR-NbDXS	322	344	-
CCGAGTTTTGTTCGTCTATAAAT	23	11	0.899611	pri-amiR-NbDXS	109	131	-
TTATCTATTTTTTCTGTTAGGA	22	11	0.899611	pri-amiR-NbDXS	288	309	-
GCGGTTTACATTGGCTCTTCTTAC	24	11	0.899611	pri-amiR-NbDXS	314	337	-
ACATTCGTTATCTATTTTTTCT	22	11	0.899611	pri-amiR-NbDXS	281	302	-
TTTTAGCTTCACTATCTCTCTAT	23	11	0.899611	pri-amiR-NbDXS	168	190	-
CAGATTAGATCTCATCTTTAGT	22	11	0.899611	pri-amiR-NbDXS	497	518	-
GAGATGACGTGTGTTCCTTCG	21	11	0.899611	pri-amiR-NbDXS	85	105	-
AGGAAACCGCGGTTTACATTGG	22	11	0.899611	pri-amiR-NbDXS	306	327	-
TATCTATTTTTTCTGTTAGGAAAC	24	11	0.899611	pri-amiR-NbDXS	289	312	-
GACGTGTGTTCCTTCGAACCC	21	11	0.899611	pri-amiR-NbDXS	90	110	-
ATCTTTTTAGCTTCACTATCTC	22	11	0.899611	pri-amiR-NbDXS	164	185	-
CAAAACATGAAAGAACAGATT	21	11	0.899611	pri-amiR-NbDXS	482	502	-
GATTAGATCTCATCTTTAGTCT	22	11	0.899611	pri-amiR-NbDXS	499	520	-
AAACAAAGTAGAGAAGAATCTG	22	11	0.899611	pri-amiR-NbDXS	227	248	-
AAGGCCGAGGCAAAACGCCTAA	22	11	0.899611	pri-amiR-NbDXS	348	369	-
TAAGAAACTATAGTATTTTGTC	22	10	0.817828	pri-amiR-NbDXS	455	476	-
AGCTTCACTATCTCTCTATAATCG	24	10	0.817828	pri-amiR-NbDXS	172	195	-
CGCGGTTTACATTGGCTCTTCTT	23	10	0.817828	pri-amiR-NbDXS	313	335	-
AAGAATCTGTATAAACCGCGGGTT	24	10	0.817828	pri-amiR-NbDXS	240	263	-
AGTCACAACCCAAAAAAACAAAGT	24	10	0.817828	pri-amiR-NbDXS	212	235	-
CATGAAAGAACAGATTAGATCTCA	24	10	0.817828	pri-amiR-NbDXS	487	510	-
AAAAAAGGTAGTCATCAGA	19	10	0.817828	pri-amiR-NbDXS	12	30	-
CAAAGTAGAGAAGAATCTGT	20	10	0.817828	pri-amiR-NbDXS	230	249	-
TTCACTATCTCTCTATAATCGGT	23	10	0.817828	pri-amiR-NbDXS	175	197	-
CGGGTTCCTAACAGATGATG	20	10	0.817828	pri-amiR-NbDXS	258	277	-
AGAAACTATAGTATTTTGTCTA	22	10	0.817828	pri-amiR-NbDXS	457	478	-
AGAATCTGTATAAACCGCGGGT	22	10	0.817828	pri-amiR-NbDXS	241	262	-
TCACATTCGTTATCTATTTTTT	22	10	0.817828	pri-amiR-NbDXS	279	300	-
GTATAAACCGCGGGTTCC	18	10	0.817828	pri-amiR-NbDXS	248	265	-
TAACGAAGAGGAGATGACGTGTG	23	10	0.817828	pri-amiR-NbDXS	75	97	-
TTTAACGAAGAGGAGATGACGT	22	10	0.817828	pri-amiR-NbDXS	73	94	-
TTCTATCTCTTTTGTTTAAACT	22	10	0.817828	pri-amiR-NbDXS	434	455	-
TTTCACGTTTAACGAAGAGGA	21	10	0.817828	pri-amiR-NbDXS	66	86	-
TGTCCATTTAAGCTATCTTTTATA	24	10	0.817828	pri-amiR-NbDXS	397	420	-
TACTACAATGAAAAAGGCCG	20	10	0.817828	pri-amiR-NbDXS	335	354	-
AGAAGAATCTGTATAAACCGC	21	10	0.817828	pri-amiR-NbDXS	238	258	-
CAAAACGCCTAAAATCACTTGAG	23	10	0.817828	pri-amiR-NbDXS	358	380	-
GAAGAGGAGATGACGTGTGTTC	22	10	0.817828	pri-amiR-NbDXS	79	100	-
CTATAAATAGCACCTTCTCTTCTC	24	10	0.817828	pri-amiR-NbDXS	124	147	-
TCTTATTTTCTATCTCTTTTGTTT	24	10	0.817828	pri-amiR-NbDXS	427	450	-
AAACAAAGTAGAGAAGAATCTGT	23	10	0.817828	pri-amiR-NbDXS	227	249	-
TATCTCTCTATAATCGGTTTTA	22	10	0.817828	pri-amiR-NbDXS	180	201	-
AGAATCTGTATAAACCGCG	19	10	0.817828	pri-amiR-NbDXS	241	259	-
GAAAAAAAGGTAGTCATC	18	10	0.817828	pri-amiR-NbDXS	10	27	-
TTTTAGCTTCACTATCTCTCT	21	10	0.817828	pri-amiR-NbDXS	168	188	-
CAGATGATGATCACATTCGTTATC	24	10	0.817828	pri-amiR-NbDXS	269	292	-
AAAACGCCTAAAATCACTTG	20	10	0.817828	pri-amiR-NbDXS	359	378	-
TAAATAGCACCTTCTCTTCTCCTT	24	10	0.817828	pri-amiR-NbDXS	127	150	-
AAAACAAAACATGAAAGAACAGAT	24	10	0.817828	pri-amiR-NbDXS	478	501	-
GATGATGATCACATTCGTTAT	21	10	0.817828	pri-amiR-NbDXS	271	291	-
AAGGTAGTCATCAGATATATATT	23	10	0.817828	pri-amiR-NbDXS	16	38	-
AGAGAAGAATCTGTATAAACCG	22	10	0.817828	pri-amiR-NbDXS	236	257	-
GGAAAAAAAGGTAGTCATCAGA	22	10	0.817828	pri-amiR-NbDXS	9	30	-
AAAACATGAAAGAACAGATTAGAT	24	10	0.817828	pri-amiR-NbDXS	483	506	-
TTTTCTATCTCTTTTGTTTAAACT	24	10	0.817828	pri-amiR-NbDXS	432	455	-
GTTCCTAACAGATGATGATCACAT	24	10	0.817828	pri-amiR-NbDXS	261	284	-
AACAAAACATGAAAGAACAGAT	22	9	0.736045	pri-amiR-NbDXS	480	501	-
CACATTCGTTATCTATTTTTT	21	9	0.736045	pri-amiR-NbDXS	280	300	-
AGATATATATTTTGGTAAGAAAAT	24	9	0.736045	pri-amiR-NbDXS	28	51	-
CCCGAGTTTTGTTCGTCTAT	20	9	0.736045	pri-amiR-NbDXS	108	127	-
TCACGTTTAACGAAGAGGAGATG	23	9	0.736045	pri-amiR-NbDXS	68	90	-
GAAAGAACAGATTAGATCTCATCT	24	9	0.736045	pri-amiR-NbDXS	490	513	-
AAAAGGCCGAGGCAAAACGCCTAA	24	9	0.736045	pri-amiR-NbDXS	346	369	-
ACATTCGTTATCTATTTTTTC	21	9	0.736045	pri-amiR-NbDXS	281	301	-
GTCCATTTAAGCTATCTTTTAT	22	9	0.736045	pri-amiR-NbDXS	398	419	-
GTTTTATCTTTCTCTAAGTCA	21	9	0.736045	pri-amiR-NbDXS	196	216	-
TCACAACCCAAAAAAACAAAGTAG	24	9	0.736045	pri-amiR-NbDXS	214	237	-
CATTCGTTATCTATTTTTTCT	21	9	0.736045	pri-amiR-NbDXS	282	302	-
AAAAAACAAAGTAGAGAAGAA	21	9	0.736045	pri-amiR-NbDXS	224	244	-
CGTTTAACGAAGAGGAGATGA	21	9	0.736045	pri-amiR-NbDXS	71	91	-
CAAAACGCCTAAAATCACTTGA	22	9	0.736045	pri-amiR-NbDXS	358	379	-
ACTACAATGAAAAAGGCCGA	20	9	0.736045	pri-amiR-NbDXS	336	355	-
TAGTCATCAGATATATATTTTGG	23	9	0.736045	pri-amiR-NbDXS	20	42	-
CTCTTCTCCTTCTTCCTCACTTCC	24	9	0.736045	pri-amiR-NbDXS	140	163	-
ACTGTCCATTTAAGCTATCTTTT	23	9	0.736045	pri-amiR-NbDXS	395	417	-
TGTCTTATTTTCTATCTCTTTTGT	24	9	0.736045	pri-amiR-NbDXS	425	448	-
ATCTCTCTATAATCGGTTTTA	21	9	0.736045	pri-amiR-NbDXS	181	201	-
CTTCTCCTTCTTCCTCACTTCCAT	24	9	0.736045	pri-amiR-NbDXS	142	165	-
AGATGACGTGTGTTCCTTC	19	9	0.736045	pri-amiR-NbDXS	86	104	-
TAAGAAACTATAGTATTTTGTCTA	24	9	0.736045	pri-amiR-NbDXS	455	478	-
AACTATAGTATTTTGTCTAAA	21	9	0.736045	pri-amiR-NbDXS	460	480	-
CTAAAACAAAACATGAAAGAAC	22	9	0.736045	pri-amiR-NbDXS	476	497	-
CAGATTAGATCTCATCTTTAGTCT	24	9	0.736045	pri-amiR-NbDXS	497	520	-
CAAAACATGAAAGAACAGATTA	22	9	0.736045	pri-amiR-NbDXS	482	503	-
GAAAAAAAGGTAGTCATCAGATA	23	9	0.736045	pri-amiR-NbDXS	10	32	-
CACAACCCAAAAAAACAAAGT	21	9	0.736045	pri-amiR-NbDXS	215	235	-
GGTTTACATTGGCTCTTCTT	20	9	0.736045	pri-amiR-NbDXS	316	335	-
ACGTTTAACGAAGAGGAGA	19	9	0.736045	pri-amiR-NbDXS	70	88	-
TCACGTTTAACGAAGAGGAGATGA	24	9	0.736045	pri-amiR-NbDXS	68	91	-
AGTAGAGAAGAATCTGTATAAACC	24	9	0.736045	pri-amiR-NbDXS	233	256	-
GTAGAGAAGAATCTGTATAAACCG	24	9	0.736045	pri-amiR-NbDXS	234	257	-
ATAAATAGCACCTTCTCTTCTCCT	24	9	0.736045	pri-amiR-NbDXS	126	149	-
AACCCGAGTTTTGTTCGTCT	20	9	0.736045	pri-amiR-NbDXS	106	125	-
ACGTGTGTTCCTTCGAACCCGAGT	24	9	0.736045	pri-amiR-NbDXS	91	114	-
ACTTCCATCTTTTTAGCTTCACT	23	9	0.736045	pri-amiR-NbDXS	158	180	-
CACTTCCATCTTTTTAGCTTC	21	9	0.736045	pri-amiR-NbDXS	157	177	-
TCCTAACAGATGATGATCACATT	23	9	0.736045	pri-amiR-NbDXS	263	285	-
ATAGGGGGGAAAAAAAGGTAGTCA	24	9	0.736045	pri-amiR-NbDXS	2	25	-
GTATAAACCGCGGGTTCCTAA	21	9	0.736045	pri-amiR-NbDXS	248	268	-
TAGCTTCACTATCTCTCTATAATC	24	9	0.736045	pri-amiR-NbDXS	171	194	-
GAAACTATAGTATTTTGTCTAAAA	24	9	0.736045	pri-amiR-NbDXS	458	481	-
TTTCTCTAAGTCACAACCCAAAAA	24	9	0.736045	pri-amiR-NbDXS	204	227	-
AAAAAGGTAGTCATCAGATATA	22	9	0.736045	pri-amiR-NbDXS	13	34	-
CTTTTTAGCTTCACTATCTCTCTA	24	9	0.736045	pri-amiR-NbDXS	166	189	-
GAGATGACGTGTGTTCCTTCGAACC	25	9	0.736045	pri-amiR-NbDXS	85	109	-
TCTCTATAATCGGTTTTATCTT	22	9	0.736045	pri-amiR-NbDXS	184	205	-
AAAGTAGAGAAGAATCTGTATA	22	9	0.736045	pri-amiR-NbDXS	231	252	-
GTTTTATCTTTCTCTAAGTCACA	23	9	0.736045	pri-amiR-NbDXS	196	218	-
CGTTATCTATTTTTTCTGTTAG	22	9	0.736045	pri-amiR-NbDXS	286	307	-
TCCATTTAAGCTATCTTTTATA	22	8	0.654262	pri-amiR-NbDXS	399	420	-
ACCGCGGTTTACATTGGCTCTTC	23	8	0.654262	pri-amiR-NbDXS	311	333	-
CTGTTAGGAAACCGCGGTTTACAT	24	8	0.654262	pri-amiR-NbDXS	301	324	-
AAAAGGTAGTCATCAGATATATAT	24	8	0.654262	pri-amiR-NbDXS	14	37	-
TTCTCTAAGTCACAACCCAAAA	22	8	0.654262	pri-amiR-NbDXS	205	226	-
TTATCTATTTTTTCTGTTAGGAAA	24	8	0.654262	pri-amiR-NbDXS	288	311	-
TCTTACTACAATGAAAAAGGCCG	23	8	0.654262	pri-amiR-NbDXS	332	354	-
TACATTGGCTCTTCTTACTA	20	8	0.654262	pri-amiR-NbDXS	320	339	-
GTTTTATCTTTCTCTAAGTCACAA	24	8	0.654262	pri-amiR-NbDXS	196	219	-
TCCTCACTTCCATCTTTTTAG	21	8	0.654262	pri-amiR-NbDXS	153	173	-
ATGAAAGAACAGATTAGATCTCAT	24	8	0.654262	pri-amiR-NbDXS	488	511	-
TTTAAGCTATCTTTTATAAACG	22	8	0.654262	pri-amiR-NbDXS	403	424	-
TCTTCTTACTACAATGAAAAAGGC	24	8	0.654262	pri-amiR-NbDXS	329	352	-
GCACCTTCTCTTCTCCTTCTTCCT	24	8	0.654262	pri-amiR-NbDXS	133	156	-
GTATAAACCGCGGGTTCCTAACA	23	8	0.654262	pri-amiR-NbDXS	248	270	-
CTAAAACAAAACATGAAAGAACAG	24	8	0.654262	pri-amiR-NbDXS	476	499	-
CACTTCCATCTTTTTAGCTTCA	22	8	0.654262	pri-amiR-NbDXS	157	178	-
GGCCGAGGCAAAACGCCTAAAATC	24	8	0.654262	pri-amiR-NbDXS	350	373	-
TTACATTGGCTCTTCTTACTACAAT	25	8	0.654262	pri-amiR-NbDXS	319	343	-
TCAATTCTTTTTACTGTCCAT	21	8	0.654262	pri-amiR-NbDXS	383	403	-
TCTTCTTACTACAATGAAAAAG	22	8	0.654262	pri-amiR-NbDXS	329	350	-
GATTAGATCTCATCTTTAGTC	21	8	0.654262	pri-amiR-NbDXS	499	519	-
AGAATCTGTATAAACCGCGG	20	8	0.654262	pri-amiR-NbDXS	241	260	-
AACGAAGAGGAGATGACGTGTGT	23	8	0.654262	pri-amiR-NbDXS	76	98	-
TACTGTCCATTTAAGCTATC	20	8	0.654262	pri-amiR-NbDXS	394	413	-
ATCTCTCTATAATCGGTTTTATCT	24	8	0.654262	pri-amiR-NbDXS	181	204	-
GAGTTTTGTTCGTCTATAAAT	21	8	0.654262	pri-amiR-NbDXS	111	131	-
CAACCCAAAAAAACAAAGTAGA	22	8	0.654262	pri-amiR-NbDXS	217	238	-
ATCTCTTTTGTTTAAACTAAG	21	8	0.654262	pri-amiR-NbDXS	438	458	-
AACGCCTAAAATCACTTGAGAA	22	8	0.654262	pri-amiR-NbDXS	361	382	-
CCATTTAAGCTATCTTTTATA	21	8	0.654262	pri-amiR-NbDXS	400	420	-
TATTTTCTATCTCTTTTGTTTAAA	24	8	0.654262	pri-amiR-NbDXS	430	453	-
AACAAAGTAGAGAAGAATCTGTAT	24	8	0.654262	pri-amiR-NbDXS	228	251	-
TCACGTTTAACGAAGAGG	18	8	0.654262	pri-amiR-NbDXS	68	85	-
CAATGAAAAAGGCCGAGGCAAAACG	25	8	0.654262	pri-amiR-NbDXS	340	364	-
GTTTTGTTCGTCTATAAATAGC	22	8	0.654262	pri-amiR-NbDXS	113	134	-
AATCTGTATAAACCGCGGGTTCCT	24	8	0.654262	pri-amiR-NbDXS	243	266	-
CTAAAATCACTTGAGAATCAATT	23	8	0.654262	pri-amiR-NbDXS	366	388	-
GAACCCGAGTTTTGTTCGTCTAT	23	8	0.654262	pri-amiR-NbDXS	105	127	-
TTCTCCTTCTTCCTCACTTCCA	22	8	0.654262	pri-amiR-NbDXS	143	164	-
ATCTATTTTTTCTGTTAGGAAACC	24	8	0.654262	pri-amiR-NbDXS	290	313	-
CGGGTTCCTAACAGATGATGATCA	24	8	0.654262	pri-amiR-NbDXS	258	281	-
TCTAAGTCACAACCCAAAAAAA	22	8	0.654262	pri-amiR-NbDXS	208	229	-
CCATCTTTTTAGCTTCACTATCTCT	25	8	0.654262	pri-amiR-NbDXS	162	186	-
TAAAACAAAACATGAAAGAAC	21	8	0.654262	pri-amiR-NbDXS	477	497	-
AAGTAGAGAAGAATCTGTATA	21	8	0.654262	pri-amiR-NbDXS	232	252	-
TTTTATCTTTCTCTAAGTCACAAC	24	8	0.654262	pri-amiR-NbDXS	197	220	-
GGGGGGAAAAAAAGGTAGTC	20	8	0.654262	pri-amiR-NbDXS	5	24	-
TGACGTGTGTTCCTTCGAAC	20	8	0.654262	pri-amiR-NbDXS	89	108	-
TTCGTCTATAAATAGCACCTTCTC	24	8	0.654262	pri-amiR-NbDXS	119	142	-
TCACTTCCATCTTTTTAGCTTCAC	24	8	0.654262	pri-amiR-NbDXS	156	179	-
TCTGTTAGGAAACCGCGGTTTACA	24	8	0.654262	pri-amiR-NbDXS	300	323	-
AGCTATCTTTTATAAACGTGTCT	23	8	0.654262	pri-amiR-NbDXS	407	429	-
ATTGGCTCTTCTTACTACAA	20	8	0.654262	pri-amiR-NbDXS	323	342	-
GGTTTACATTGGCTCTTCTTAC	22	8	0.654262	pri-amiR-NbDXS	316	337	-
TATCTCTCTATAATCGGTTTT	21	8	0.654262	pri-amiR-NbDXS	180	200	-
ACTACAATGAAAAAGGCCG	19	8	0.654262	pri-amiR-NbDXS	336	354	-
TGTTCGTCTATAAATAGCACCT	22	8	0.654262	pri-amiR-NbDXS	117	138	-
CTATCTTTTATAAACGTGTCT	21	8	0.654262	pri-amiR-NbDXS	409	429	-
GTTCGTCTATAAATAGCACCTTCT	24	7	0.57248	pri-amiR-NbDXS	118	141	-
CCGCGGTTTACATTGGCT	18	7	0.57248	pri-amiR-NbDXS	312	329	-
TAATTTCACGTTTAACGAAGAGG	23	7	0.57248	pri-amiR-NbDXS	63	85	-
TTAACGAAGAGGAGATGACG	20	7	0.57248	pri-amiR-NbDXS	74	93	-
AAAAACAAAGTAGAGAAGAAT	21	7	0.57248	pri-amiR-NbDXS	225	245	-
TATCTATTTTTTCTGTTAGGA	21	7	0.57248	pri-amiR-NbDXS	289	309	-
TTACTACAATGAAAAAGGCCGAGGC	25	7	0.57248	pri-amiR-NbDXS	334	358	-
GGGGGGAAAAAAAGGTAGTCATC	23	7	0.57248	pri-amiR-NbDXS	5	27	-
ACTGTCCATTTAAGCTATCTTTTA	24	7	0.57248	pri-amiR-NbDXS	395	418	-
TTTAAGCTATCTTTTATAAACGT	23	7	0.57248	pri-amiR-NbDXS	403	425	-
TACATTGGCTCTTCTTACT	19	7	0.57248	pri-amiR-NbDXS	320	338	-
ACTTCCATCTTTTTAGCTTCA	21	7	0.57248	pri-amiR-NbDXS	158	178	-
TTAGGAAACCGCGGTTTAC	19	7	0.57248	pri-amiR-NbDXS	304	322	-
TATAGTATTTTGTCTAAAACAAA	23	7	0.57248	pri-amiR-NbDXS	463	485	-
TCTATAATCGGTTTTATCTTTC	22	7	0.57248	pri-amiR-NbDXS	186	207	-
AATCGGTTTTATCTTTCTCTAA	22	7	0.57248	pri-amiR-NbDXS	191	212	-
ATGATCACATTCGTTATCTATT	22	7	0.57248	pri-amiR-NbDXS	275	296	-
TAAATAGCACCTTCTCTTCTC	21	7	0.57248	pri-amiR-NbDXS	127	147	-
AGAAACTATAGTATTTTGTCTAA	23	7	0.57248	pri-amiR-NbDXS	457	479	-
GGAGATGACGTGTGTTCCTTC	21	7	0.57248	pri-amiR-NbDXS	84	104	-
AATCAATTCTTTTTACTGTCCA	22	7	0.57248	pri-amiR-NbDXS	381	402	-
TTCTTACTACAATGAAAAAGGC	22	7	0.57248	pri-amiR-NbDXS	331	352	-
ACTATCTCTCTATAATCGG	19	7	0.57248	pri-amiR-NbDXS	178	196	-
AAGGTAGTCATCAGATATATATTT	24	7	0.57248	pri-amiR-NbDXS	16	39	-
TTTGTTCGTCTATAAATAGC	20	7	0.57248	pri-amiR-NbDXS	115	134	-
ATAAATAGCACCTTCTCTTCTC	22	7	0.57248	pri-amiR-NbDXS	126	147	-
CTAAAATCACTTGAGAATCAATTC	24	7	0.57248	pri-amiR-NbDXS	366	389	-
CACATTCGTTATCTATTTTTTC	22	7	0.57248	pri-amiR-NbDXS	280	301	-
TCAATTCTTTTTACTGTCCATTTA	24	7	0.57248	pri-amiR-NbDXS	383	406	-
AAACAAAGTAGAGAAGAATCTGTA	24	7	0.57248	pri-amiR-NbDXS	227	250	-
CTATCTTTTATAAACGTGTCTTATT	25	7	0.57248	pri-amiR-NbDXS	409	433	-
ATAGCACCTTCTCTTCTCCTTC	22	7	0.57248	pri-amiR-NbDXS	130	151	-
CTATAGTATTTTGTCTAAAAC	21	7	0.57248	pri-amiR-NbDXS	462	482	-
CTCCTTCTTCCTCACTTCCATC	22	7	0.57248	pri-amiR-NbDXS	145	166	-
AATCGGTTTTATCTTTCTCTA	21	7	0.57248	pri-amiR-NbDXS	191	211	-
ACAACCCAAAAAAACAAAGTAG	22	7	0.57248	pri-amiR-NbDXS	216	237	-
TGTCTTATTTTCTATCTCTTT	21	7	0.57248	pri-amiR-NbDXS	425	445	-
CCTAACAGATGATGATCACATTC	23	7	0.57248	pri-amiR-NbDXS	264	286	-
TTAGGAAACCGCGGTTTACATT	22	7	0.57248	pri-amiR-NbDXS	304	325	-
TTATCTTTCTCTAAGTCACAA	21	7	0.57248	pri-amiR-NbDXS	199	219	-
TTTTACTGTCCATTTAAGC	19	7	0.57248	pri-amiR-NbDXS	391	409	-
TTTGTTCGTCTATAAATAGCACCTT	25	7	0.57248	pri-amiR-NbDXS	115	139	-
GGGTTCCTAACAGATGATGATCAC	24	7	0.57248	pri-amiR-NbDXS	259	282	-
TATCTCTCTATAATCGGTTTTATC	24	7	0.57248	pri-amiR-NbDXS	180	203	-
AAATAGCACCTTCTCTTCTCCTTC	24	7	0.57248	pri-amiR-NbDXS	128	151	-
TAACAGATGATGATCACATTCGT	23	7	0.57248	pri-amiR-NbDXS	266	288	-
CTTCTTCCTCACTTCCATCTTTTT	24	7	0.57248	pri-amiR-NbDXS	148	171	-
CTTTCTCTAAGTCACAACCCAA	22	7	0.57248	pri-amiR-NbDXS	203	224	-
ATTCGTTATCTATTTTTTCTG	21	7	0.57248	pri-amiR-NbDXS	283	303	-
GGGGGAAAAAAAGGTAGTCAT	21	7	0.57248	pri-amiR-NbDXS	6	26	-
TTGGTAAGAAAATATAGAAATG	22	7	0.57248	pri-amiR-NbDXS	39	60	-
TGAAAAAGGCCGAGGCAAAACGCCT	25	7	0.57248	pri-amiR-NbDXS	343	367	-
AAAAAAGGTAGTCATCAGATATAT	24	7	0.57248	pri-amiR-NbDXS	12	35	-
TTCCTCACTTCCATCTTTTTAG	22	7	0.57248	pri-amiR-NbDXS	152	173	-
TTCTTTTTACTGTCCATTTAAG	22	7	0.57248	pri-amiR-NbDXS	387	408	-
TAAGCTATCTTTTATAAACGTGT	23	7	0.57248	pri-amiR-NbDXS	405	427	-
CTTCACTATCTCTCTATAATCG	22	7	0.57248	pri-amiR-NbDXS	174	195	-
TCTTCCTCACTTCCATCTTTTTAG	24	7	0.57248	pri-amiR-NbDXS	150	173	-
CCATTTAAGCTATCTTTTAT	20	7	0.57248	pri-amiR-NbDXS	400	419	-
CGAGTTTTGTTCGTCTATAAAT	22	7	0.57248	pri-amiR-NbDXS	110	131	-
GGGGGGAAAAAAAGGTAGTCAT	22	7	0.57248	pri-amiR-NbDXS	5	26	-
TGTTCCTTCGAACCCGAGTTTT	22	7	0.57248	pri-amiR-NbDXS	96	117	-
GGCTCTTCTTACTACAATG	19	7	0.57248	pri-amiR-NbDXS	326	344	-
GGTTTTATCTTTCTCTAAGTCA	22	7	0.57248	pri-amiR-NbDXS	195	216	-
TTCCTAACAGATGATGATCAC	21	7	0.57248	pri-amiR-NbDXS	262	282	-
CAAAAAAACAAAGTAGAGAAGAA	23	7	0.57248	pri-amiR-NbDXS	222	244	-
AACCCAAAAAAACAAAGTAGAGAA	24	7	0.57248	pri-amiR-NbDXS	218	241	-
GTTTTGTTCGTCTATAAATA	20	7	0.57248	pri-amiR-NbDXS	113	132	-
GAATCAATTCTTTTTACTGTCCATT	25	7	0.57248	pri-amiR-NbDXS	380	404	-
CAAAACGCCTAAAATCACT	19	7	0.57248	pri-amiR-NbDXS	358	376	-
CTTACTACAATGAAAAAGGC	20	6	0.490697	pri-amiR-NbDXS	333	352	-
GTCACAACCCAAAAAAACAAAGTA	24	6	0.490697	pri-amiR-NbDXS	213	236	-
GAAACTATAGTATTTTGTCTAAA	23	6	0.490697	pri-amiR-NbDXS	458	480	-
AACATGAAAGAACAGATTAGATCT	24	6	0.490697	pri-amiR-NbDXS	485	508	-
CTTTTTAGCTTCACTATCTCTCT	23	6	0.490697	pri-amiR-NbDXS	166	188	-
TTAGATCTCATCTTTAGTCT	20	6	0.490697	pri-amiR-NbDXS	501	520	-
TTTTACTGTCCATTTAAGCTATC	23	6	0.490697	pri-amiR-NbDXS	391	413	-
AAAACATGAAAGAACAGATTAG	22	6	0.490697	pri-amiR-NbDXS	483	504	-
AGTTTTGTTCGTCTATAAATAG	22	6	0.490697	pri-amiR-NbDXS	112	133	-
TTTATAAACGTGTCTTATTTTC	22	6	0.490697	pri-amiR-NbDXS	415	436	-
AACGAAGAGGAGATGACGTG	20	6	0.490697	pri-amiR-NbDXS	76	95	-
GGGGGGAAAAAAAGGTAGTCA	21	6	0.490697	pri-amiR-NbDXS	5	25	-
AGGAGATGACGTGTGTTCCT	20	6	0.490697	pri-amiR-NbDXS	83	102	-
CGCGGGTTCCTAACAGATGA	20	6	0.490697	pri-amiR-NbDXS	256	275	-
CAAAACATGAAAGAACAGATTAG	23	6	0.490697	pri-amiR-NbDXS	482	504	-
CTTCACTATCTCTCTATAATCGGTTT	26	6	0.490697	pri-amiR-NbDXS	174	199	-
GTTTAAACTAAGAAACTATAGTAT	24	6	0.490697	pri-amiR-NbDXS	447	470	-
TCTTCTCCTTCTTCCTCACTTCCA	24	6	0.490697	pri-amiR-NbDXS	141	164	-
TTATTTTCTATCTCTTTTGTTT	22	6	0.490697	pri-amiR-NbDXS	429	450	-
GAGAATCAATTCTTTTTACTGTCC	24	6	0.490697	pri-amiR-NbDXS	378	401	-
ATTCTTTTTACTGTCCATTTAAG	23	6	0.490697	pri-amiR-NbDXS	386	408	-
TGTTCCTTCGAACCCGAGTTTTG	23	6	0.490697	pri-amiR-NbDXS	96	118	-
CTAAGTCACAACCCAAAAAAACAA	24	6	0.490697	pri-amiR-NbDXS	209	232	-
GGTTCCTAACAGATGATGATCACA	24	6	0.490697	pri-amiR-NbDXS	260	283	-
ATAAACGTGTCTTATTTTCTAT	22	6	0.490697	pri-amiR-NbDXS	418	439	-
GAAGAGGAGATGACGTGTGTTCC	23	6	0.490697	pri-amiR-NbDXS	79	101	-
TTTAGCTTCACTATCTCTCTA	21	6	0.490697	pri-amiR-NbDXS	169	189	-
ACGCCTAAAATCACTTGAGAA	21	6	0.490697	pri-amiR-NbDXS	362	382	-
GAATCAATTCTTTTTACTGTCC	22	6	0.490697	pri-amiR-NbDXS	380	401	-
ACGTTTAACGAAGAGGAGAT	20	6	0.490697	pri-amiR-NbDXS	70	89	-
CGCGGGTTCCTAACAGATG	19	6	0.490697	pri-amiR-NbDXS	256	274	-
TTATCTATTTTTTCTGTTAGG	21	6	0.490697	pri-amiR-NbDXS	288	308	-
GTTTACATTGGCTCTTCTTACTA	23	6	0.490697	pri-amiR-NbDXS	317	339	-
TATCTCTTTTGTTTAAACTAA	21	6	0.490697	pri-amiR-NbDXS	437	457	-
CCGCGGGTTCCTAACAGAT	19	6	0.490697	pri-amiR-NbDXS	255	273	-
AAACAAAGTAGAGAAGAATCT	21	6	0.490697	pri-amiR-NbDXS	227	247	-
GATGATCACATTCGTTATCT	20	6	0.490697	pri-amiR-NbDXS	274	293	-
TCTCTCTATAATCGGTTTTATCT	23	6	0.490697	pri-amiR-NbDXS	182	204	-
GTTTACATTGGCTCTTCTTA	20	6	0.490697	pri-amiR-NbDXS	317	336	-
CGAAGAGGAGATGACGTGTGTTCCT	25	6	0.490697	pri-amiR-NbDXS	78	102	-
TCCATTTAAGCTATCTTTT	19	6	0.490697	pri-amiR-NbDXS	399	417	-
GAGAAGAATCTGTATAAACC	20	6	0.490697	pri-amiR-NbDXS	237	256	-
GATGATGATCACATTCGTT	19	6	0.490697	pri-amiR-NbDXS	271	289	-
AACGCCTAAAATCACTTGAGAAT	23	6	0.490697	pri-amiR-NbDXS	361	383	-
TCTCTCTATAATCGGTTTTATCTTT	25	6	0.490697	pri-amiR-NbDXS	182	206	-
TCTCTAAGTCACAACCCAAAA	21	6	0.490697	pri-amiR-NbDXS	206	226	-
TTGGTAAGAAAATATAGAAATGAA	24	6	0.490697	pri-amiR-NbDXS	39	62	-
AATCGGTTTTATCTTTCTCTAAG	23	6	0.490697	pri-amiR-NbDXS	191	213	-
GTTATCTATTTTTTCTGTTAGGAA	24	6	0.490697	pri-amiR-NbDXS	287	310	-
TCTTTTTAGCTTCACTATCT	20	6	0.490697	pri-amiR-NbDXS	165	184	-
CCTAAAATCACTTGAGAATCAA	22	6	0.490697	pri-amiR-NbDXS	365	386	-
AACGTGTCTTATTTTCTATCTCT	23	6	0.490697	pri-amiR-NbDXS	421	443	-
CACTATCTCTCTATAATCGGTTT	23	6	0.490697	pri-amiR-NbDXS	177	199	-
TATTTTCTATCTCTTTTGTTT	21	6	0.490697	pri-amiR-NbDXS	430	450	-
CTAACAGATGATGATCACATTC	22	6	0.490697	pri-amiR-NbDXS	265	286	-
ACTATAGTATTTTGTCTAAAAC	22	6	0.490697	pri-amiR-NbDXS	461	482	-
AATTCTTTTTACTGTCCATTT	21	6	0.490697	pri-amiR-NbDXS	385	405	-
TTTATAAACGTGTCTTATTTTCT	23	6	0.490697	pri-amiR-NbDXS	415	437	-
TCTCTAAGTCACAACCCAAAAAAA	24	6	0.490697	pri-amiR-NbDXS	206	229	-
CTTATTTTCTATCTCTTTTGTTTA	24	6	0.490697	pri-amiR-NbDXS	428	451	-
AGATGACGTGTGTTCCTTCGAACCC	25	6	0.490697	pri-amiR-NbDXS	86	110	-
ATAATCGGTTTTATCTTTCTCTAA	24	6	0.490697	pri-amiR-NbDXS	189	212	-
CTTCGAACCCGAGTTTTGTT	20	6	0.490697	pri-amiR-NbDXS	101	120	-
ATTTTCTATCTCTTTTGTTTAAAC	24	6	0.490697	pri-amiR-NbDXS	431	454	-
CGTTATCTATTTTTTCTGTT	20	6	0.490697	pri-amiR-NbDXS	286	305	-
CGTTATCTATTTTTTCTGTTAGG	23	6	0.490697	pri-amiR-NbDXS	286	308	-
TATCTTTTATAAACGTGTCTTAT	23	6	0.490697	pri-amiR-NbDXS	410	432	-
TCGTTATCTATTTTTTCTGTTA	22	6	0.490697	pri-amiR-NbDXS	285	306	-
GTATTTTGTCTAAAACAAAACATG	24	5	0.408914	pri-amiR-NbDXS	467	490	-
TCTATCTCTTTTGTTTAAACTA	22	5	0.408914	pri-amiR-NbDXS	435	456	-
CAATTCTTTTTACTGTCCATTTA	23	5	0.408914	pri-amiR-NbDXS	384	406	-
TCACGTTTAACGAAGAGGAGAT	22	5	0.408914	pri-amiR-NbDXS	68	89	-
TTTTTTCTGTTAGGAAACCGC	21	5	0.408914	pri-amiR-NbDXS	295	315	-
TAGGGGGGAAAAAAAGGTAGT	21	5	0.408914	pri-amiR-NbDXS	3	23	-
AAGAGGAGATGACGTGTGTTCCTTC	25	5	0.408914	pri-amiR-NbDXS	80	104	-
GAACAGATTAGATCTCATCT	20	5	0.408914	pri-amiR-NbDXS	494	513	-
TTGGCTCTTCTTACTACA	18	5	0.408914	pri-amiR-NbDXS	324	341	-
AATGAAAAAGGCCGAGGCA	19	5	0.408914	pri-amiR-NbDXS	341	359	-
TCCATTTAAGCTATCTTTTAT	21	5	0.408914	pri-amiR-NbDXS	399	419	-
ATCTTTTATAAACGTGTCTT	20	5	0.408914	pri-amiR-NbDXS	411	430	-
AAATAGCACCTTCTCTTCTCCT	22	5	0.408914	pri-amiR-NbDXS	128	149	-
ACATGAAAGAACAGATTAGA	20	5	0.408914	pri-amiR-NbDXS	486	505	-
TTCCTTCGAACCCGAGTTTT	20	5	0.408914	pri-amiR-NbDXS	98	117	-
AAAAAGGCCGAGGCAAAACG	20	5	0.408914	pri-amiR-NbDXS	345	364	-
AACATGAAAGAACAGATTAGAT	22	5	0.408914	pri-amiR-NbDXS	485	506	-
AAGCTATCTTTTATAAACGTGTC	23	5	0.408914	pri-amiR-NbDXS	406	428	-
TCCATCTTTTTAGCTTCACT	20	5	0.408914	pri-amiR-NbDXS	161	180	-
ACATGAAAGAACAGATTAGATCT	23	5	0.408914	pri-amiR-NbDXS	486	508	-
TATAGGGGGGAAAAAAAGGTAG	22	5	0.408914	pri-amiR-NbDXS	1	22	-
ACAAAACATGAAAGAACAGAT	21	5	0.408914	pri-amiR-NbDXS	481	501	-
ATCACATTCGTTATCTATTTTT	22	5	0.408914	pri-amiR-NbDXS	278	299	-
CTCTAAGTCACAACCCAAAAAA	22	5	0.408914	pri-amiR-NbDXS	207	228	-
AAAAAACAAAGTAGAGAAGAATCT	24	5	0.408914	pri-amiR-NbDXS	224	247	-
AAGAGGAGATGACGTGTGTTCCT	23	5	0.408914	pri-amiR-NbDXS	80	102	-
AGAATCAATTCTTTTTACTGTCCA	24	5	0.408914	pri-amiR-NbDXS	379	402	-
ATATATATTTTGGTAAGAAAATAT	24	5	0.408914	pri-amiR-NbDXS	30	53	-
TCTATAAATAGCACCTTCTCTTCT	24	5	0.408914	pri-amiR-NbDXS	123	146	-
TGTCCATTTAAGCTATCTTTTAT	23	5	0.408914	pri-amiR-NbDXS	397	419	-
AATCAATTCTTTTTACTGTCC	21	5	0.408914	pri-amiR-NbDXS	381	401	-
GTCCATTTAAGCTATCTTTTATA	23	5	0.408914	pri-amiR-NbDXS	398	420	-
AGGCCGAGGCAAAACGCCTAAA	22	5	0.408914	pri-amiR-NbDXS	349	370	-
CCAAAAAAACAAAGTAGAGAAGA	23	5	0.408914	pri-amiR-NbDXS	221	243	-
TCACGTTTAACGAAGAGGAG	20	5	0.408914	pri-amiR-NbDXS	68	87	-
GTTTTGTTCGTCTATAAATAGCA	23	5	0.408914	pri-amiR-NbDXS	113	135	-
TACAATGAAAAAGGCCGAGG	20	5	0.408914	pri-amiR-NbDXS	338	357	-
GCCTAAAATCACTTGAGAATCAAT	24	5	0.408914	pri-amiR-NbDXS	364	387	-
GTTCCTAACAGATGATGATCACATT	25	5	0.408914	pri-amiR-NbDXS	261	285	-
ACAATGAAAAAGGCCGAGG	19	5	0.408914	pri-amiR-NbDXS	339	357	-
AGGGGGGAAAAAAAGGTAGTCA	22	5	0.408914	pri-amiR-NbDXS	4	25	-
CTTCCATCTTTTTAGCTTCACTA	23	5	0.408914	pri-amiR-NbDXS	159	181	-
AGAACAGATTAGATCTCATCT	21	5	0.408914	pri-amiR-NbDXS	493	513	-
TCGAACCCGAGTTTTGTTCGTCTA	24	5	0.408914	pri-amiR-NbDXS	103	126	-
ATCAATTCTTTTTACTGTCCA	21	5	0.408914	pri-amiR-NbDXS	382	402	-
AAAAACAAAGTAGAGAAGAATCTG	24	5	0.408914	pri-amiR-NbDXS	225	248	-
AAAGGCCGAGGCAAAACGCC	20	5	0.408914	pri-amiR-NbDXS	347	366	-
TTCACGTTTAACGAAGAGGAG	21	5	0.408914	pri-amiR-NbDXS	67	87	-
TAGCTTCACTATCTCTCTATAAT	23	5	0.408914	pri-amiR-NbDXS	171	193	-
TTCTCCTTCTTCCTCACTTCC	21	5	0.408914	pri-amiR-NbDXS	143	163	-
TTTTCTATCTCTTTTGTTTAAA	22	5	0.408914	pri-amiR-NbDXS	432	453	-
TTTGGTAAGAAAATATAGAAATG	23	5	0.408914	pri-amiR-NbDXS	38	60	-
TTCGTTATCTATTTTTTCTGTTA	23	5	0.408914	pri-amiR-NbDXS	284	306	-
TTCTATCTCTTTTGTTTAAACTAA	24	5	0.408914	pri-amiR-NbDXS	434	457	-
AAAAAACAAAGTAGAGAAGA	20	5	0.408914	pri-amiR-NbDXS	224	243	-
AGGGGGGAAAAAAAGGTAGTC	21	5	0.408914	pri-amiR-NbDXS	4	24	-
CGAGTTTTGTTCGTCTATAAATA	23	5	0.408914	pri-amiR-NbDXS	110	132	-
TCGAACCCGAGTTTTGTTCGTCT	23	5	0.408914	pri-amiR-NbDXS	103	125	-
CTATAAATAGCACCTTCTCTT	21	5	0.408914	pri-amiR-NbDXS	124	144	-
TCCATCTTTTTAGCTTCACTAT	22	5	0.408914	pri-amiR-NbDXS	161	182	-
AGGAGATGACGTGTGTTCC	19	5	0.408914	pri-amiR-NbDXS	83	101	-
AGCACCTTCTCTTCTCCTTCT	21	5	0.408914	pri-amiR-NbDXS	132	152	-
ATTCTTTTTACTGTCCATTT	20	5	0.408914	pri-amiR-NbDXS	386	405	-
GAGTTTTGTTCGTCTATAAATAGC	24	5	0.408914	pri-amiR-NbDXS	111	134	-
GAGAAGAATCTGTATAAACCG	21	5	0.408914	pri-amiR-NbDXS	237	257	-
TCTCCTTCTTCCTCACTTCCA	21	5	0.408914	pri-amiR-NbDXS	144	164	-
CTCACTTCCATCTTTTTAGCTTC	23	5	0.408914	pri-amiR-NbDXS	155	177	-
TTCACGTTTAACGAAGAGG	19	5	0.408914	pri-amiR-NbDXS	67	85	-
AACTATAGTATTTTGTCTAAAA	22	5	0.408914	pri-amiR-NbDXS	460	481	-
CATTCGTTATCTATTTTTTCTGT	23	5	0.408914	pri-amiR-NbDXS	282	304	-
AAAGGCCGAGGCAAAACGCCTA	22	5	0.408914	pri-amiR-NbDXS	347	368	-
AAAAAAACAAAGTAGAGAAGAA	22	5	0.408914	pri-amiR-NbDXS	223	244	-
TCTTATTTTCTATCTCTTTTGT	22	5	0.408914	pri-amiR-NbDXS	427	448	-
TCCTTCTTCCTCACTTCCATC	21	5	0.408914	pri-amiR-NbDXS	146	166	-
TGTTAGGAAACCGCGGTTTAC	21	5	0.408914	pri-amiR-NbDXS	302	322	-
CGAAGAGGAGATGACGTGTG	20	5	0.408914	pri-amiR-NbDXS	78	97	-
CTTCGAACCCGAGTTTTGTTCGT	23	5	0.408914	pri-amiR-NbDXS	101	123	-
TTTTCTGTTAGGAAACCGCGG	21	5	0.408914	pri-amiR-NbDXS	297	317	-
TCCTCACTTCCATCTTTTTAGCT	23	5	0.408914	pri-amiR-NbDXS	153	175	-
GCAAAACGCCTAAAATCACTTGAG	24	5	0.408914	pri-amiR-NbDXS	357	380	-
AACCGCGGGTTCCTAACAGATGA	23	5	0.408914	pri-amiR-NbDXS	253	275	-
TTGGCTCTTCTTACTACAATGAAAA	25	5	0.408914	pri-amiR-NbDXS	324	348	-
CTTCTCTTCTCCTTCTTCCTC	21	5	0.408914	pri-amiR-NbDXS	137	157	-
AATGAAAAAGGCCGAGGCAA	20	5	0.408914	pri-amiR-NbDXS	341	360	-
AACAGATTAGATCTCATCTTTAGT	24	5	0.408914	pri-amiR-NbDXS	495	518	-
TCTTCTCCTTCTTCCTCACTTC	22	4	0.327131	pri-amiR-NbDXS	141	162	-
TTTTATAAACGTGTCTTATT	20	4	0.327131	pri-amiR-NbDXS	414	433	-
GGTAGTCATCAGATATATATTTTG	24	4	0.327131	pri-amiR-NbDXS	18	41	-
TAGCACCTTCTCTTCTCCTTC	21	4	0.327131	pri-amiR-NbDXS	131	151	-
AATTCTTTTTACTGTCCATTTA	22	4	0.327131	pri-amiR-NbDXS	385	406	-
CGTCTATAAATAGCACCTTCTCTT	24	4	0.327131	pri-amiR-NbDXS	121	144	-
TCTTACTACAATGAAAAAGGC	21	4	0.327131	pri-amiR-NbDXS	332	352	-
CTGTCCATTTAAGCTATCTTTTA	23	4	0.327131	pri-amiR-NbDXS	396	418	-
AAACTATAGTATTTTGTCTAAAAC	24	4	0.327131	pri-amiR-NbDXS	459	482	-
TCTATTTTTTCTGTTAGGAAAC	22	4	0.327131	pri-amiR-NbDXS	291	312	-
GGTAAGAAAATATAGAAATGAATA	24	4	0.327131	pri-amiR-NbDXS	41	64	-
ATGATGATCACATTCGTTATCTAT	24	4	0.327131	pri-amiR-NbDXS	272	295	-
ACATTCGTTATCTATTTTTTCTGTT	25	4	0.327131	pri-amiR-NbDXS	281	305	-
TTAGCTTCACTATCTCTCTATA	22	4	0.327131	pri-amiR-NbDXS	170	191	-
CGTGTCTTATTTTCTATCTCTTT	23	4	0.327131	pri-amiR-NbDXS	423	445	-
GTTCCTTCGAACCCGAGTTTTG	22	4	0.327131	pri-amiR-NbDXS	97	118	-
ATAAATAGCACCTTCTCTTCT	21	4	0.327131	pri-amiR-NbDXS	126	146	-
AAGCTATCTTTTATAAACGTGT	22	4	0.327131	pri-amiR-NbDXS	406	427	-
GGGGAAAAAAAGGTAGTCATCA	22	4	0.327131	pri-amiR-NbDXS	7	28	-
GGCCGAGGCAAAACGCCTAAAA	22	4	0.327131	pri-amiR-NbDXS	350	371	-
GCAAAACGCCTAAAATCACT	20	4	0.327131	pri-amiR-NbDXS	357	376	-
CCAAAAAAACAAAGTAGAGA	20	4	0.327131	pri-amiR-NbDXS	221	240	-
AACATGAAAGAACAGATTAGA	21	4	0.327131	pri-amiR-NbDXS	485	505	-
GAATCTGTATAAACCGCGGGT	21	4	0.327131	pri-amiR-NbDXS	242	262	-
AAAAAAAGGTAGTCATCAGA	20	4	0.327131	pri-amiR-NbDXS	11	30	-
GAACAGATTAGATCTCATCTTTAG	24	4	0.327131	pri-amiR-NbDXS	494	517	-
ATGAAAAAGGCCGAGGCAAAACGCC	25	4	0.327131	pri-amiR-NbDXS	342	366	-
TCTATCTCTTTTGTTTAAACT	21	4	0.327131	pri-amiR-NbDXS	435	455	-
CCGCGGTTTACATTGGCTCTTCTTA	25	4	0.327131	pri-amiR-NbDXS	312	336	-
AAACATGAAAGAACAGATTAG	21	4	0.327131	pri-amiR-NbDXS	484	504	-
CTAAGTCACAACCCAAAAAAAC	22	4	0.327131	pri-amiR-NbDXS	209	230	-
TCTAAGTCACAACCCAAAAAAAC	23	4	0.327131	pri-amiR-NbDXS	208	230	-
ATAGGGGGGAAAAAAAGGTAGT	22	4	0.327131	pri-amiR-NbDXS	2	23	-
CTTTCTCTAAGTCACAACCCAAA	23	4	0.327131	pri-amiR-NbDXS	203	225	-
CTTTTATAAACGTGTCTTAT	20	4	0.327131	pri-amiR-NbDXS	413	432	-
GAAACCGCGGTTTACATTGGCTCTT	25	4	0.327131	pri-amiR-NbDXS	308	332	-
TTTTTTCTGTTAGGAAACCGCGGTT	25	4	0.327131	pri-amiR-NbDXS	295	319	-
AACTATAGTATTTTGTCT	18	4	0.327131	pri-amiR-NbDXS	460	477	-
GTCTATAAATAGCACCTTCTCTTC	24	4	0.327131	pri-amiR-NbDXS	122	145	-
GTTTTGTTCGTCTATAAATAGCACC	25	4	0.327131	pri-amiR-NbDXS	113	137	-
TTCTCTAAGTCACAACCCAAAAAA	24	4	0.327131	pri-amiR-NbDXS	205	228	-
CACCTTCTCTTCTCCTTCTTCC	22	4	0.327131	pri-amiR-NbDXS	134	155	-
CTCACTTCCATCTTTTTAGCTTCA	24	4	0.327131	pri-amiR-NbDXS	155	178	-
TACTGTCCATTTAAGCTATCTTT	23	4	0.327131	pri-amiR-NbDXS	394	416	-
TTTTCTGTTAGGAAACCGCGGTT	23	4	0.327131	pri-amiR-NbDXS	297	319	-
ACATGAAAGAACAGATTAGATCTC	24	4	0.327131	pri-amiR-NbDXS	486	509	-
CTTCACTATCTCTCTATAATC	21	4	0.327131	pri-amiR-NbDXS	174	194	-
TAAACGTGTCTTATTTTCTATCTCT	25	4	0.327131	pri-amiR-NbDXS	419	443	-
TTTCTCTAAGTCACAACC	18	4	0.327131	pri-amiR-NbDXS	204	221	-
CTTCGAACCCGAGTTTTGTTCGTCT	25	4	0.327131	pri-amiR-NbDXS	101	125	-
CCATTTAAGCTATCTTTTATAAAC	24	4	0.327131	pri-amiR-NbDXS	400	423	-
TCACAACCCAAAAAAACAAAGT	22	4	0.327131	pri-amiR-NbDXS	214	235	-
GTCCATTTAAGCTATCTTTTA	21	4	0.327131	pri-amiR-NbDXS	398	418	-
TCGTCTATAAATAGCACCTTCT	22	4	0.327131	pri-amiR-NbDXS	120	141	-
CGAACCCGAGTTTTGTTCGT	20	4	0.327131	pri-amiR-NbDXS	104	123	-
ATTCTTTTTACTGTCCATTTAA	22	4	0.327131	pri-amiR-NbDXS	386	407	-
AAAAACAAAGTAGAGAAGAATC	22	4	0.327131	pri-amiR-NbDXS	225	246	-
CACATTCGTTATCTATTTTTTCT	23	4	0.327131	pri-amiR-NbDXS	280	302	-
AGAAGAATCTGTATAAACCGCGG	23	4	0.327131	pri-amiR-NbDXS	238	260	-
TTCGAACCCGAGTTTTGTTC	20	4	0.327131	pri-amiR-NbDXS	102	121	-
CCATCTTTTTAGCTTCACTAT	21	4	0.327131	pri-amiR-NbDXS	162	182	-
AGGCCGAGGCAAAACGCCTAAAAT	24	4	0.327131	pri-amiR-NbDXS	349	372	-
GGAAAAAAAGGTAGTCATC	19	4	0.327131	pri-amiR-NbDXS	9	27	-
TATAGAAATGAATAATTTCACGTT	24	4	0.327131	pri-amiR-NbDXS	51	74	-
TAAAACAAAACATGAAAGAACA	22	4	0.327131	pri-amiR-NbDXS	477	498	-
ACGTGTCTTATTTTCTATCTCTT	23	4	0.327131	pri-amiR-NbDXS	422	444	-
TCTGTATAAACCGCGGGTTCCTAA	24	4	0.327131	pri-amiR-NbDXS	245	268	-
AGATTAGATCTCATCTTTAGTC	22	4	0.327131	pri-amiR-NbDXS	498	519	-
CTATCTCTTTTGTTTAAACTAA	22	4	0.327131	pri-amiR-NbDXS	436	457	-
CTTGAGAATCAATTCTTTTTA	21	4	0.327131	pri-amiR-NbDXS	375	395	-
CCTAAAATCACTTGAGAATC	20	4	0.327131	pri-amiR-NbDXS	365	384	-
TCACTTCCATCTTTTTAGCTT	21	4	0.327131	pri-amiR-NbDXS	156	176	-
TCGGTTTTATCTTTCTCTAAG	21	4	0.327131	pri-amiR-NbDXS	193	213	-
CCATCTTTTTAGCTTCACTA	20	4	0.327131	pri-amiR-NbDXS	162	181	-
AGCACCTTCTCTTCTCCTTCTTCC	24	4	0.327131	pri-amiR-NbDXS	132	155	-
ACTATAGTATTTTGTCTAAAA	21	4	0.327131	pri-amiR-NbDXS	461	481	-
TTTATCTTTCTCTAAGTCACAA	22	4	0.327131	pri-amiR-NbDXS	198	219	-
AACCGCGGTTTACATTGGCTCTTCT	25	4	0.327131	pri-amiR-NbDXS	310	334	-
TATCTTTCTCTAAGTCACAACCC	23	4	0.327131	pri-amiR-NbDXS	200	222	-
TAGGAAACCGCGGTTTACATTGGCT	25	4	0.327131	pri-amiR-NbDXS	305	329	-
AATCTGTATAAACCGCGGGTTCC	23	4	0.327131	pri-amiR-NbDXS	243	265	-
CTTTTATAAACGTGTCTTATTTTCT	25	4	0.327131	pri-amiR-NbDXS	413	437	-
ACCTTCTCTTCTCCTTCTTCCT	22	4	0.327131	pri-amiR-NbDXS	135	156	-
AGAGAAGAATCTGTATAAACCGC	23	4	0.327131	pri-amiR-NbDXS	236	258	-
GCTCTTCTTACTACAATGAAA	21	4	0.327131	pri-amiR-NbDXS	327	347	-
TTAGGAAACCGCGGTTTACATTGG	24	4	0.327131	pri-amiR-NbDXS	304	327	-
CTATTTTTTCTGTTAGGAAACC	22	4	0.327131	pri-amiR-NbDXS	292	313	-
CCCAAAAAAACAAAGTAGAGAA	22	4	0.327131	pri-amiR-NbDXS	220	241	-
GAGGAGATGACGTGTGTTCCTT	22	4	0.327131	pri-amiR-NbDXS	82	103	-
AAAAAAGGTAGTCATCAGATATA	23	4	0.327131	pri-amiR-NbDXS	12	34	-
TTTAAACTAAGAAACTATAGTATT	24	4	0.327131	pri-amiR-NbDXS	448	471	-
CTCCTTCTTCCTCACTTCCATCTT	24	4	0.327131	pri-amiR-NbDXS	145	168	-
TATCTTTTATAAACGTGTCT	20	4	0.327131	pri-amiR-NbDXS	410	429	-
ACTATAGTATTTTGTCTAAAACA	23	4	0.327131	pri-amiR-NbDXS	461	483	-
AAACGCCTAAAATCACTTGAGA	22	4	0.327131	pri-amiR-NbDXS	360	381	-
TTTGTCTAAAACAAAACATGAAAG	24	4	0.327131	pri-amiR-NbDXS	471	494	-
TTTACATTGGCTCTTCTTAC	20	4	0.327131	pri-amiR-NbDXS	318	337	-
ATAGTATTTTGTCTAAAACAAA	22	4	0.327131	pri-amiR-NbDXS	464	485	-
CGGTTTTATCTTTCTCTAAGT	21	4	0.327131	pri-amiR-NbDXS	194	214	-
TCTCTATAATCGGTTTTAT	19	4	0.327131	pri-amiR-NbDXS	184	202	-
TTTGGTAAGAAAATATAGAAATGA	24	4	0.327131	pri-amiR-NbDXS	38	61	-
ACGAAGAGGAGATGACGTG	19	4	0.327131	pri-amiR-NbDXS	77	95	-
CCGCGGGTTCCTAACAGA	18	4	0.327131	pri-amiR-NbDXS	255	272	-
TTCTCTTCTCCTTCTTCCTCA	21	4	0.327131	pri-amiR-NbDXS	138	158	-
TAGAGAAGAATCTGTATAAAC	21	4	0.327131	pri-amiR-NbDXS	235	255	-
CTTCTCCTTCTTCCTCACTTC	21	4	0.327131	pri-amiR-NbDXS	142	162	-
AAGAACAGATTAGATCTCATC	21	4	0.327131	pri-amiR-NbDXS	492	512	-
CCGCGGGTTCCTAACAGATGATGAT	25	4	0.327131	pri-amiR-NbDXS	255	279	-
TAAGTCACAACCCAAAAAAACAAA	24	4	0.327131	pri-amiR-NbDXS	210	233	-
CTTTTTAGCTTCACTATCTCT	21	4	0.327131	pri-amiR-NbDXS	166	186	-
CGTTTAACGAAGAGGAGA	18	4	0.327131	pri-amiR-NbDXS	71	88	-
AGGAAACCGCGGTTTACATTG	21	4	0.327131	pri-amiR-NbDXS	306	326	-
CTAAAATCACTTGAGAATCAAT	22	4	0.327131	pri-amiR-NbDXS	366	387	-
AATCGGTTTTATCTTTCTCTAAGTC	25	4	0.327131	pri-amiR-NbDXS	191	215	-
GGTAAGAAAATATAGAAATG	20	4	0.327131	pri-amiR-NbDXS	41	60	-
TCTATAAATAGCACCTTCTCT	21	4	0.327131	pri-amiR-NbDXS	123	143	-
TTCACGTTTAACGAAGAGGA	20	4	0.327131	pri-amiR-NbDXS	67	86	-
AGTTTTGTTCGTCTATAAAT	20	4	0.327131	pri-amiR-NbDXS	112	131	-
GAATCTGTATAAACCGCG	18	4	0.327131	pri-amiR-NbDXS	242	259	-
GTTATCTATTTTTTCTGTTAG	21	4	0.327131	pri-amiR-NbDXS	287	307	-
TCTTTTTACTGTCCATTTAAG	21	4	0.327131	pri-amiR-NbDXS	388	408	-
TATTTTTTCTGTTAGGAAACC	21	3	0.245348	pri-amiR-NbDXS	293	313	-
ATTAGATCTCATCTTTAGTCTC	22	3	0.245348	pri-amiR-NbDXS	500	521	-
CCGCGGTTTACATTGGCTCTTCTTACT	27	3	0.245348	pri-amiR-NbDXS	312	338	-
TATCTCTCTATAATCGGTTT	20	3	0.245348	pri-amiR-NbDXS	180	199	-
ACCGCGGGTTCCTAACAG	18	3	0.245348	pri-amiR-NbDXS	254	271	-
AAAGAACAGATTAGATCTCATC	22	3	0.245348	pri-amiR-NbDXS	491	512	-
AAAGGTAGTCATCAGATATAT	21	3	0.245348	pri-amiR-NbDXS	15	35	-
CGAGTTTTGTTCGTCTATAA	20	3	0.245348	pri-amiR-NbDXS	110	129	-
CCTTCTCTTCTCCTTCTTCCTCAC	24	3	0.245348	pri-amiR-NbDXS	136	159	-
TTCGTCTATAAATAGCACCTT	21	3	0.245348	pri-amiR-NbDXS	119	139	-
TAAGAAACTATAGTATTTTGT	21	3	0.245348	pri-amiR-NbDXS	455	475	-
CAATGAAAAAGGCCGAGGC	19	3	0.245348	pri-amiR-NbDXS	340	358	-
TCTAAGTCACAACCCAAAAAA	21	3	0.245348	pri-amiR-NbDXS	208	228	-
ATGAAAGAACAGATTAGA	18	3	0.245348	pri-amiR-NbDXS	488	505	-
TTTAACGAAGAGGAGATG	18	3	0.245348	pri-amiR-NbDXS	73	90	-
TTTCTATCTCTTTTGTTT	18	3	0.245348	pri-amiR-NbDXS	433	450	-
TAAGTCACAACCCAAAAAAACA	22	3	0.245348	pri-amiR-NbDXS	210	231	-
CTTCACTATCTCTCTATAAT	20	3	0.245348	pri-amiR-NbDXS	174	193	-
GAGATGACGTGTGTTCCTTCGA	22	3	0.245348	pri-amiR-NbDXS	85	106	-
CTCTATAATCGGTTTTATCTT	21	3	0.245348	pri-amiR-NbDXS	185	205	-
GATGATCACATTCGTTATCTATTT	24	3	0.245348	pri-amiR-NbDXS	274	297	-
GATGATCACATTCGTTATCTATT	23	3	0.245348	pri-amiR-NbDXS	274	296	-
AAGCTATCTTTTATAAACGTGTCTT	25	3	0.245348	pri-amiR-NbDXS	406	430	-
ATGAAAAAGGCCGAGGCAA	19	3	0.245348	pri-amiR-NbDXS	342	360	-
ATAAACGTGTCTTATTTTCT	20	3	0.245348	pri-amiR-NbDXS	418	437	-
TTGTTTAAACTAAGAAACTATAGT	24	3	0.245348	pri-amiR-NbDXS	445	468	-
AATTTCACGTTTAACGAAGAGGAG	24	3	0.245348	pri-amiR-NbDXS	64	87	-
ATCAATTCTTTTTACTGTCCATT	23	3	0.245348	pri-amiR-NbDXS	382	404	-
ATGAAAGAACAGATTAGATCTC	22	3	0.245348	pri-amiR-NbDXS	488	509	-
GTATAAACCGCGGGTTCCTAACAGA	25	3	0.245348	pri-amiR-NbDXS	248	272	-
TCCTAACAGATGATGATCACAT	22	3	0.245348	pri-amiR-NbDXS	263	284	-
TTTCTATCTCTTTTGTTTAAA	21	3	0.245348	pri-amiR-NbDXS	433	453	-
CACAACCCAAAAAAACAAAGTAG	23	3	0.245348	pri-amiR-NbDXS	215	237	-
GCCTAAAATCACTTGAGAATC	21	3	0.245348	pri-amiR-NbDXS	364	384	-
ACGAAGAGGAGATGACGTGTGTT	23	3	0.245348	pri-amiR-NbDXS	77	99	-
ACTATCTCTCTATAATCGGT	20	3	0.245348	pri-amiR-NbDXS	178	197	-
ATGAAAGAACAGATTAGATCT	21	3	0.245348	pri-amiR-NbDXS	488	508	-
AAAAAGGCCGAGGCAAAAC	19	3	0.245348	pri-amiR-NbDXS	345	363	-
TCTTTTATAAACGTGTCTTA	20	3	0.245348	pri-amiR-NbDXS	412	431	-
TAGAGAAGAATCTGTATAAACCGCG	25	3	0.245348	pri-amiR-NbDXS	235	259	-
GAAGAGGAGATGACGTGTGT	20	3	0.245348	pri-amiR-NbDXS	79	98	-
TTTTATCTTTCTCTAAGTCACAACC	25	3	0.245348	pri-amiR-NbDXS	197	221	-
CTTTTTAGCTTCACTATCT	19	3	0.245348	pri-amiR-NbDXS	166	184	-
ATTGGCTCTTCTTACTAC	18	3	0.245348	pri-amiR-NbDXS	323	340	-
ACATTGGCTCTTCTTACT	18	3	0.245348	pri-amiR-NbDXS	321	338	-
TTTACTGTCCATTTAAGCTAT	21	3	0.245348	pri-amiR-NbDXS	392	412	-
CTAAAATCACTTGAGAATCA	20	3	0.245348	pri-amiR-NbDXS	366	385	-
GCTATCTTTTATAAACGTGTCTTATT	26	3	0.245348	pri-amiR-NbDXS	408	433	-
AGGAGATGACGTGTGTTCCTTCGA	24	3	0.245348	pri-amiR-NbDXS	83	106	-
TTTCTGTTAGGAAACCGCGGTTT	23	3	0.245348	pri-amiR-NbDXS	298	320	-
ACGAAGAGGAGATGACGTGT	20	3	0.245348	pri-amiR-NbDXS	77	96	-
CGCGGGTTCCTAACAGATGATGATC	25	3	0.245348	pri-amiR-NbDXS	256	280	-
TAAACCGCGGGTTCCTAACAGATGATG	27	3	0.245348	pri-amiR-NbDXS	251	277	-
GTTTAACGAAGAGGAGATGACGT	23	3	0.245348	pri-amiR-NbDXS	72	94	-
AGTCATCAGATATATATTTTGG	22	3	0.245348	pri-amiR-NbDXS	21	42	-
GTTATCTATTTTTTCTGTTAGG	22	3	0.245348	pri-amiR-NbDXS	287	308	-
CTCTAAGTCACAACCCAAAAAAA	23	3	0.245348	pri-amiR-NbDXS	207	229	-
AAAAAGGCCGAGGCAAAACGCCT	23	3	0.245348	pri-amiR-NbDXS	345	367	-
TGGTAAGAAAATATAGAAATGAAT	24	3	0.245348	pri-amiR-NbDXS	40	63	-
CTATCTCTTTTGTTTAAACT	20	3	0.245348	pri-amiR-NbDXS	436	455	-
AACGCCTAAAATCACTTGAG	20	3	0.245348	pri-amiR-NbDXS	361	380	-
CATTTAAGCTATCTTTTATAA	21	3	0.245348	pri-amiR-NbDXS	401	421	-
CCTTCTCTTCTCCTTCTTCCT	21	3	0.245348	pri-amiR-NbDXS	136	156	-
GTGTCTTATTTTCTATCTCTT	21	3	0.245348	pri-amiR-NbDXS	424	444	-
TTATCTTTCTCTAAGTCACA	20	3	0.245348	pri-amiR-NbDXS	199	218	-
TAGGAAACCGCGGTTTACATTG	22	3	0.245348	pri-amiR-NbDXS	305	326	-
ACAACCCAAAAAAACAAAGTAGAG	24	3	0.245348	pri-amiR-NbDXS	216	239	-
CATCTTTTTAGCTTCACTA	19	3	0.245348	pri-amiR-NbDXS	163	181	-
CTTCTTCCTCACTTCCATCTTT	22	3	0.245348	pri-amiR-NbDXS	148	169	-
TTCGTTATCTATTTTTTCTGTTAGG	25	3	0.245348	pri-amiR-NbDXS	284	308	-
ATCGGTTTTATCTTTCTCTAA	21	3	0.245348	pri-amiR-NbDXS	192	212	-
CACTTGAGAATCAATTCTTTT	21	3	0.245348	pri-amiR-NbDXS	373	393	-
GTGTTCCTTCGAACCCGAGTTTTG	24	3	0.245348	pri-amiR-NbDXS	95	118	-
ATGATGATCACATTCGTTATCT	22	3	0.245348	pri-amiR-NbDXS	272	293	-
TGTCTTATTTTCTATCTCTTTT	22	3	0.245348	pri-amiR-NbDXS	425	446	-
TTGTTCGTCTATAAATAGCACCT	23	3	0.245348	pri-amiR-NbDXS	116	138	-
CACGTTTAACGAAGAGGAG	19	3	0.245348	pri-amiR-NbDXS	69	87	-
TTAACGAAGAGGAGATGACGTGT	23	3	0.245348	pri-amiR-NbDXS	74	96	-
ATAGGGGGGAAAAAAAGGTAG	21	3	0.245348	pri-amiR-NbDXS	2	22	-
CTATCTTTTATAAACGTGTCTTA	23	3	0.245348	pri-amiR-NbDXS	409	431	-
AGATATATATTTTGGTAAGAAA	22	3	0.245348	pri-amiR-NbDXS	28	49	-
CTTTTTACTGTCCATTTAAG	20	3	0.245348	pri-amiR-NbDXS	389	408	-
CACGTTTAACGAAGAGGAGA	20	3	0.245348	pri-amiR-NbDXS	69	88	-
AAAGGTAGTCATCAGATATATAT	23	3	0.245348	pri-amiR-NbDXS	15	37	-
AAGGCCGAGGCAAAACGCCTAAA	23	3	0.245348	pri-amiR-NbDXS	348	370	-
ACCCAAAAAAACAAAGTAGAG	21	3	0.245348	pri-amiR-NbDXS	219	239	-
ATGACGTGTGTTCCTTCGAACCC	23	3	0.245348	pri-amiR-NbDXS	88	110	-
AAAAAGGCCGAGGCAAAA	18	3	0.245348	pri-amiR-NbDXS	345	362	-
ATAATTTCACGTTTAACGAAGAGGA	25	3	0.245348	pri-amiR-NbDXS	62	86	-
TCGAACCCGAGTTTTGTTCG	20	3	0.245348	pri-amiR-NbDXS	103	122	-
TTACTGTCCATTTAAGCTATCTTTT	25	3	0.245348	pri-amiR-NbDXS	393	417	-
CCTTCGAACCCGAGTTTTGT	20	3	0.245348	pri-amiR-NbDXS	100	119	-
TCTCTTCTCCTTCTTCCTCACTTC	24	3	0.245348	pri-amiR-NbDXS	139	162	-
AGGCCGAGGCAAAACGCCTAA	21	3	0.245348	pri-amiR-NbDXS	349	369	-
TCCTTCGAACCCGAGTTTT	19	3	0.245348	pri-amiR-NbDXS	99	117	-
CTTTTTAGCTTCACTATCTCTC	22	3	0.245348	pri-amiR-NbDXS	166	187	-
TTCCTTCGAACCCGAGTTTTGTT	23	3	0.245348	pri-amiR-NbDXS	98	120	-
ATGAAAGAACAGATTAGATC	20	3	0.245348	pri-amiR-NbDXS	488	507	-
TCCTTCGAACCCGAGTTT	18	3	0.245348	pri-amiR-NbDXS	99	116	-
GAATCAATTCTTTTTACTGTC	21	3	0.245348	pri-amiR-NbDXS	380	400	-
AGGAGATGACGTGTGTTCCTTCG	23	3	0.245348	pri-amiR-NbDXS	83	105	-
TCTATTTTTTCTGTTAGGAAACCG	24	3	0.245348	pri-amiR-NbDXS	291	314	-
GCGGTTTACATTGGCTCTTCTTACT	25	3	0.245348	pri-amiR-NbDXS	314	338	-
AATCGGTTTTATCTTTCTCT	20	3	0.245348	pri-amiR-NbDXS	191	210	-
AACAAAACATGAAAGAACAGATTA	24	3	0.245348	pri-amiR-NbDXS	480	503	-
AATTCTTTTTACTGTCCATT	20	3	0.245348	pri-amiR-NbDXS	385	404	-
TTTTACTGTCCATTTAAGCT	20	3	0.245348	pri-amiR-NbDXS	391	410	-
GTTTACATTGGCTCTTCT	18	3	0.245348	pri-amiR-NbDXS	317	334	-
AACCGCGGGTTCCTAACAG	19	3	0.245348	pri-amiR-NbDXS	253	271	-
ACATGAAAGAACAGATTAGAT	21	3	0.245348	pri-amiR-NbDXS	486	506	-
AATTCTTTTTACTGTCCATTTAAGC	25	3	0.245348	pri-amiR-NbDXS	385	409	-
ATTTTTTCTGTTAGGAAACCGCGGT	25	3	0.245348	pri-amiR-NbDXS	294	318	-
TAATCGGTTTTATCTTTCTCTAAGT	25	3	0.245348	pri-amiR-NbDXS	190	214	-
TCTATAATCGGTTTTATCTTTCTCT	25	3	0.245348	pri-amiR-NbDXS	186	210	-
TAAACGTGTCTTATTTTCTATCT	23	3	0.245348	pri-amiR-NbDXS	419	441	-
AAAAAGGTAGTCATCAGATA	20	3	0.245348	pri-amiR-NbDXS	13	32	-
CACGTTTAACGAAGAGGA	18	3	0.245348	pri-amiR-NbDXS	69	86	-
TCCATTTAAGCTATCTTTTA	20	3	0.245348	pri-amiR-NbDXS	399	418	-
TTAAGCTATCTTTTATAAACGTG	23	3	0.245348	pri-amiR-NbDXS	404	426	-
TTTGTTCGTCTATAAATA	18	3	0.245348	pri-amiR-NbDXS	115	132	-
GTTTAACGAAGAGGAGATGAC	21	3	0.245348	pri-amiR-NbDXS	72	92	-
AAGGCCGAGGCAAAACGCCT	20	3	0.245348	pri-amiR-NbDXS	348	367	-
TAAACCGCGGGTTCCTAACAGATGA	25	3	0.245348	pri-amiR-NbDXS	251	275	-
AGATCTCATCTTTAGTCT	18	3	0.245348	pri-amiR-NbDXS	503	520	-
CTCTCTATAATCGGTTTTATCTT	23	3	0.245348	pri-amiR-NbDXS	183	205	-
GATGATGATCACATTCGTTA	20	3	0.245348	pri-amiR-NbDXS	271	290	-
CAAAACGCCTAAAATCACTTGAGAAT	26	3	0.245348	pri-amiR-NbDXS	358	383	-
TATAATCGGTTTTATCTTTCTCT	23	3	0.245348	pri-amiR-NbDXS	188	210	-
TTATCTTTCTCTAAGTCACAACC	23	3	0.245348	pri-amiR-NbDXS	199	221	-
TGAAAAAGGCCGAGGCAAAA	20	3	0.245348	pri-amiR-NbDXS	343	362	-
AATCACTTGAGAATCAATTCTTT	23	3	0.245348	pri-amiR-NbDXS	370	392	-
TTTTCTGTTAGGAAACCGCGGTTT	24	3	0.245348	pri-amiR-NbDXS	297	320	-
TCTCTAAGTCACAACCCAAAAAA	23	3	0.245348	pri-amiR-NbDXS	206	228	-
ATCTCTCTATAATCGGTT	18	3	0.245348	pri-amiR-NbDXS	181	198	-
CGTGTGTTCCTTCGAACC	18	3	0.245348	pri-amiR-NbDXS	92	109	-
AAAAAAGGTAGTCATCAGAT	20	3	0.245348	pri-amiR-NbDXS	12	31	-
GGAAAAAAAGGTAGTCATCAGAT	23	3	0.245348	pri-amiR-NbDXS	9	31	-
TTTCACGTTTAACGAAGAGGAGAT	24	3	0.245348	pri-amiR-NbDXS	66	89	-
ATCACTTGAGAATCAATTCTT	21	3	0.245348	pri-amiR-NbDXS	371	391	-
CGCGGGTTCCTAACAGAT	18	3	0.245348	pri-amiR-NbDXS	256	273	-
GTCATCAGATATATATTTTGG	21	3	0.245348	pri-amiR-NbDXS	22	42	-
CATTGGCTCTTCTTACTAC	19	3	0.245348	pri-amiR-NbDXS	322	340	-
TATAGGGGGGAAAAAAAGGTA	21	3	0.245348	pri-amiR-NbDXS	1	21	-
TTATAAACGTGTCTTATTTTCTA	23	3	0.245348	pri-amiR-NbDXS	416	438	-
TTTCTATCTCTTTTGTTTAAAC	22	3	0.245348	pri-amiR-NbDXS	433	454	-
GTCTTATTTTCTATCTCTTTTGT	23	3	0.245348	pri-amiR-NbDXS	426	448	-
AAACTATAGTATTTTGTCTA	20	3	0.245348	pri-amiR-NbDXS	459	478	-
TTCTATCTCTTTTGTTTAAACTA	23	3	0.245348	pri-amiR-NbDXS	434	456	-
TCACTATCTCTCTATAATCGGTT	23	3	0.245348	pri-amiR-NbDXS	176	198	-
TAAACCGCGGGTTCCTAA	18	3	0.245348	pri-amiR-NbDXS	251	268	-
CCTAACAGATGATGATCACATTCGTT	26	3	0.245348	pri-amiR-NbDXS	264	289	-
GTATAAACCGCGGGTTCCT	19	3	0.245348	pri-amiR-NbDXS	248	266	-
TTCTGTTAGGAAACCGCGGTTT	22	3	0.245348	pri-amiR-NbDXS	299	320	-
AAGAAACTATAGTATTTTGTC	21	3	0.245348	pri-amiR-NbDXS	456	476	-
TTTAAACTAAGAAACTATAGT	21	3	0.245348	pri-amiR-NbDXS	448	468	-
TCTCCTTCTTCCTCACTTCCATCT	24	3	0.245348	pri-amiR-NbDXS	144	167	-
CGAACCCGAGTTTTGTTCGTCT	22	3	0.245348	pri-amiR-NbDXS	104	125	-
CCTCACTTCCATCTTTTTAGCTT	23	3	0.245348	pri-amiR-NbDXS	154	176	-
TAAGTCACAACCCAAAAAAAC	21	3	0.245348	pri-amiR-NbDXS	210	230	-
TTTCTCTAAGTCACAACCC	19	3	0.245348	pri-amiR-NbDXS	204	222	-
AAACCGCGGTTTACATTGGCTCTTC	25	3	0.245348	pri-amiR-NbDXS	309	333	-
AAAGGTAGTCATCAGATATA	20	3	0.245348	pri-amiR-NbDXS	15	34	-
TGATGATCACATTCGTTAT	19	3	0.245348	pri-amiR-NbDXS	273	291	-
CACAACCCAAAAAAACAAAGTA	22	3	0.245348	pri-amiR-NbDXS	215	236	-
TGGTAAGAAAATATAGAAATG	21	3	0.245348	pri-amiR-NbDXS	40	60	-
TTTAACGAAGAGGAGATGACGTG	23	3	0.245348	pri-amiR-NbDXS	73	95	-
TAGTCATCAGATATATATTTTG	22	3	0.245348	pri-amiR-NbDXS	20	41	-
TTTAGCTTCACTATCTCTCTATAA	24	3	0.245348	pri-amiR-NbDXS	169	192	-
ATTTTTTCTGTTAGGAAACCGC	22	3	0.245348	pri-amiR-NbDXS	294	315	-
GTTATCTATTTTTTCTGTTAGGA	23	3	0.245348	pri-amiR-NbDXS	287	309	-
TTCCTAACAGATGATGATC	19	3	0.245348	pri-amiR-NbDXS	262	280	-
ACCGCGGGTTCCTAACAGAT	20	3	0.245348	pri-amiR-NbDXS	254	273	-
AAGTCACAACCCAAAAAAACAAAG	24	3	0.245348	pri-amiR-NbDXS	211	234	-
TATCTATTTTTTCTGTTAGGAA	22	3	0.245348	pri-amiR-NbDXS	289	310	-
GGGAAAAAAAGGTAGTCATCAGA	23	3	0.245348	pri-amiR-NbDXS	8	30	-
GAATCTGTATAAACCGCGGGTT	22	3	0.245348	pri-amiR-NbDXS	242	263	-
TTTTTTCTGTTAGGAAACCGCGG	23	3	0.245348	pri-amiR-NbDXS	295	317	-
GGGGGAAAAAAAGGTAGTCA	20	3	0.245348	pri-amiR-NbDXS	6	25	-
ACTATCTCTCTATAATCGGTTTTA	24	3	0.245348	pri-amiR-NbDXS	178	201	-
ATAGCACCTTCTCTTCTCCTTCTT	24	3	0.245348	pri-amiR-NbDXS	130	153	-
TTCCTAACAGATGATGATCACATTCGTT	28	3	0.245348	pri-amiR-NbDXS	262	289	-
AATCACTTGAGAATCAATTCT	21	3	0.245348	pri-amiR-NbDXS	370	390	-
TCAATTCTTTTTACTGTCCATTT	23	3	0.245348	pri-amiR-NbDXS	383	405	-
ATAATCGGTTTTATCTTTCTC	21	3	0.245348	pri-amiR-NbDXS	189	209	-
ATCTCTTTTGTTTAAACTAAGA	22	3	0.245348	pri-amiR-NbDXS	438	459	-
CTAAGTCACAACCCAAAAAA	20	3	0.245348	pri-amiR-NbDXS	209	228	-
AGGAGATGACGTGTGTTC	18	3	0.245348	pri-amiR-NbDXS	83	100	-
AAAATCACTTGAGAATCAATTCTT	24	2	0.163566	pri-amiR-NbDXS	368	391	-
GAAAAAGGCCGAGGCAAAA	19	2	0.163566	pri-amiR-NbDXS	344	362	-
CACTTGAGAATCAATTCTTT	20	2	0.163566	pri-amiR-NbDXS	373	392	-
GTTTAACGAAGAGGAGATG	19	2	0.163566	pri-amiR-NbDXS	72	90	-
CCGAGTTTTGTTCGTCTAT	19	2	0.163566	pri-amiR-NbDXS	109	127	-
TCTCTTCTCCTTCTTCCTCACT	22	2	0.163566	pri-amiR-NbDXS	139	160	-
TTGTCTAAAACAAAACATGAAA	22	2	0.163566	pri-amiR-NbDXS	472	493	-
TATAGGGGGGAAAAAAAGGTAGT	23	2	0.163566	pri-amiR-NbDXS	1	23	-
TCACTTCCATCTTTTTAGCTTCA	23	2	0.163566	pri-amiR-NbDXS	156	178	-
AAACAAAGTAGAGAAGAATC	20	2	0.163566	pri-amiR-NbDXS	227	246	-
AATAGCACCTTCTCTTCTCCT	21	2	0.163566	pri-amiR-NbDXS	129	149	-
TTTTGGTAAGAAAATATAGAAA	22	2	0.163566	pri-amiR-NbDXS	37	58	-
CTCTTCTCCTTCTTCCTCACT	21	2	0.163566	pri-amiR-NbDXS	140	160	-
GGGGGAAAAAAAGGTAGTCATCA	23	2	0.163566	pri-amiR-NbDXS	6	28	-
CACTTCCATCTTTTTAGCT	19	2	0.163566	pri-amiR-NbDXS	157	175	-
GAATAATTTCACGTTTAACGAAGA	24	2	0.163566	pri-amiR-NbDXS	60	83	-
ACTTCCATCTTTTTAGCTTC	20	2	0.163566	pri-amiR-NbDXS	158	177	-
AACCGCGGGTTCCTAACA	18	2	0.163566	pri-amiR-NbDXS	253	270	-
TTACTGTCCATTTAAGCTATCTT	23	2	0.163566	pri-amiR-NbDXS	393	415	-
GGTTTTATCTTTCTCTAAGT	20	2	0.163566	pri-amiR-NbDXS	195	214	-
TATATTTTGGTAAGAAAATATAGA	24	2	0.163566	pri-amiR-NbDXS	33	56	-
AAAGGCCGAGGCAAAACGCCTAA	23	2	0.163566	pri-amiR-NbDXS	347	369	-
ATAGTATTTTGTCTAAAACAAAAC	24	2	0.163566	pri-amiR-NbDXS	464	487	-
AGTAGAGAAGAATCTGTATA	20	2	0.163566	pri-amiR-NbDXS	233	252	-
GTTCGTCTATAAATAGCACCTT	22	2	0.163566	pri-amiR-NbDXS	118	139	-
TCTGTTAGGAAACCGCGGTTT	21	2	0.163566	pri-amiR-NbDXS	300	320	-
ACCGCGGGTTCCTAACAGATGATGA	25	2	0.163566	pri-amiR-NbDXS	254	278	-
TCTTCTCCTTCTTCCTCACTTCC	23	2	0.163566	pri-amiR-NbDXS	141	163	-
TTGGTAAGAAAATATAGAAAT	21	2	0.163566	pri-amiR-NbDXS	39	59	-
TAGTCATCAGATATATATTTT	21	2	0.163566	pri-amiR-NbDXS	20	40	-
ATCTATTTTTTCTGTTAGGAAA	22	2	0.163566	pri-amiR-NbDXS	290	311	-
TAAGCTATCTTTTATAAACG	20	2	0.163566	pri-amiR-NbDXS	405	424	-
CTTTTTACTGTCCATTTA	18	2	0.163566	pri-amiR-NbDXS	389	406	-
CGGTTTACATTGGCTCTTCT	20	2	0.163566	pri-amiR-NbDXS	315	334	-
TTCGAACCCGAGTTTTGT	18	2	0.163566	pri-amiR-NbDXS	102	119	-
TTTAACGAAGAGGAGATGAC	20	2	0.163566	pri-amiR-NbDXS	73	92	-
GTCCATTTAAGCTATCTTTT	20	2	0.163566	pri-amiR-NbDXS	398	417	-
ATAGCACCTTCTCTTCTCCTTCT	23	2	0.163566	pri-amiR-NbDXS	130	152	-
ACGTGTGTTCCTTCGAACCCG	21	2	0.163566	pri-amiR-NbDXS	91	111	-
AAAAGGTAGTCATCAGATA	19	2	0.163566	pri-amiR-NbDXS	14	32	-
GTCACAACCCAAAAAAACAAAGT	23	2	0.163566	pri-amiR-NbDXS	213	235	-
CTCTTCTTACTACAATGAAA	20	2	0.163566	pri-amiR-NbDXS	328	347	-
GGTTCCTAACAGATGATGATCA	22	2	0.163566	pri-amiR-NbDXS	260	281	-
CTATAATCGGTTTTATCTTT	20	2	0.163566	pri-amiR-NbDXS	187	206	-
CGAAGAGGAGATGACGTG	18	2	0.163566	pri-amiR-NbDXS	78	95	-
TTAAACTAAGAAACTATAGTATTT	24	2	0.163566	pri-amiR-NbDXS	449	472	-
CGCCTAAAATCACTTGAGAA	20	2	0.163566	pri-amiR-NbDXS	363	382	-
AACAGATGATGATCACATTCGTTA	24	2	0.163566	pri-amiR-NbDXS	267	290	-
TATAGTATTTTGTCTAAAACAAAA	24	2	0.163566	pri-amiR-NbDXS	463	486	-
CTTACTACAATGAAAAAGGCCGA	23	2	0.163566	pri-amiR-NbDXS	333	355	-
GTCTTATTTTCTATCTCTTTT	21	2	0.163566	pri-amiR-NbDXS	426	446	-
CTGTATAAACCGCGGGTTC	19	2	0.163566	pri-amiR-NbDXS	246	264	-
CACTATCTCTCTATAATCGG	20	2	0.163566	pri-amiR-NbDXS	177	196	-
TCTTTTATAAACGTGTCTTATTTTC	25	2	0.163566	pri-amiR-NbDXS	412	436	-
TTTCACGTTTAACGAAGAGG	20	2	0.163566	pri-amiR-NbDXS	66	85	-
AAAACAAAGTAGAGAAGAAT	20	2	0.163566	pri-amiR-NbDXS	226	245	-
CTTCTTACTACAATGAAAAAG	21	2	0.163566	pri-amiR-NbDXS	330	350	-
TTTGTTCGTCTATAAATAGCACC	23	2	0.163566	pri-amiR-NbDXS	115	137	-
TTGTTCGTCTATAAATAGCAC	21	2	0.163566	pri-amiR-NbDXS	116	136	-
GGCCGAGGCAAAACGCCTAAA	21	2	0.163566	pri-amiR-NbDXS	350	370	-
AAAAAAAGGTAGTCATCAGATAT	23	2	0.163566	pri-amiR-NbDXS	11	33	-
ATAAACGTGTCTTATTTTCTATC	23	2	0.163566	pri-amiR-NbDXS	418	440	-
TGTATAAACCGCGGGTTCCTAACAG	25	2	0.163566	pri-amiR-NbDXS	247	271	-
AACCGCGGTTTACATTGGC	19	2	0.163566	pri-amiR-NbDXS	310	328	-
GGGTTCCTAACAGATGATGATCA	23	2	0.163566	pri-amiR-NbDXS	259	281	-
ACTAAGAAACTATAGTATTTTGTCTA	26	2	0.163566	pri-amiR-NbDXS	453	478	-
AAAAGGTAGTCATCAGATATAT	22	2	0.163566	pri-amiR-NbDXS	14	35	-
TTCGAACCCGAGTTTTGTT	19	2	0.163566	pri-amiR-NbDXS	102	120	-
AAAAAGGTAGTCATCAGATAT	21	2	0.163566	pri-amiR-NbDXS	13	33	-
TAGAAATGAATAATTTCACGTT	22	2	0.163566	pri-amiR-NbDXS	53	74	-
GGCTCTTCTTACTACAATGAAAAAG	25	2	0.163566	pri-amiR-NbDXS	326	350	-
TTTTGGTAAGAAAATATAGAAATG	24	2	0.163566	pri-amiR-NbDXS	37	60	-
GAAGAGGAGATGACGTGTGTTCCTT	25	2	0.163566	pri-amiR-NbDXS	79	103	-
CGGTTTACATTGGCTCTTCTTAC	23	2	0.163566	pri-amiR-NbDXS	315	337	-
GGTTTACATTGGCTCTTC	18	2	0.163566	pri-amiR-NbDXS	316	333	-
TTGTCTAAAACAAAACATGAA	21	2	0.163566	pri-amiR-NbDXS	472	492	-
AATCTGTATAAACCGCGGG	19	2	0.163566	pri-amiR-NbDXS	243	261	-
AAGAATCTGTATAAACCGCGGGT	23	2	0.163566	pri-amiR-NbDXS	240	262	-
TATCTTTTATAAACGTGTC	19	2	0.163566	pri-amiR-NbDXS	410	428	-
CATTTAAGCTATCTTTTATAAA	22	2	0.163566	pri-amiR-NbDXS	401	422	-
CCTTCGAACCCGAGTTTTGTTCGTCT	26	2	0.163566	pri-amiR-NbDXS	100	125	-
CAGATTAGATCTCATCTTTAGTC	23	2	0.163566	pri-amiR-NbDXS	497	519	-
TTTATCTTTCTCTAAGTCAC	20	2	0.163566	pri-amiR-NbDXS	198	217	-
AAAAAAACAAAGTAGAGAAG	20	2	0.163566	pri-amiR-NbDXS	223	242	-
CTTCCATCTTTTTAGCTTCA	20	2	0.163566	pri-amiR-NbDXS	159	178	-
GGTTTACATTGGCTCTTCT	19	2	0.163566	pri-amiR-NbDXS	316	334	-
GTTTTGTTCGTCTATAAAT	19	2	0.163566	pri-amiR-NbDXS	113	131	-
CTTGAGAATCAATTCTTTTTACT	23	2	0.163566	pri-amiR-NbDXS	375	397	-
TTCACTATCTCTCTATAATCGGTTT	25	2	0.163566	pri-amiR-NbDXS	175	199	-
CACCTTCTCTTCTCCTTCTTCCT	23	2	0.163566	pri-amiR-NbDXS	134	156	-
AAACCGCGGTTTACATTGGC	20	2	0.163566	pri-amiR-NbDXS	309	328	-
TTCCTTCGAACCCGAGTTT	19	2	0.163566	pri-amiR-NbDXS	98	116	-
GAAGAATCTGTATAAACCGC	20	2	0.163566	pri-amiR-NbDXS	239	258	-
CCGCGGTTTACATTGGCTC	19	2	0.163566	pri-amiR-NbDXS	312	330	-
ATCACTTGAGAATCAATTCTTTTT	24	2	0.163566	pri-amiR-NbDXS	371	394	-
ATTGGCTCTTCTTACTACAATGAAA	25	2	0.163566	pri-amiR-NbDXS	323	347	-
CTATCTCTCTATAATCGGTT	20	2	0.163566	pri-amiR-NbDXS	179	198	-
ACATTCGTTATCTATTTTTT	20	2	0.163566	pri-amiR-NbDXS	281	300	-
CTATAAATAGCACCTTCTCT	20	2	0.163566	pri-amiR-NbDXS	124	143	-
TTTGTTCGTCTATAAATAGCAC	22	2	0.163566	pri-amiR-NbDXS	115	136	-
CAAAACGCCTAAAATCACTTGAGAATC	27	2	0.163566	pri-amiR-NbDXS	358	384	-
TTCGTTATCTATTTTTTCTG	20	2	0.163566	pri-amiR-NbDXS	284	303	-
CTCACTTCCATCTTTTTAGC	20	2	0.163566	pri-amiR-NbDXS	155	174	-
GCTTCACTATCTCTCTAT	18	2	0.163566	pri-amiR-NbDXS	173	190	-
TCTTCTCCTTCTTCCTCACTT	21	2	0.163566	pri-amiR-NbDXS	141	161	-
TACAATGAAAAAGGCCGAGGCAAAA	25	2	0.163566	pri-amiR-NbDXS	338	362	-
TTTTGGTAAGAAAATATAGAA	21	2	0.163566	pri-amiR-NbDXS	37	57	-
TCTGTATAAACCGCGGGTT	19	2	0.163566	pri-amiR-NbDXS	245	263	-
CGCCTAAAATCACTTGAGAATCAAT	25	2	0.163566	pri-amiR-NbDXS	363	387	-
TAGATCTCATCTTTAGTCT	19	2	0.163566	pri-amiR-NbDXS	502	520	-
TTCCTTCGAACCCGAGTT	18	2	0.163566	pri-amiR-NbDXS	98	115	-
AACGCCTAAAATCACTTGA	19	2	0.163566	pri-amiR-NbDXS	361	379	-
CGCGGTTTACATTGGCTCTT	20	2	0.163566	pri-amiR-NbDXS	313	332	-
TTCTTCCTCACTTCCATCTTTTTA	24	2	0.163566	pri-amiR-NbDXS	149	172	-
GGAGATGACGTGTGTTCCTTCGAA	24	2	0.163566	pri-amiR-NbDXS	84	107	-
TAGCTTCACTATCTCTCTAT	20	2	0.163566	pri-amiR-NbDXS	171	190	-
CTCTATAATCGGTTTTAT	18	2	0.163566	pri-amiR-NbDXS	185	202	-
CCTTCTTCCTCACTTCCATCTTTT	24	2	0.163566	pri-amiR-NbDXS	147	170	-
GGAAACCGCGGTTTACATTGGCT	23	2	0.163566	pri-amiR-NbDXS	307	329	-
CTAAGAAACTATAGTATTTTG	21	2	0.163566	pri-amiR-NbDXS	454	474	-
TTTACTGTCCATTTAAGC	18	2	0.163566	pri-amiR-NbDXS	392	409	-
AGGTAGTCATCAGATATATATTTT	24	2	0.163566	pri-amiR-NbDXS	17	40	-
AAAAAAGGTAGTCATCAG	18	2	0.163566	pri-amiR-NbDXS	12	29	-
AGGGGGGAAAAAAAGGTAGT	20	2	0.163566	pri-amiR-NbDXS	4	23	-
ATCTCTCTATAATCGGTTTTATC	23	2	0.163566	pri-amiR-NbDXS	181	203	-
GAAAAAGGCCGAGGCAAA	18	2	0.163566	pri-amiR-NbDXS	344	361	-
TGATGATCACATTCGTTATCTAT	23	2	0.163566	pri-amiR-NbDXS	273	295	-
CGTTTAACGAAGAGGAGAT	19	2	0.163566	pri-amiR-NbDXS	71	89	-
ATGAAAAAGGCCGAGGCA	18	2	0.163566	pri-amiR-NbDXS	342	359	-
ACAGATGATGATCACATTCGTTA	23	2	0.163566	pri-amiR-NbDXS	268	290	-
AACGTGTCTTATTTTCTATC	20	2	0.163566	pri-amiR-NbDXS	421	440	-
AAATCACTTGAGAATCAATTC	21	2	0.163566	pri-amiR-NbDXS	369	389	-
ATTCTTTTTACTGTCCATTTAAGCT	25	2	0.163566	pri-amiR-NbDXS	386	410	-
CGTCTATAAATAGCACCTTCT	21	2	0.163566	pri-amiR-NbDXS	121	141	-
GAACAGATTAGATCTCATCTTT	22	2	0.163566	pri-amiR-NbDXS	494	515	-
GTAGTCATCAGATATATATTTTGG	24	2	0.163566	pri-amiR-NbDXS	19	42	-
CCTTCTCTTCTCCTTCTTCCTC	22	2	0.163566	pri-amiR-NbDXS	136	157	-
TTCTTACTACAATGAAAAAGG	21	2	0.163566	pri-amiR-NbDXS	331	351	-
TTCTTTTTACTGTCCATTTA	20	2	0.163566	pri-amiR-NbDXS	387	406	-
TAAATAGCACCTTCTCTTCTCCTTC	25	2	0.163566	pri-amiR-NbDXS	127	151	-
TAGTATTTTGTCTAAAACAAA	21	2	0.163566	pri-amiR-NbDXS	465	485	-
GATGATGATCACATTCGT	18	2	0.163566	pri-amiR-NbDXS	271	288	-
TGTATAAACCGCGGGTTC	18	2	0.163566	pri-amiR-NbDXS	247	264	-
TTCTCTAAGTCACAACCCAA	20	2	0.163566	pri-amiR-NbDXS	205	224	-
TCTATAATCGGTTTTATCTTTCT	23	2	0.163566	pri-amiR-NbDXS	186	208	-
ACATTCGTTATCTATTTTTTCTG	23	2	0.163566	pri-amiR-NbDXS	281	303	-
TAATCGGTTTTATCTTTCTCTAAGTC	26	2	0.163566	pri-amiR-NbDXS	190	215	-
GCGGGTTCCTAACAGATGATGAT	23	2	0.163566	pri-amiR-NbDXS	257	279	-
ACCCGAGTTTTGTTCGTCT	19	2	0.163566	pri-amiR-NbDXS	107	125	-
CTAAGAAACTATAGTATTTTGTC	23	2	0.163566	pri-amiR-NbDXS	454	476	-
GGGTTCCTAACAGATGATG	19	2	0.163566	pri-amiR-NbDXS	259	277	-
GTAGAGAAGAATCTGTATAAACC	23	2	0.163566	pri-amiR-NbDXS	234	256	-
TCACGTTTAACGAAGAGGA	19	2	0.163566	pri-amiR-NbDXS	68	86	-
AACTATAGTATTTTGTCTAAAAC	23	2	0.163566	pri-amiR-NbDXS	460	482	-
AGTTTTGTTCGTCTATAAATAGC	23	2	0.163566	pri-amiR-NbDXS	112	134	-
CTTCCATCTTTTTAGCTTC	19	2	0.163566	pri-amiR-NbDXS	159	177	-
AATCTGTATAAACCGCGGGTTC	22	2	0.163566	pri-amiR-NbDXS	243	264	-
TAGGAAACCGCGGTTTACATTGG	23	2	0.163566	pri-amiR-NbDXS	305	327	-
TTTTTACTGTCCATTTAAGCTAT	23	2	0.163566	pri-amiR-NbDXS	390	412	-
ACGTTTAACGAAGAGGAGATGAC	23	2	0.163566	pri-amiR-NbDXS	70	92	-
GCTTCACTATCTCTCTATAATCGGT	25	2	0.163566	pri-amiR-NbDXS	173	197	-
AGGAAACCGCGGTTTACATTGGCTC	25	2	0.163566	pri-amiR-NbDXS	306	330	-
AAGTCACAACCCAAAAAAACAA	22	2	0.163566	pri-amiR-NbDXS	211	232	-
TCTCTATAATCGGTTTTATC	20	2	0.163566	pri-amiR-NbDXS	184	203	-
GGAAACCGCGGTTTACATTGGC	22	2	0.163566	pri-amiR-NbDXS	307	328	-
TTCTCTAAGTCACAACCC	18	2	0.163566	pri-amiR-NbDXS	205	222	-
TTTCTCTAAGTCACAACCCAAAA	23	2	0.163566	pri-amiR-NbDXS	204	226	-
ATCTGTATAAACCGCGGG	18	2	0.163566	pri-amiR-NbDXS	244	261	-
GAAGAGGAGATGACGTGTG	19	2	0.163566	pri-amiR-NbDXS	79	97	-
AACAAAGTAGAGAAGAATC	19	2	0.163566	pri-amiR-NbDXS	228	246	-
TAAACGTGTCTTATTTTCTA	20	2	0.163566	pri-amiR-NbDXS	419	438	-
CAGATTAGATCTCATCTTTAG	21	2	0.163566	pri-amiR-NbDXS	497	517	-
TTTACATTGGCTCTTCTT	18	2	0.163566	pri-amiR-NbDXS	318	335	-
CATTTAAGCTATCTTTTATA	20	2	0.163566	pri-amiR-NbDXS	401	420	-
TTCTATCTCTTTTGTTTAAAC	21	2	0.163566	pri-amiR-NbDXS	434	454	-
AAAACGCCTAAAATCACTTGA	21	2	0.163566	pri-amiR-NbDXS	359	379	-
TACAATGAAAAAGGCCGA	18	2	0.163566	pri-amiR-NbDXS	338	355	-
ATCTTTTATAAACGTGTCTTATTTT	25	2	0.163566	pri-amiR-NbDXS	411	435	-
ACTAAGAAACTATAGTATTTTGTCT	25	2	0.163566	pri-amiR-NbDXS	453	477	-
TTTTGTTTAAACTAAGAAACT	21	2	0.163566	pri-amiR-NbDXS	443	463	-
TTCTGTTAGGAAACCGCGGTT	21	2	0.163566	pri-amiR-NbDXS	299	319	-
GATGATGATCACATTCGTTATCTA	24	2	0.163566	pri-amiR-NbDXS	271	294	-
ACTTGAGAATCAATTCTTTTT	21	2	0.163566	pri-amiR-NbDXS	374	394	-
GAAACCGCGGTTTACATTGGCTC	23	2	0.163566	pri-amiR-NbDXS	308	330	-
AATCACTTGAGAATCAATTCTTTT	24	2	0.163566	pri-amiR-NbDXS	370	393	-
TCTTTCTCTAAGTCACAACC	20	2	0.163566	pri-amiR-NbDXS	202	221	-
ACATTGGCTCTTCTTACTA	19	2	0.163566	pri-amiR-NbDXS	321	339	-
GGGGAAAAAAAGGTAGTC	18	2	0.163566	pri-amiR-NbDXS	7	24	-
TGAAAGAACAGATTAGATCTCATCT	25	2	0.163566	pri-amiR-NbDXS	489	513	-
AAACGTGTCTTATTTTCTATCTC	23	2	0.163566	pri-amiR-NbDXS	420	442	-
AAAATCACTTGAGAATCAATT	21	2	0.163566	pri-amiR-NbDXS	368	388	-
CCGCGGTTTACATTGGCTCTTCTTACTA	28	2	0.163566	pri-amiR-NbDXS	312	339	-
ATAGGGGGGAAAAAAAGGTAGTC	23	2	0.163566	pri-amiR-NbDXS	2	24	-
CGGGTTCCTAACAGATGAT	19	2	0.163566	pri-amiR-NbDXS	258	276	-
TAGGAAACCGCGGTTTACAT	20	2	0.163566	pri-amiR-NbDXS	305	324	-
GACGTGTGTTCCTTCGAACCCG	22	2	0.163566	pri-amiR-NbDXS	90	111	-
TGTGTTCCTTCGAACCCGAGT	21	2	0.163566	pri-amiR-NbDXS	94	114	-
GTTTAACGAAGAGGAGATGA	20	2	0.163566	pri-amiR-NbDXS	72	91	-
CTCTATAATCGGTTTTATCT	20	2	0.163566	pri-amiR-NbDXS	185	204	-
CAAAGTAGAGAAGAATCTGTAT	22	2	0.163566	pri-amiR-NbDXS	230	251	-
ATCTTTTTAGCTTCACTATC	20	2	0.163566	pri-amiR-NbDXS	164	183	-
CTAAAACAAAACATGAAAGAA	21	2	0.163566	pri-amiR-NbDXS	476	496	-
TATCTTTCTCTAAGTCACAAC	21	2	0.163566	pri-amiR-NbDXS	200	220	-
TATTTTCTATCTCTTTTGTTTAA	23	2	0.163566	pri-amiR-NbDXS	430	452	-
TTGTTCGTCTATAAATAGC	19	2	0.163566	pri-amiR-NbDXS	116	134	-
TTTAGCTTCACTATCTCTCT	20	2	0.163566	pri-amiR-NbDXS	169	188	-
TTTACATTGGCTCTTCTTACTACAA	25	2	0.163566	pri-amiR-NbDXS	318	342	-
TCACATTCGTTATCTATTTTTTC	23	2	0.163566	pri-amiR-NbDXS	279	301	-
GATGACGTGTGTTCCTTCGA	20	2	0.163566	pri-amiR-NbDXS	87	106	-
TGAAAAAGGCCGAGGCAAAACGC	23	2	0.163566	pri-amiR-NbDXS	343	365	-
TCTTCTTACTACAATGAAAAAGGCC	25	2	0.163566	pri-amiR-NbDXS	329	353	-
TTTATAAACGTGTCTTATTT	20	2	0.163566	pri-amiR-NbDXS	415	434	-
GAGATGACGTGTGTTCCT	18	2	0.163566	pri-amiR-NbDXS	85	102	-
GATGATCACATTCGTTATC	19	2	0.163566	pri-amiR-NbDXS	274	292	-
CAGATGATGATCACATTCGT	20	2	0.163566	pri-amiR-NbDXS	269	288	-
AACCCAAAAAAACAAAGTAGAG	22	2	0.163566	pri-amiR-NbDXS	218	239	-
CTTATTTTCTATCTCTTTTGT	21	2	0.163566	pri-amiR-NbDXS	428	448	-
AGAATCAATTCTTTTTACTGTC	22	2	0.163566	pri-amiR-NbDXS	379	400	-
AAATCACTTGAGAATCAATTCT	22	2	0.163566	pri-amiR-NbDXS	369	390	-
CACATTCGTTATCTATTTTTTCTGTT	26	2	0.163566	pri-amiR-NbDXS	280	305	-
TAAACTAAGAAACTATAGTATTTT	24	2	0.163566	pri-amiR-NbDXS	450	473	-
GTTCCTTCGAACCCGAGTTTT	21	2	0.163566	pri-amiR-NbDXS	97	117	-
ATTGGCTCTTCTTACTACA	19	2	0.163566	pri-amiR-NbDXS	323	341	-
TTTCTCTAAGTCACAACCCA	20	2	0.163566	pri-amiR-NbDXS	204	223	-
AGAGAAGAATCTGTATAAACCGCGG	25	2	0.163566	pri-amiR-NbDXS	236	260	-
TTCTCTTCTCCTTCTTCCTCACT	23	2	0.163566	pri-amiR-NbDXS	138	160	-
AAAAAAACAAAGTAGAGAAGAAT	23	2	0.163566	pri-amiR-NbDXS	223	245	-
TTAGGAAACCGCGGTTTACATTGGC	25	2	0.163566	pri-amiR-NbDXS	304	328	-
TAGAGAAGAATCTGTATAAACC	22	2	0.163566	pri-amiR-NbDXS	235	256	-
GTGTCTTATTTTCTATCTCT	20	2	0.163566	pri-amiR-NbDXS	424	443	-
CTTCCATCTTTTTAGCTTCACTATC	25	2	0.163566	pri-amiR-NbDXS	159	183	-
ACATTGGCTCTTCTTACTACAATGA	25	2	0.163566	pri-amiR-NbDXS	321	345	-
TTCCTTCGAACCCGAGTTTTGTTCGT	26	2	0.163566	pri-amiR-NbDXS	98	123	-
GCTATCTTTTATAAACGTGT	20	2	0.163566	pri-amiR-NbDXS	408	427	-
ATAATTTCACGTTTAACGAAGAG	23	2	0.163566	pri-amiR-NbDXS	62	84	-
TCTTACTACAATGAAAAAGGCCGAGGC	27	2	0.163566	pri-amiR-NbDXS	332	358	-
TGTCCATTTAAGCTATCTTT	20	2	0.163566	pri-amiR-NbDXS	397	416	-
CGAAGAGGAGATGACGTGTGTTC	23	2	0.163566	pri-amiR-NbDXS	78	100	-
TAACGAAGAGGAGATGACG	19	2	0.163566	pri-amiR-NbDXS	75	93	-
TGAAAGAACAGATTAGATCT	20	2	0.163566	pri-amiR-NbDXS	489	508	-
AACAAAACATGAAAGAACAGATT	23	2	0.163566	pri-amiR-NbDXS	480	502	-
AGATGATGATCACATTCGTTAT	22	2	0.163566	pri-amiR-NbDXS	270	291	-
TTATCTTTCTCTAAGTCACAAC	22	2	0.163566	pri-amiR-NbDXS	199	220	-
GAGGAGATGACGTGTGTTC	19	2	0.163566	pri-amiR-NbDXS	82	100	-
TCTTTTTAGCTTCACTATC	19	2	0.163566	pri-amiR-NbDXS	165	183	-
ATCAATTCTTTTTACTGTCCAT	22	2	0.163566	pri-amiR-NbDXS	382	403	-
AACAAAGTAGAGAAGAATCTGTA	23	2	0.163566	pri-amiR-NbDXS	228	250	-
ATCTCTCTATAATCGGTTTT	20	2	0.163566	pri-amiR-NbDXS	181	200	-
AAGAGGAGATGACGTGTG	18	2	0.163566	pri-amiR-NbDXS	80	97	-
TCTTTCTCTAAGTCACAACCCAA	23	2	0.163566	pri-amiR-NbDXS	202	224	-
CTGTATAAACCGCGGGTT	18	2	0.163566	pri-amiR-NbDXS	246	263	-
AAACAAAACATGAAAGAACAGA	22	2	0.163566	pri-amiR-NbDXS	479	500	-
CTTTTTACTGTCCATTTAAGCTATC	25	2	0.163566	pri-amiR-NbDXS	389	413	-
AACATGAAAGAACAGATTAGATC	23	2	0.163566	pri-amiR-NbDXS	485	507	-
CTCTAAGTCACAACCCAAAAA	21	2	0.163566	pri-amiR-NbDXS	207	227	-
TTCTCTTCTCCTTCTTCCTCACTT	24	2	0.163566	pri-amiR-NbDXS	138	161	-
CATCAGATATATATTTTGGT	20	1	0.0817828	pri-amiR-NbDXS	24	43	-
TAAGTCACAACCCAAAAAAACAAAGT	26	1	0.0817828	pri-amiR-NbDXS	210	235	-
ACATTCGTTATCTATTTTTTCTGTTA	26	1	0.0817828	pri-amiR-NbDXS	281	306	-
CATCTTTTTAGCTTCACTATCTCTC	25	1	0.0817828	pri-amiR-NbDXS	163	187	-
AATGAATAATTTCACGTTTA	20	1	0.0817828	pri-amiR-NbDXS	57	76	-
GAAGAATCTGTATAAACCGCGGGTTC	26	1	0.0817828	pri-amiR-NbDXS	239	264	-
ATTTTTTCTGTTAGGAAACCGCG	23	1	0.0817828	pri-amiR-NbDXS	294	316	-
TACTGTCCATTTAAGCTAT	19	1	0.0817828	pri-amiR-NbDXS	394	412	-
TAGTCATCAGATATATATTT	20	1	0.0817828	pri-amiR-NbDXS	20	39	-
GAAGAATCTGTATAAACCGCGGGTT	25	1	0.0817828	pri-amiR-NbDXS	239	263	-
TATAATCGGTTTTATCTTTC	20	1	0.0817828	pri-amiR-NbDXS	188	207	-
TTCCTAACAGATGATGATCA	20	1	0.0817828	pri-amiR-NbDXS	262	281	-
CAAAACATGAAAGAACAG	18	1	0.0817828	pri-amiR-NbDXS	482	499	-
TCCATTTAAGCTATCTTTTATAAA	24	1	0.0817828	pri-amiR-NbDXS	399	422	-
TTTTAGCTTCACTATCTCTC	20	1	0.0817828	pri-amiR-NbDXS	168	187	-
CGTTTAACGAAGAGGAGATGACGTG	25	1	0.0817828	pri-amiR-NbDXS	71	95	-
ATTTCACGTTTAACGAAGAGGAG	23	1	0.0817828	pri-amiR-NbDXS	65	87	-
AAAAAAGGTAGTCATCAGATATATA	25	1	0.0817828	pri-amiR-NbDXS	12	36	-
ATATAGAAATGAATAATTTCA	21	1	0.0817828	pri-amiR-NbDXS	50	70	-
ATCACATTCGTTATCTATTTTTT	23	1	0.0817828	pri-amiR-NbDXS	278	300	-
GAGTTTTGTTCGTCTATA	18	1	0.0817828	pri-amiR-NbDXS	111	128	-
ACATGAAAGAACAGATTAG	19	1	0.0817828	pri-amiR-NbDXS	486	504	-
TATCTCTTTTGTTTAAACTA	20	1	0.0817828	pri-amiR-NbDXS	437	456	-
AAAAAGGCCGAGGCAAAACGCCTAAAAT	28	1	0.0817828	pri-amiR-NbDXS	345	372	-
GAACAGATTAGATCTCATCTT	21	1	0.0817828	pri-amiR-NbDXS	494	514	-
CTCTTCTTACTACAATGA	18	1	0.0817828	pri-amiR-NbDXS	328	345	-
GGGAAAAAAAGGTAGTCAT	19	1	0.0817828	pri-amiR-NbDXS	8	26	-
AGCTATCTTTTATAAACG	18	1	0.0817828	pri-amiR-NbDXS	407	424	-
TCTGTATAAACCGCGGGTTC	20	1	0.0817828	pri-amiR-NbDXS	245	264	-
GTTCCTTCGAACCCGAGTTT	20	1	0.0817828	pri-amiR-NbDXS	97	116	-
AGGTAGTCATCAGATATA	18	1	0.0817828	pri-amiR-NbDXS	17	34	-
ACCCGAGTTTTGTTCGTC	18	1	0.0817828	pri-amiR-NbDXS	107	124	-
TTTTACTGTCCATTTAAGCTATCTT	25	1	0.0817828	pri-amiR-NbDXS	391	415	-
GAATAATTTCACGTTTAACG	20	1	0.0817828	pri-amiR-NbDXS	60	79	-
TACTACAATGAAAAAGGCCGAGGCA	25	1	0.0817828	pri-amiR-NbDXS	335	359	-
GTTCGTCTATAAATAGCACCTTC	23	1	0.0817828	pri-amiR-NbDXS	118	140	-
TCTTCCTCACTTCCATCT	18	1	0.0817828	pri-amiR-NbDXS	150	167	-
CGTCTATAAATAGCACCTTC	20	1	0.0817828	pri-amiR-NbDXS	121	140	-
CTGTTAGGAAACCGCGGTT	19	1	0.0817828	pri-amiR-NbDXS	301	319	-
CTTCTTCCTCACTTCCATCTT	21	1	0.0817828	pri-amiR-NbDXS	148	168	-
TTCTTACTACAATGAAAAAGGCCGAG	26	1	0.0817828	pri-amiR-NbDXS	331	356	-
CGGTTTTATCTTTCTCTAAGTCACA	25	1	0.0817828	pri-amiR-NbDXS	194	218	-
AGAATCTGTATAAACCGCGGGTTC	24	1	0.0817828	pri-amiR-NbDXS	241	264	-
CTATTTTTTCTGTTAGGAA	19	1	0.0817828	pri-amiR-NbDXS	292	310	-
TTTAAACTAAGAAACTATAGTA	22	1	0.0817828	pri-amiR-NbDXS	448	469	-
GCTTCACTATCTCTCTATAATCGGTTT	27	1	0.0817828	pri-amiR-NbDXS	173	199	-
TGTTCGTCTATAAATAGCA	19	1	0.0817828	pri-amiR-NbDXS	117	135	-
TTCCATCTTTTTAGCTTC	18	1	0.0817828	pri-amiR-NbDXS	160	177	-
ACCTTCTCTTCTCCTTCTTCC	21	1	0.0817828	pri-amiR-NbDXS	135	155	-
AAGTCACAACCCAAAAAAACAAA	23	1	0.0817828	pri-amiR-NbDXS	211	233	-
GGGGGGAAAAAAAGGTAGTCATCA	24	1	0.0817828	pri-amiR-NbDXS	5	28	-
AGAATCTGTATAAACCGC	18	1	0.0817828	pri-amiR-NbDXS	241	258	-
GGAGATGACGTGTGTTCCTTCG	22	1	0.0817828	pri-amiR-NbDXS	84	105	-
TCTAAAACAAAACATGAAAGAAC	23	1	0.0817828	pri-amiR-NbDXS	475	497	-
TAGCACCTTCTCTTCTCCTTCTTCCTC	27	1	0.0817828	pri-amiR-NbDXS	131	157	-
TCTGTTAGGAAACCGCGG	18	1	0.0817828	pri-amiR-NbDXS	300	317	-
TAAAACAAAACATGAAAGAACAG	23	1	0.0817828	pri-amiR-NbDXS	477	499	-
GAGATGACGTGTGTTCCTT	19	1	0.0817828	pri-amiR-NbDXS	85	103	-
CGAACCCGAGTTTTGTTCGTCTA	23	1	0.0817828	pri-amiR-NbDXS	104	126	-
CGCGGTTTACATTGGCTCT	19	1	0.0817828	pri-amiR-NbDXS	313	331	-
TGTTAGGAAACCGCGGTTTACATTG	25	1	0.0817828	pri-amiR-NbDXS	302	326	-
TAACAGATGATGATCACATTCGTTA	25	1	0.0817828	pri-amiR-NbDXS	266	290	-
CTCCTTCTTCCTCACTTCC	19	1	0.0817828	pri-amiR-NbDXS	145	163	-
GAGTTTTGTTCGTCTATAAATAG	23	1	0.0817828	pri-amiR-NbDXS	111	133	-
ATATAGAAATGAATAATTTCACGT	24	1	0.0817828	pri-amiR-NbDXS	50	73	-
ATAAATAGCACCTTCTCTTC	20	1	0.0817828	pri-amiR-NbDXS	126	145	-
AGCTTCACTATCTCTCTAT	19	1	0.0817828	pri-amiR-NbDXS	172	190	-
AACCCAAAAAAACAAAGTAGA	21	1	0.0817828	pri-amiR-NbDXS	218	238	-
TGTCTTATTTTCTATCTCTTTTG	23	1	0.0817828	pri-amiR-NbDXS	425	447	-
CCTTCTCTTCTCCTTCTTCCTCACT	25	1	0.0817828	pri-amiR-NbDXS	136	160	-
TAGGAAACCGCGGTTTACATTGGCTCT	27	1	0.0817828	pri-amiR-NbDXS	305	331	-
AAACAAAACATGAAAGAACAG	21	1	0.0817828	pri-amiR-NbDXS	479	499	-
AACCGCGGGTTCCTAACAGATGATGATCA	29	1	0.0817828	pri-amiR-NbDXS	253	281	-
GGTTTTATCTTTCTCTAAGTCAC	23	1	0.0817828	pri-amiR-NbDXS	195	217	-
TCTTTTATAAACGTGTCT	18	1	0.0817828	pri-amiR-NbDXS	412	429	-
TATAATCGGTTTTATCTTTCTCTAAGTC	28	1	0.0817828	pri-amiR-NbDXS	188	215	-
ACGTGTGTTCCTTCGAAC	18	1	0.0817828	pri-amiR-NbDXS	91	108	-
TATAGAAATGAATAATTTCACGT	23	1	0.0817828	pri-amiR-NbDXS	51	73	-
TCTATAATCGGTTTTATCTTTCTCTAAGT	29	1	0.0817828	pri-amiR-NbDXS	186	214	-
GGGGAAAAAAAGGTAGTCAT	20	1	0.0817828	pri-amiR-NbDXS	7	26	-
CTTACTACAATGAAAAAGGCCGAGG	25	1	0.0817828	pri-amiR-NbDXS	333	357	-
ACCGCGGTTTACATTGGCT	19	1	0.0817828	pri-amiR-NbDXS	311	329	-
AAATAGCACCTTCTCTTCTC	20	1	0.0817828	pri-amiR-NbDXS	128	147	-
TGAAAGAACAGATTAGATCTCAT	23	1	0.0817828	pri-amiR-NbDXS	489	511	-
TTCTATCTCTTTTGTTTAAA	20	1	0.0817828	pri-amiR-NbDXS	434	453	-
AACCCGAGTTTTGTTCGT	18	1	0.0817828	pri-amiR-NbDXS	106	123	-
ATAATTTCACGTTTAACGAAG	21	1	0.0817828	pri-amiR-NbDXS	62	82	-
AAAAAAGGTAGTCATCAGATAT	22	1	0.0817828	pri-amiR-NbDXS	12	33	-
GAAAGAACAGATTAGATCTCAT	22	1	0.0817828	pri-amiR-NbDXS	490	511	-
AAGAAACTATAGTATTTTGTCT	22	1	0.0817828	pri-amiR-NbDXS	456	477	-
GAAGAATCTGTATAAACCG	19	1	0.0817828	pri-amiR-NbDXS	239	257	-
CAAAACGCCTAAAATCAC	18	1	0.0817828	pri-amiR-NbDXS	358	375	-
AAAACGCCTAAAATCACTTGAGAAT	25	1	0.0817828	pri-amiR-NbDXS	359	383	-
CTATCTCTCTATAATCGGTTTTA	23	1	0.0817828	pri-amiR-NbDXS	179	201	-
AAAAAGGTAGTCATCAGAT	19	1	0.0817828	pri-amiR-NbDXS	13	31	-
CAATGAAAAAGGCCGAGG	18	1	0.0817828	pri-amiR-NbDXS	340	357	-
TATAAACCGCGGGTTCCTAA	20	1	0.0817828	pri-amiR-NbDXS	249	268	-
CTTCTTACTACAATGAAAAAGGC	23	1	0.0817828	pri-amiR-NbDXS	330	352	-
AGGGGGGAAAAAAAGGTAGTCAT	23	1	0.0817828	pri-amiR-NbDXS	4	26	-
ACGTTTAACGAAGAGGAGATGACGTGT	27	1	0.0817828	pri-amiR-NbDXS	70	96	-
CTAAAACAAAACATGAAAGA	20	1	0.0817828	pri-amiR-NbDXS	476	495	-
TCCTTCGAACCCGAGTTTTG	20	1	0.0817828	pri-amiR-NbDXS	99	118	-
ACGAAGAGGAGATGACGTGTGTTCCT	26	1	0.0817828	pri-amiR-NbDXS	77	102	-
AAACGTGTCTTATTTTCTAT	20	1	0.0817828	pri-amiR-NbDXS	420	439	-
GCGGGTTCCTAACAGATGAT	20	1	0.0817828	pri-amiR-NbDXS	257	276	-
TTCCTAACAGATGATGATCACATTCGT	27	1	0.0817828	pri-amiR-NbDXS	262	288	-
TCTTCTTACTACAATGAAAA	20	1	0.0817828	pri-amiR-NbDXS	329	348	-
CTTCGAACCCGAGTTTTGT	19	1	0.0817828	pri-amiR-NbDXS	101	119	-
GGTAGTCATCAGATATATATT	21	1	0.0817828	pri-amiR-NbDXS	18	38	-
TGATCACATTCGTTATCTATTTTT	24	1	0.0817828	pri-amiR-NbDXS	276	299	-
ATCAATTCTTTTTACTGTCCATTTAAGCT	29	1	0.0817828	pri-amiR-NbDXS	382	410	-
TCTTTTATAAACGTGTCTTATTTTCTA	27	1	0.0817828	pri-amiR-NbDXS	412	438	-
CTCTATAATCGGTTTTATCTTTCTCT	26	1	0.0817828	pri-amiR-NbDXS	185	210	-
ATGACGTGTGTTCCTTCG	18	1	0.0817828	pri-amiR-NbDXS	88	105	-
GTTTAACGAAGAGGAGAT	18	1	0.0817828	pri-amiR-NbDXS	72	89	-
CCCAAAAAAACAAAGTAGAG	20	1	0.0817828	pri-amiR-NbDXS	220	239	-
CAATGAAAAAGGCCGAGGCAAAACGCC	27	1	0.0817828	pri-amiR-NbDXS	340	366	-
ATAGCACCTTCTCTTCTCCTT	21	1	0.0817828	pri-amiR-NbDXS	130	150	-
GCGGGTTCCTAACAGATGA	19	1	0.0817828	pri-amiR-NbDXS	257	275	-
TTCGTTATCTATTTTTTCTGTTAGGA	26	1	0.0817828	pri-amiR-NbDXS	284	309	-
TTTTCTATCTCTTTTGTTTAAAC	23	1	0.0817828	pri-amiR-NbDXS	432	454	-
CTCTCTATAATCGGTTTTATCTTTCT	26	1	0.0817828	pri-amiR-NbDXS	183	208	-
CTAAAATCACTTGAGAATCAATTCTTT	27	1	0.0817828	pri-amiR-NbDXS	366	392	-
GCAAAACGCCTAAAATCACTTGAGAAT	27	1	0.0817828	pri-amiR-NbDXS	357	383	-
GGTTCCTAACAGATGATGATCAC	23	1	0.0817828	pri-amiR-NbDXS	260	282	-
GGGGGAAAAAAAGGTAGTCATCAGA	25	1	0.0817828	pri-amiR-NbDXS	6	30	-
AATAGCACCTTCTCTTCTCCTT	22	1	0.0817828	pri-amiR-NbDXS	129	150	-
CCTAACAGATGATGATCAC	19	1	0.0817828	pri-amiR-NbDXS	264	282	-
CATCTTTTTAGCTTCACTATCTCTCT	26	1	0.0817828	pri-amiR-NbDXS	163	188	-
ATAATCGGTTTTATCTTTCTCTA	23	1	0.0817828	pri-amiR-NbDXS	189	211	-
TTCCTAACAGATGATGATCACATTCG	26	1	0.0817828	pri-amiR-NbDXS	262	287	-
GTGTTCCTTCGAACCCGAGTTTTGT	25	1	0.0817828	pri-amiR-NbDXS	95	119	-
CATTTAAGCTATCTTTTATAAACGTG	26	1	0.0817828	pri-amiR-NbDXS	401	426	-
AATAATTTCACGTTTAACGAAGAG	24	1	0.0817828	pri-amiR-NbDXS	61	84	-
TTATCTATTTTTTCTGTTAGGAA	23	1	0.0817828	pri-amiR-NbDXS	288	310	-
GAGGAGATGACGTGTGTT	18	1	0.0817828	pri-amiR-NbDXS	82	99	-
ACTGTCCATTTAAGCTATC	19	1	0.0817828	pri-amiR-NbDXS	395	413	-
AAACCGCGGGTTCCTAACAGATGATGAT	28	1	0.0817828	pri-amiR-NbDXS	252	279	-
AAGTAGAGAAGAATCTGTATAAACCGCG	28	1	0.0817828	pri-amiR-NbDXS	232	259	-
TTTTGTTTAAACTAAGAAACTA	22	1	0.0817828	pri-amiR-NbDXS	443	464	-
AGAATCAATTCTTTTTACTGTCC	23	1	0.0817828	pri-amiR-NbDXS	379	401	-
ACTACAATGAAAAAGGCCGAGGCAA	25	1	0.0817828	pri-amiR-NbDXS	336	360	-
AGATGATGATCACATTCGTTATCT	24	1	0.0817828	pri-amiR-NbDXS	270	293	-
CCATTTAAGCTATCTTTTATAA	22	1	0.0817828	pri-amiR-NbDXS	400	421	-
AAGTCACAACCCAAAAAAACA	21	1	0.0817828	pri-amiR-NbDXS	211	231	-
TTGTCTAAAACAAAACATGAAAG	23	1	0.0817828	pri-amiR-NbDXS	472	494	-
TCAGATATATATTTTGGTAAGA	22	1	0.0817828	pri-amiR-NbDXS	26	47	-
TTCTTTTTACTGTCCATTTAA	21	1	0.0817828	pri-amiR-NbDXS	387	407	-
ACTACAATGAAAAAGGCCGAGGCAAAA	27	1	0.0817828	pri-amiR-NbDXS	336	362	-
ATGAAAAAGGCCGAGGCAAAACGCCTA	27	1	0.0817828	pri-amiR-NbDXS	342	368	-
CTACAATGAAAAAGGCCGAGGCAAA	25	1	0.0817828	pri-amiR-NbDXS	337	361	-
GCTCTTCTTACTACAATGAAAAA	23	1	0.0817828	pri-amiR-NbDXS	327	349	-
AGCTATCTTTTATAAACGTG	20	1	0.0817828	pri-amiR-NbDXS	407	426	-
TTCCTTCGAACCCGAGTTTTGTTCGTC	27	1	0.0817828	pri-amiR-NbDXS	98	124	-
GTTAGGAAACCGCGGTTTACATTG	24	1	0.0817828	pri-amiR-NbDXS	303	326	-
AATAATTTCACGTTTAACGAAG	22	1	0.0817828	pri-amiR-NbDXS	61	82	-
AACTATAGTATTTTGTCTA	19	1	0.0817828	pri-amiR-NbDXS	460	478	-
TTATCTATTTTTTCTGTTAG	20	1	0.0817828	pri-amiR-NbDXS	288	307	-
TAATTTCACGTTTAACGAAGAG	22	1	0.0817828	pri-amiR-NbDXS	63	84	-
TCTTTTTACTGTCCATTT	18	1	0.0817828	pri-amiR-NbDXS	388	405	-
AAACGTGTCTTATTTTCTATCTCTT	25	1	0.0817828	pri-amiR-NbDXS	420	444	-
ACTATCTCTCTATAATCG	18	1	0.0817828	pri-amiR-NbDXS	178	195	-
AACAGATTAGATCTCATCTTT	21	1	0.0817828	pri-amiR-NbDXS	495	515	-
ATTCTTTTTACTGTCCAT	18	1	0.0817828	pri-amiR-NbDXS	386	403	-
TCTCTAAGTCACAACCCAA	19	1	0.0817828	pri-amiR-NbDXS	206	224	-
TTTGTTTAAACTAAGAAACT	20	1	0.0817828	pri-amiR-NbDXS	444	463	-
AAAAGGCCGAGGCAAAACG	19	1	0.0817828	pri-amiR-NbDXS	346	364	-
ATAATCGGTTTTATCTTTCT	20	1	0.0817828	pri-amiR-NbDXS	189	208	-
GTTCCTAACAGATGATGATCAC	22	1	0.0817828	pri-amiR-NbDXS	261	282	-
TTCCTCACTTCCATCTTTTT	20	1	0.0817828	pri-amiR-NbDXS	152	171	-
GCACCTTCTCTTCTCCTTCT	20	1	0.0817828	pri-amiR-NbDXS	133	152	-
AATTTCACGTTTAACGAAGAGG	22	1	0.0817828	pri-amiR-NbDXS	64	85	-
CAAAACATGAAAGAACAGAT	20	1	0.0817828	pri-amiR-NbDXS	482	501	-
CTCCTTCTTCCTCACTTCCATCTTT	25	1	0.0817828	pri-amiR-NbDXS	145	169	-
AGAATCTGTATAAACCGCGGGTTCC	25	1	0.0817828	pri-amiR-NbDXS	241	265	-
ACGCCTAAAATCACTTGAG	19	1	0.0817828	pri-amiR-NbDXS	362	380	-
TAAACGTGTCTTATTTTCTATCTCTT	26	1	0.0817828	pri-amiR-NbDXS	419	444	-
AAAAGGTAGTCATCAGATATATATTT	26	1	0.0817828	pri-amiR-NbDXS	14	39	-
CTATCTCTCTATAATCGG	18	1	0.0817828	pri-amiR-NbDXS	179	196	-
TAACGAAGAGGAGATGACGT	20	1	0.0817828	pri-amiR-NbDXS	75	94	-
AAACTAAGAAACTATAGTATT	21	1	0.0817828	pri-amiR-NbDXS	451	471	-
TATAAACGTGTCTTATTTTCTAT	23	1	0.0817828	pri-amiR-NbDXS	417	439	-
CTATTTTTTCTGTTAGGAAA	20	1	0.0817828	pri-amiR-NbDXS	292	311	-
AAACATGAAAGAACAGAT	18	1	0.0817828	pri-amiR-NbDXS	484	501	-
TAATCGGTTTTATCTTTC	18	1	0.0817828	pri-amiR-NbDXS	190	207	-
AAAAGGCCGAGGCAAAACGCCTA	23	1	0.0817828	pri-amiR-NbDXS	346	368	-
GTTCCTAACAGATGATGATC	20	1	0.0817828	pri-amiR-NbDXS	261	280	-
GCTTCACTATCTCTCTATAATC	22	1	0.0817828	pri-amiR-NbDXS	173	194	-
TTCTTACTACAATGAAAAAGGCCGA	25	1	0.0817828	pri-amiR-NbDXS	331	355	-
GCGGTTTACATTGGCTCT	18	1	0.0817828	pri-amiR-NbDXS	314	331	-
ATAAACGTGTCTTATTTTC	19	1	0.0817828	pri-amiR-NbDXS	418	436	-
TTCGTCTATAAATAGCACCTTCTCT	25	1	0.0817828	pri-amiR-NbDXS	119	143	-
TTTTTAGCTTCACTATCTCTCTATA	25	1	0.0817828	pri-amiR-NbDXS	167	191	-
CCCGAGTTTTGTTCGTCTA	19	1	0.0817828	pri-amiR-NbDXS	108	126	-
GATGACGTGTGTTCCTTCG	19	1	0.0817828	pri-amiR-NbDXS	87	105	-
AGATATATATTTTGGTAAGA	20	1	0.0817828	pri-amiR-NbDXS	28	47	-
TGTTAGGAAACCGCGGTT	18	1	0.0817828	pri-amiR-NbDXS	302	319	-
GCTTCACTATCTCTCTATAATCGGTTTT	28	1	0.0817828	pri-amiR-NbDXS	173	200	-
ACGTGTCTTATTTTCTATCTCTTTT	25	1	0.0817828	pri-amiR-NbDXS	422	446	-
TCCTTCGAACCCGAGTTTTGTTCGTCT	27	1	0.0817828	pri-amiR-NbDXS	99	125	-
CTTCCATCTTTTTAGCTTCACTATCT	26	1	0.0817828	pri-amiR-NbDXS	159	184	-
ATCTGTATAAACCGCGGGTTCCT	23	1	0.0817828	pri-amiR-NbDXS	244	266	-
ATTTAAGCTATCTTTTATAAACGTGTCT	28	1	0.0817828	pri-amiR-NbDXS	402	429	-
CATTCGTTATCTATTTTTTCTGTTAGG	27	1	0.0817828	pri-amiR-NbDXS	282	308	-
TAGTATTTTGTCTAAAACAA	20	1	0.0817828	pri-amiR-NbDXS	465	484	-
CTATAGTATTTTGTCTAAAACAAAAC	26	1	0.0817828	pri-amiR-NbDXS	462	487	-
GAACCCGAGTTTTGTTCGTC	20	1	0.0817828	pri-amiR-NbDXS	105	124	-
GATGACGTGTGTTCCTTC	18	1	0.0817828	pri-amiR-NbDXS	87	104	-
TCCTAACAGATGATGATCACATTC	24	1	0.0817828	pri-amiR-NbDXS	263	286	-
AAAATCACTTGAGAATCAATTC	22	1	0.0817828	pri-amiR-NbDXS	368	389	-
TCACATTCGTTATCTATTT	19	1	0.0817828	pri-amiR-NbDXS	279	297	-
CTGTTAGGAAACCGCGGTTTACA	23	1	0.0817828	pri-amiR-NbDXS	301	323	-
ACGTGTGTTCCTTCGAACCC	20	1	0.0817828	pri-amiR-NbDXS	91	110	-
CTATTTTTTCTGTTAGGA	18	1	0.0817828	pri-amiR-NbDXS	292	309	-
ATATATATTTTGGTAAGAAAA	21	1	0.0817828	pri-amiR-NbDXS	30	50	-
TATCTCTTTTGTTTAAACTAAGA	23	1	0.0817828	pri-amiR-NbDXS	437	459	-
CTTGAGAATCAATTCTTTTTACTG	24	1	0.0817828	pri-amiR-NbDXS	375	398	-
ACCGCGGGTTCCTAACAGA	19	1	0.0817828	pri-amiR-NbDXS	254	272	-
TAGGAAACCGCGGTTTACATTGGCTC	26	1	0.0817828	pri-amiR-NbDXS	305	330	-
AAAAAACAAAGTAGAGAAGAATC	23	1	0.0817828	pri-amiR-NbDXS	224	246	-
GTATAAACCGCGGGTTCCTAACAGAT	26	1	0.0817828	pri-amiR-NbDXS	248	273	-
AGATCTCATCTTTAGTCTC	19	1	0.0817828	pri-amiR-NbDXS	503	521	-
TAACAGATGATGATCACATT	20	1	0.0817828	pri-amiR-NbDXS	266	285	-
TGTATAAACCGCGGGTTCCTAACAGA	26	1	0.0817828	pri-amiR-NbDXS	247	272	-
TATATATTTTGGTAAGAAAATA	22	1	0.0817828	pri-amiR-NbDXS	31	52	-
TACAATGAAAAAGGCCGAG	19	1	0.0817828	pri-amiR-NbDXS	338	356	-
CTAAGTCACAACCCAAAAAAACAAAGT	27	1	0.0817828	pri-amiR-NbDXS	209	235	-
TTTTACTGTCCATTTAAG	18	1	0.0817828	pri-amiR-NbDXS	391	408	-
GAAACCGCGGTTTACATT	18	1	0.0817828	pri-amiR-NbDXS	308	325	-
GTGTCTTATTTTCTATCTCTTTTGT	25	1	0.0817828	pri-amiR-NbDXS	424	448	-
TCTATCTCTTTTGTTTAAACTAA	23	1	0.0817828	pri-amiR-NbDXS	435	457	-
TACTGTCCATTTAAGCTA	18	1	0.0817828	pri-amiR-NbDXS	394	411	-
TATAAATAGCACCTTCTCT	19	1	0.0817828	pri-amiR-NbDXS	125	143	-
AAAAACAAAGTAGAGAAGAATCTGT	25	1	0.0817828	pri-amiR-NbDXS	225	249	-
TCTCCTTCTTCCTCACTTCCAT	22	1	0.0817828	pri-amiR-NbDXS	144	165	-
ATCACATTCGTTATCTATT	19	1	0.0817828	pri-amiR-NbDXS	278	296	-
TAGGGGGGAAAAAAAGGTAG	20	1	0.0817828	pri-amiR-NbDXS	3	22	-
TATAGTATTTTGTCTAAAAC	20	1	0.0817828	pri-amiR-NbDXS	463	482	-
GGCCGAGGCAAAACGCCTAA	20	1	0.0817828	pri-amiR-NbDXS	350	369	-
TCTCCTTCTTCCTCACTTCC	20	1	0.0817828	pri-amiR-NbDXS	144	163	-
TCTCTAAGTCACAACCCAAAAA	22	1	0.0817828	pri-amiR-NbDXS	206	227	-
TTTTTAGCTTCACTATCTCT	20	1	0.0817828	pri-amiR-NbDXS	167	186	-
TTGGCTCTTCTTACTACAA	19	1	0.0817828	pri-amiR-NbDXS	324	342	-
CATGAAAGAACAGATTAGA	19	1	0.0817828	pri-amiR-NbDXS	487	505	-
TGAAAGAACAGATTAGATC	19	1	0.0817828	pri-amiR-NbDXS	489	507	-
ATGAAAAAGGCCGAGGCAAAACGCCT	26	1	0.0817828	pri-amiR-NbDXS	342	367	-
AGGAGATGACGTGTGTTCCTTCGAA	25	1	0.0817828	pri-amiR-NbDXS	83	107	-
GTTAGGAAACCGCGGTTTACATT	23	1	0.0817828	pri-amiR-NbDXS	303	325	-
AATCAATTCTTTTTACTGTCCAT	23	1	0.0817828	pri-amiR-NbDXS	381	403	-
CACATTCGTTATCTATTTT	19	1	0.0817828	pri-amiR-NbDXS	280	298	-
AATTTCACGTTTAACGAAGA	20	1	0.0817828	pri-amiR-NbDXS	64	83	-
TTAAGCTATCTTTTATAAACG	21	1	0.0817828	pri-amiR-NbDXS	404	424	-
ACTATAGTATTTTGTCTAAA	20	1	0.0817828	pri-amiR-NbDXS	461	480	-
CCATTTAAGCTATCTTTTATAAACGTGTC	29	1	0.0817828	pri-amiR-NbDXS	400	428	-
[truncated: 331 more rows]

## Sheet: 35S-shc-amiR-NbDXS
small RNA sequence	size	reads	RPMs	precursor	start	end	description
TAAACCGCGGGTTCCTAACAG	21	31410	2567.28	shc-amiR-NbDXS	19	39	amiR-NbDXS
TAAACCGCGGGTTCCTAAC	19	853	69.7195	shc-amiR-NbDXS	19	37	-
GTTAGGAAACCGCGGTTTACA	21	621	50.7571	shc-amiR-NbDXS	54	74	amiR-NbDXS*
TAAACCGCGGGTTCCTAACAGC	22	556	45.4443	shc-amiR-NbDXS	19	40	-
TCTGTTAGGAAACCGCGGTTTAC	23	331	27.0541	shc-amiR-NbDXS	51	73	-
AAACCGCGGGTTCCTAACAG	20	304	24.8473	shc-amiR-NbDXS	20	39	-
TATAAACCGCGGGTTCCTAACAGC	24	276	22.5587	shc-amiR-NbDXS	17	40	-
AGAATCTGTATAAACCGCGGG	21	244	19.9432	shc-amiR-NbDXS	9	29	-
TAAACCGCGGGTTCCTAACAGCG	23	201	16.4286	shc-amiR-NbDXS	19	41	-
AGAAGAATCTGTATAAACCGCG	22	197	16.1017	shc-amiR-NbDXS	6	27	-
AGGAAACCGCGGTTTACATTGGCT	24	196	16.0199	shc-amiR-NbDXS	57	80	-
TAAACCGCGGGTTCCTAACA	20	193	15.7747	shc-amiR-NbDXS	19	38	-
TATAAACCGCGGGTTCCTAAC	21	178	14.5487	shc-amiR-NbDXS	17	37	-
GAAGAATCTGTATAAACCGCG	21	174	14.2218	shc-amiR-NbDXS	7	27	-
TATAAACCGCGGGTTCCTAACA	22	132	10.7889	shc-amiR-NbDXS	17	38	-
TGTATAAACCGCGGGTTCCTA	21	125	10.2168	shc-amiR-NbDXS	15	35	-
TAGGAAACCGCGGTTTACATTGGC	24	115	9.39946	shc-amiR-NbDXS	56	79	-
AGAGAAGAATCTGTATAAACCGCG	24	110	8.99079	shc-amiR-NbDXS	4	27	-
AAGAATCTGTATAAACCGCGGG	22	108	8.82732	shc-amiR-NbDXS	8	29	-
TAGAGAAGAATCTGTATAAACCGC	24	107	8.74558	shc-amiR-NbDXS	3	26	-
ATCTGTATAAACCGCGGGTTCC	22	100	8.17344	shc-amiR-NbDXS	12	33	-
CGCGGTTTACATTGGCTCTTC	21	97	7.92824	shc-amiR-NbDXS	64	84	-
CCGCGGTTTACATTGGCTCTTC	22	92	7.51957	shc-amiR-NbDXS	63	84	-
ATAAACCGCGGGTTCCTAACA	21	92	7.51957	shc-amiR-NbDXS	18	38	-
TCTGTATAAACCGCGGGTTCC	21	92	7.51957	shc-amiR-NbDXS	13	33	-
ATAAACCGCGGGTTCCTAACAG	22	88	7.19263	shc-amiR-NbDXS	18	39	-
GTATAAACCGCGGGTTCCTAACAG	24	86	7.02916	shc-amiR-NbDXS	16	39	-
CTGTTAGGAAACCGCGGTTTAC	22	76	6.21182	shc-amiR-NbDXS	52	73	-
CCGCGGGTTCCTAACAGCGAAATC	24	74	6.04835	shc-amiR-NbDXS	23	46	-
GCGAAATCAAACTCTGTTAGG	21	74	6.04835	shc-amiR-NbDXS	39	59	-
AACCGCGGTTTACATTGGCTCTTC	24	74	6.04835	shc-amiR-NbDXS	61	84	-
CGGGTTCCTAACAGCGAAATC	21	69	5.63967	shc-amiR-NbDXS	26	46	-
AGAAGAATCTGTATAAACCGCGGG	24	67	5.47621	shc-amiR-NbDXS	6	29	-
ACCGCGGTTTACATTGGCTCTTCT	24	63	5.14927	shc-amiR-NbDXS	62	85	-
TCTGTTAGGAAACCGCGGTTTACA	24	62	5.06753	shc-amiR-NbDXS	51	74	-
AAACCGCGGGTTCCTAACAGC	21	62	5.06753	shc-amiR-NbDXS	20	40	-
AAGAATCTGTATAAACCGCGG	21	57	4.65886	shc-amiR-NbDXS	8	28	-
CGAAATCAAACTCTGTTAGGAAAC	24	57	4.65886	shc-amiR-NbDXS	40	63	-
GTTAGGAAACCGCGGTTTAC	20	56	4.57713	shc-amiR-NbDXS	54	73	-
ATCAAACTCTGTTAGGAAACCGCG	24	54	4.41366	shc-amiR-NbDXS	44	67	-
ACTCTGTTAGGAAACCGCGGTT	22	54	4.41366	shc-amiR-NbDXS	49	70	-
CAAACTCTGTTAGGAAACCGCGGT	24	51	4.16846	shc-amiR-NbDXS	46	69	-
AACCGCGGTTTACATTGGCTCT	22	48	3.92325	shc-amiR-NbDXS	61	82	-
TCAAACTCTGTTAGGAAACCGCGG	24	48	3.92325	shc-amiR-NbDXS	45	68	-
GAGAAGAATCTGTATAAACCGCGG	24	48	3.92325	shc-amiR-NbDXS	5	28	-
AACCGCGGTTTACATTGGCTC	21	48	3.92325	shc-amiR-NbDXS	61	81	-
AAACTCTGTTAGGAAACCGCG	21	47	3.84152	shc-amiR-NbDXS	47	67	-
TGTATAAACCGCGGGTTCCTAAC	23	47	3.84152	shc-amiR-NbDXS	15	37	-
CCGCGGTTTACATTGGCTCTTCTT	24	46	3.75978	shc-amiR-NbDXS	63	86	-
CTCTGTTAGGAAACCGCGGTTTAC	24	44	3.59631	shc-amiR-NbDXS	50	73	-
GAAACCGCGGTTTACATTGGCTCT	24	43	3.51458	shc-amiR-NbDXS	59	82	-
CAAACTCTGTTAGGAAACCGCG	22	43	3.51458	shc-amiR-NbDXS	46	67	-
GAAACCGCGGTTTACATTGGCT	22	40	3.26938	shc-amiR-NbDXS	59	80	-
CTCTGTTAGGAAACCGCGGTT	21	39	3.18764	shc-amiR-NbDXS	50	70	-
GGAAACCGCGGTTTACATTGGCTC	24	38	3.10591	shc-amiR-NbDXS	58	81	-
GAGAAGAATCTGTATAAACCGC	22	38	3.10591	shc-amiR-NbDXS	5	26	-
AACTCTGTTAGGAAACCGCGGT	22	38	3.10591	shc-amiR-NbDXS	48	69	-
TGTATAAACCGCGGGTTCCTAACA	24	37	3.02417	shc-amiR-NbDXS	15	38	-
CGAAATCAAACTCTGTTAGGA	21	35	2.8607	shc-amiR-NbDXS	40	60	-
AAACTCTGTTAGGAAACCGCGG	22	35	2.8607	shc-amiR-NbDXS	47	68	-
ATCTGTATAAACCGCGGGTTCCTA	24	34	2.77897	shc-amiR-NbDXS	12	35	-
GAAGAATCTGTATAAACCGCGG	22	34	2.77897	shc-amiR-NbDXS	7	28	-
GTATAAACCGCGGGTTCCTAAC	22	33	2.69724	shc-amiR-NbDXS	16	37	-
AAACCGCGGTTTACATTGGCT	21	33	2.69724	shc-amiR-NbDXS	60	80	-
TCTGTATAAACCGCGGGTTCCT	22	30	2.45203	shc-amiR-NbDXS	13	34	-
TGTTAGGAAACCGCGGTTTACA	22	30	2.45203	shc-amiR-NbDXS	53	74	-
ATAAACCGCGGGTTCCTAACAGCG	24	29	2.3703	shc-amiR-NbDXS	18	41	-
ACCGCGGTTTACATTGGCTCT	21	28	2.28856	shc-amiR-NbDXS	62	82	-
AATCAAACTCTGTTAGGAAACCGC	24	27	2.20683	shc-amiR-NbDXS	43	66	-
TAAACCGCGGGTTCCTAACAGCGA	24	26	2.12509	shc-amiR-NbDXS	19	42	-
CGCGGTTTACATTGGCTCTTCT	22	24	1.96163	shc-amiR-NbDXS	64	85	-
TGTATAAACCGCGGGTTCCTAA	22	24	1.96163	shc-amiR-NbDXS	15	36	-
CAGCGAAATCAAACTCTGTTAGGA	24	23	1.87989	shc-amiR-NbDXS	37	60	-
TTTACATTGGCTCTTCTTACT	21	22	1.79816	shc-amiR-NbDXS	69	89	-
ATAAACCGCGGGTTCCTAACAGC	23	22	1.79816	shc-amiR-NbDXS	18	40	-
AGCGAAATCAAACTCTGTTAGG	22	20	1.63469	shc-amiR-NbDXS	38	59	-
CCGCGGTTTACATTGGCTCTT	21	20	1.63469	shc-amiR-NbDXS	63	83	-
CGGTTTACATTGGCTCTTCTTACT	24	20	1.63469	shc-amiR-NbDXS	66	89	-
GAAACCGCGGTTTACATTGGC	21	18	1.47122	shc-amiR-NbDXS	59	79	-
GTTTACATTGGCTCTTCTTACT	22	16	1.30775	shc-amiR-NbDXS	68	89	-
CTGTATAAACCGCGGGTTCCTA	22	16	1.30775	shc-amiR-NbDXS	14	35	-
ATCTGTATAAACCGCGGGTTC	21	15	1.22602	shc-amiR-NbDXS	12	32	-
CAGCGAAATCAAACTCTGTTAG	22	15	1.22602	shc-amiR-NbDXS	37	58	-
CAAACTCTGTTAGGAAACCGC	21	15	1.22602	shc-amiR-NbDXS	46	66	-
GAAGAATCTGTATAAACCGCGGGT	24	15	1.22602	shc-amiR-NbDXS	7	30	-
AACCGCGGGTTCCTAACAGCG	21	15	1.22602	shc-amiR-NbDXS	21	41	-
ACTCTGTTAGGAAACCGCGGTTT	23	14	1.14428	shc-amiR-NbDXS	49	71	-
CGAAATCAAACTCTGTTAGG	20	14	1.14428	shc-amiR-NbDXS	40	59	-
CCTAACAGCGAAATCAAACTC	21	14	1.14428	shc-amiR-NbDXS	32	52	-
GTATAAACCGCGGGTTCCTA	20	13	1.06255	shc-amiR-NbDXS	16	35	-
AGAATCTGTATAAACCGCG	19	13	1.06255	shc-amiR-NbDXS	9	27	-
CGGTTTACATTGGCTCTTCTT	21	13	1.06255	shc-amiR-NbDXS	66	86	-
TGTTAGGAAACCGCGGTTTAC	21	13	1.06255	shc-amiR-NbDXS	53	73	-
AAACCGCGGGTTCCTAAC	18	12	0.980813	shc-amiR-NbDXS	20	37	-
AATCAAACTCTGTTAGGAAACCG	23	12	0.980813	shc-amiR-NbDXS	43	65	-
GTATAAACCGCGGGTTCCTAA	21	12	0.980813	shc-amiR-NbDXS	16	36	-
AAATCAAACTCTGTTAGGAAAC	22	12	0.980813	shc-amiR-NbDXS	42	63	-
AAACCGCGGTTTACATTGGCTC	22	12	0.980813	shc-amiR-NbDXS	60	81	-
ATAAACCGCGGGTTCCTAAC	20	12	0.980813	shc-amiR-NbDXS	18	37	-
AACTCTGTTAGGAAACCGCGGTTT	24	11	0.899079	shc-amiR-NbDXS	48	71	-
GCGGGTTCCTAACAGCGAAATC	22	11	0.899079	shc-amiR-NbDXS	25	46	-
TGTATAAACCGCGGGTTCCT	20	11	0.899079	shc-amiR-NbDXS	15	34	-
TCAAACTCTGTTAGGAAACCG	21	11	0.899079	shc-amiR-NbDXS	45	65	-
GAAGAATCTGTATAAACCGCGGG	23	11	0.899079	shc-amiR-NbDXS	7	29	-
ACTCTGTTAGGAAACCGCGGT	21	11	0.899079	shc-amiR-NbDXS	49	69	-
AAATCAAACTCTGTTAGGAAACCG	24	11	0.899079	shc-amiR-NbDXS	42	65	-
CGCGGTTTACATTGGCTCTTCTT	23	10	0.817344	shc-amiR-NbDXS	64	86	-
GAATCTGTATAAACCGCGGG	20	10	0.817344	shc-amiR-NbDXS	10	29	-
AACTCTGTTAGGAAACCGCGG	21	10	0.817344	shc-amiR-NbDXS	48	68	-
CTGTTAGGAAACCGCGGTTTA	21	10	0.817344	shc-amiR-NbDXS	52	72	-
ACAGCGAAATCAAACTCTGTTAGG	24	9	0.73561	shc-amiR-NbDXS	36	59	-
GCGAAATCAAACTCTGTTAGGAAA	24	9	0.73561	shc-amiR-NbDXS	39	62	-
CAGCGAAATCAAACTCTGTTAGG	23	9	0.73561	shc-amiR-NbDXS	37	59	-
AGGAAACCGCGGTTTACATTGGC	23	9	0.73561	shc-amiR-NbDXS	57	79	-
GTAGAGAAGAATCTGTATAAACCGCG	26	8	0.653875	shc-amiR-NbDXS	2	27	-
GAGAAGAATCTGTATAAACCGCG	23	8	0.653875	shc-amiR-NbDXS	5	27	-
GCGGTTTACATTGGCTCTTCTTAC	24	8	0.653875	shc-amiR-NbDXS	65	88	-
CGGGTTCCTAACAGCGAAAT	20	8	0.653875	shc-amiR-NbDXS	26	45	-
ATCAAACTCTGTTAGGAAACCG	22	8	0.653875	shc-amiR-NbDXS	44	65	-
AGCGAAATCAAACTCTGTTAGGA	23	7	0.572141	shc-amiR-NbDXS	38	60	-
CCTAACAGCGAAATCAAACTCT	22	7	0.572141	shc-amiR-NbDXS	32	53	-
TTAGGAAACCGCGGTTTACATT	22	7	0.572141	shc-amiR-NbDXS	55	76	-
AATCTGTATAAACCGCGGGTTCCT	24	7	0.572141	shc-amiR-NbDXS	11	34	-
TCTGTTAGGAAACCGCGGT	19	7	0.572141	shc-amiR-NbDXS	51	69	-
AATCAAACTCTGTTAGGAAAC	21	7	0.572141	shc-amiR-NbDXS	43	63	-
CGGTTTACATTGGCTCTTCTTA	22	7	0.572141	shc-amiR-NbDXS	66	87	-
AGAATCTGTATAAACCGCGGGT	22	7	0.572141	shc-amiR-NbDXS	9	30	-
GGTTTACATTGGCTCTTCTTA	21	7	0.572141	shc-amiR-NbDXS	67	87	-
CTGTTAGGAAACCGCGGTTTACA	23	7	0.572141	shc-amiR-NbDXS	52	74	-
GTAGAGAAGAATCTGTATAAACCG	24	7	0.572141	shc-amiR-NbDXS	2	25	-
GAAATCAAACTCTGTTAGGAAACC	24	6	0.490407	shc-amiR-NbDXS	41	64	-
AATCAAACTCTGTTAGGAAACC	22	6	0.490407	shc-amiR-NbDXS	43	64	-
TCAAACTCTGTTAGGAAACCGC	22	6	0.490407	shc-amiR-NbDXS	45	66	-
CTGTTAGGAAACCGCGGTTTACAT	24	6	0.490407	shc-amiR-NbDXS	52	75	-
TAGAGAAGAATCTGTATAAACC	22	6	0.490407	shc-amiR-NbDXS	3	24	-
CGGGTTCCTAACAGCGAAATCAAA	24	6	0.490407	shc-amiR-NbDXS	26	49	-
TAAACCGCGGGTTCCTAACAGCGAAATC	28	6	0.490407	shc-amiR-NbDXS	19	46	-
TCTGTATAAACCGCGGGTTCCTAA	24	6	0.490407	shc-amiR-NbDXS	13	36	-
ACCGCGGTTTACATTGGCTCTTC	23	6	0.490407	shc-amiR-NbDXS	62	84	-
ACCGCGGTTTACATTGGCTCTT	22	6	0.490407	shc-amiR-NbDXS	62	83	-
AATCAAACTCTGTTAGGAAACCGCG	25	6	0.490407	shc-amiR-NbDXS	43	67	-
AAACCGCGGTTTACATTGGCTCTT	24	6	0.490407	shc-amiR-NbDXS	60	83	-
TTACATTGGCTCTTCTTACT	20	6	0.490407	shc-amiR-NbDXS	70	89	-
GTTTACATTGGCTCTTCTTAC	21	6	0.490407	shc-amiR-NbDXS	68	88	-
AGAGAAGAATCTGTATAAACCG	22	6	0.490407	shc-amiR-NbDXS	4	25	-
AACTCTGTTAGGAAACCGCG	20	5	0.408672	shc-amiR-NbDXS	48	67	-
AAGAATCTGTATAAACCGCG	20	5	0.408672	shc-amiR-NbDXS	8	27	-
CTGTATAAACCGCGGGTTCCTAAC	24	5	0.408672	shc-amiR-NbDXS	14	37	-
AAACCGCGGGTTCCTAACAGCG	22	5	0.408672	shc-amiR-NbDXS	20	41	-
CCGCGGTTTACATTGGCTCTTCT	23	5	0.408672	shc-amiR-NbDXS	63	85	-
GAATCTGTATAAACCGCGGGTT	22	5	0.408672	shc-amiR-NbDXS	10	31	-
CAGCGAAATCAAACTCTGTT	20	5	0.408672	shc-amiR-NbDXS	37	56	-
CGCGGTTTACATTGGCTCTTCTTA	24	5	0.408672	shc-amiR-NbDXS	64	87	-
AGTAGAGAAGAATCTGTATAAACCGCG	27	5	0.408672	shc-amiR-NbDXS	1	27	-
AGGAAACCGCGGTTTACATTGG	22	5	0.408672	shc-amiR-NbDXS	57	78	-
AGCGAAATCAAACTCTGTTAGGAA	24	5	0.408672	shc-amiR-NbDXS	38	61	-
ATCAAACTCTGTTAGGAAACC	21	5	0.408672	shc-amiR-NbDXS	44	64	-
AGCGAAATCAAACTCTGTTAG	21	5	0.408672	shc-amiR-NbDXS	38	58	-
AAACTCTGTTAGGAAACCGCGGTT	24	5	0.408672	shc-amiR-NbDXS	47	70	-
GAATCTGTATAAACCGCG	18	4	0.326938	shc-amiR-NbDXS	10	27	-
TGTTAGGAAACCGCGGTTTACATT	24	4	0.326938	shc-amiR-NbDXS	53	76	-
CTGTATAAACCGCGGGTTCCT	21	4	0.326938	shc-amiR-NbDXS	14	34	-
CCTAACAGCGAAATCAAACTCTGT	24	4	0.326938	shc-amiR-NbDXS	32	55	-
TTAGGAAACCGCGGTTTACATTGG	24	4	0.326938	shc-amiR-NbDXS	55	78	-
GGTTTACATTGGCTCTTCTT	20	4	0.326938	shc-amiR-NbDXS	67	86	-
TCCTAACAGCGAAATCAAACT	21	4	0.326938	shc-amiR-NbDXS	31	51	-
AATCTGTATAAACCGCGGGTTC	22	4	0.326938	shc-amiR-NbDXS	11	32	-
TAGGAAACCGCGGTTTACATT	21	4	0.326938	shc-amiR-NbDXS	56	76	-
AGTAGAGAAGAATCTGTATAAACC	24	4	0.326938	shc-amiR-NbDXS	1	24	-
AACCGCGGGTTCCTAACAGC	20	4	0.326938	shc-amiR-NbDXS	21	40	-
TTAGGAAACCGCGGTTTACA	20	4	0.326938	shc-amiR-NbDXS	55	74	-
TCTGTATAAACCGCGGGTTC	20	4	0.326938	shc-amiR-NbDXS	13	32	-
GAAATCAAACTCTGTTAGGAAA	22	4	0.326938	shc-amiR-NbDXS	41	62	-
CAAACTCTGTTAGGAAACCG	20	3	0.245203	shc-amiR-NbDXS	46	65	-
TTAGGAAACCGCGGTTTACAT	21	3	0.245203	shc-amiR-NbDXS	55	75	-
CTAACAGCGAAATCAAACTCTG	22	3	0.245203	shc-amiR-NbDXS	33	54	-
GCGAAATCAAACTCTGTTAG	20	3	0.245203	shc-amiR-NbDXS	39	58	-
TAGAGAAGAATCTGTATAAACCGCG	25	3	0.245203	shc-amiR-NbDXS	3	27	-
AAACCGCGGTTTACATTGGC	20	3	0.245203	shc-amiR-NbDXS	60	79	-
TCTGTTAGGAAACCGCGGTTTA	22	3	0.245203	shc-amiR-NbDXS	51	72	-
CCGCGGTTTACATTGGCTCT	20	3	0.245203	shc-amiR-NbDXS	63	82	-
AAACCGCGGGTTCCTAACA	19	3	0.245203	shc-amiR-NbDXS	20	38	-
GTATAAACCGCGGGTTCCTAACA	23	3	0.245203	shc-amiR-NbDXS	16	38	-
GAGAAGAATCTGTATAAACC	20	3	0.245203	shc-amiR-NbDXS	5	24	-
AGGAAACCGCGGTTTACATTGGCTC	25	3	0.245203	shc-amiR-NbDXS	57	81	-
CTCTGTTAGGAAACCGCGGT	20	3	0.245203	shc-amiR-NbDXS	50	69	-
TTCCTAACAGCGAAATCAAACT	22	3	0.245203	shc-amiR-NbDXS	30	51	-
CGCGGGTTCCTAACAGCGAA	20	3	0.245203	shc-amiR-NbDXS	24	43	-
CCGCGGGTTCCTAACAGCGAAA	22	3	0.245203	shc-amiR-NbDXS	23	44	-
TTAGGAAACCGCGGTTTACATTGGC	25	3	0.245203	shc-amiR-NbDXS	55	79	-
ATCTGTATAAACCGCGGGTTCCT	23	3	0.245203	shc-amiR-NbDXS	12	34	-
AGAATCTGTATAAACCGCGG	20	3	0.245203	shc-amiR-NbDXS	9	28	-
CGCGGTTTACATTGGCTCTT	20	3	0.245203	shc-amiR-NbDXS	64	83	-
GAATCTGTATAAACCGCGGGT	21	3	0.245203	shc-amiR-NbDXS	10	30	-
AATCTGTATAAACCGCGGGTT	21	3	0.245203	shc-amiR-NbDXS	11	31	-
CGAAATCAAACTCTGTTAGGAA	22	3	0.245203	shc-amiR-NbDXS	40	61	-
CTAACAGCGAAATCAAACTCTGT	23	2	0.163469	shc-amiR-NbDXS	33	55	-
ACCGCGGTTTACATTGGCTC	20	2	0.163469	shc-amiR-NbDXS	62	81	-
TAGGAAACCGCGGTTTACAT	20	2	0.163469	shc-amiR-NbDXS	56	75	-
CTGTATAAACCGCGGGTTCC	20	2	0.163469	shc-amiR-NbDXS	14	33	-
CCGCGGTTTACATTGGCTC	19	2	0.163469	shc-amiR-NbDXS	63	81	-
TTCCTAACAGCGAAATCAAACTCT	24	2	0.163469	shc-amiR-NbDXS	30	53	-
CAAACTCTGTTAGGAAACCGCGG	23	2	0.163469	shc-amiR-NbDXS	46	68	-
ACCGCGGGTTCCTAACAG	18	2	0.163469	shc-amiR-NbDXS	22	39	-
GAGAAGAATCTGTATAAACCGCGGG	25	2	0.163469	shc-amiR-NbDXS	5	29	-
CAAACTCTGTTAGGAAACCGCGGTT	25	2	0.163469	shc-amiR-NbDXS	46	70	-
AACCGCGGTTTACATTGGCTCTTCT	25	2	0.163469	shc-amiR-NbDXS	61	85	-
CGGTTTACATTGGCTCTTCTTAC	23	2	0.163469	shc-amiR-NbDXS	66	88	-
TAGAGAAGAATCTGTATAAACCGCGGG	27	2	0.163469	shc-amiR-NbDXS	3	29	-
CGGGTTCCTAACAGCGAAA	19	2	0.163469	shc-amiR-NbDXS	26	44	-
TGTATAAACCGCGGGTTCC	19	2	0.163469	shc-amiR-NbDXS	15	33	-
AGGAAACCGCGGTTTACATTG	21	2	0.163469	shc-amiR-NbDXS	57	77	-
TAAACCGCGGGTTCCTAA	18	2	0.163469	shc-amiR-NbDXS	19	36	-
CGCGGTTTACATTGGCTCT	19	2	0.163469	shc-amiR-NbDXS	64	82	-
GCGAAATCAAACTCTGTTAGGA	22	2	0.163469	shc-amiR-NbDXS	39	60	-
GTTAGGAAACCGCGGTTTACATTG	24	2	0.163469	shc-amiR-NbDXS	54	77	-
GTTTACATTGGCTCTTCTTA	20	2	0.163469	shc-amiR-NbDXS	68	87	-
GCGGTTTACATTGGCTCTTCTTA	23	2	0.163469	shc-amiR-NbDXS	65	87	-
ACCGCGGGTTCCTAACAGCGAAAT	24	2	0.163469	shc-amiR-NbDXS	22	45	-
AGAGAAGAATCTGTATAAACCGCGG	25	2	0.163469	shc-amiR-NbDXS	4	28	-
GAATCTGTATAAACCGCGG	19	2	0.163469	shc-amiR-NbDXS	10	28	-
GTTAGGAAACCGCGGTTTACAT	22	2	0.163469	shc-amiR-NbDXS	54	75	-
TAAACCGCGGGTTCCTAACAGCGAAAT	27	2	0.163469	shc-amiR-NbDXS	19	45	-
GGAAACCGCGGTTTACATTGGC	22	2	0.163469	shc-amiR-NbDXS	58	79	-
CTAACAGCGAAATCAAACTCT	21	2	0.163469	shc-amiR-NbDXS	33	53	-
GCGGTTTACATTGGCTCTTCTT	22	2	0.163469	shc-amiR-NbDXS	65	86	-
GAGAAGAATCTGTATAAACCG	21	2	0.163469	shc-amiR-NbDXS	5	25	-
TATAAACCGCGGGTTCCTAACAG	23	2	0.163469	shc-amiR-NbDXS	17	39	-
ACTCTGTTAGGAAACCGCGGTTTAC	25	2	0.163469	shc-amiR-NbDXS	49	73	-
ATCAAACTCTGTTAGGAAACCGCGG	25	1	0.0817344	shc-amiR-NbDXS	44	68	-
CAAACTCTGTTAGGAAACCGCGGTTT	26	1	0.0817344	shc-amiR-NbDXS	46	71	-
GAAATCAAACTCTGTTAGG	19	1	0.0817344	shc-amiR-NbDXS	41	59	-
GAAACCGCGGTTTACATTGGCTC	23	1	0.0817344	shc-amiR-NbDXS	59	81	-
AAACCGCGGGTTCCTAACAGCGAA	24	1	0.0817344	shc-amiR-NbDXS	20	43	-
TAGGAAACCGCGGTTTACATTGG	23	1	0.0817344	shc-amiR-NbDXS	56	78	-
TAAACCGCGGGTTCCTAACAGCGAAATCAA	30	1	0.0817344	shc-amiR-NbDXS	19	48	-
CTGTATAAACCGCGGGTTCCTAACA	25	1	0.0817344	shc-amiR-NbDXS	14	38	-
GAAGAATCTGTATAAACCGCGGGTT	25	1	0.0817344	shc-amiR-NbDXS	7	31	-
TAACAGCGAAATCAAACTCTGTT	23	1	0.0817344	shc-amiR-NbDXS	34	56	-
ACTCTGTTAGGAAACCGCGGTTTA	24	1	0.0817344	shc-amiR-NbDXS	49	72	-
GAGAAGAATCTGTATAAACCGCGGGT	26	1	0.0817344	shc-amiR-NbDXS	5	30	-
GGTTCCTAACAGCGAAATCAAACT	24	1	0.0817344	shc-amiR-NbDXS	28	51	-
AGAGAAGAATCTGTATAAACCGCGGGT	27	1	0.0817344	shc-amiR-NbDXS	4	30	-
CGAAATCAAACTCTGTTAGGAAACCGCG	28	1	0.0817344	shc-amiR-NbDXS	40	67	-
GGTTTACATTGGCTCTTCTTACT	23	1	0.0817344	shc-amiR-NbDXS	67	89	-
TTTACATTGGCTCTTCTTAC	20	1	0.0817344	shc-amiR-NbDXS	69	88	-
CTGTTAGGAAACCGCGGTT	19	1	0.0817344	shc-amiR-NbDXS	52	70	-
AATCTGTATAAACCGCGGGT	20	1	0.0817344	shc-amiR-NbDXS	11	30	-
CTGTTAGGAAACCGCGGTTT	20	1	0.0817344	shc-amiR-NbDXS	52	71	-
TGTATAAACCGCGGGTTCCTAACAGCGA	28	1	0.0817344	shc-amiR-NbDXS	15	42	-
AACCGCGGGTTCCTAACAG	19	1	0.0817344	shc-amiR-NbDXS	21	39	-
GGGTTCCTAACAGCGAAATC	20	1	0.0817344	shc-amiR-NbDXS	27	46	-
TAAACCGCGGGTTCCTAACAGCGAAA	26	1	0.0817344	shc-amiR-NbDXS	19	44	-
AGAAGAATCTGTATAAACCGCGGGTTC	27	1	0.0817344	shc-amiR-NbDXS	6	32	-
TCTGTATAAACCGCGGGT	18	1	0.0817344	shc-amiR-NbDXS	13	30	-
TAGGAAACCGCGGTTTACATTGGCT	25	1	0.0817344	shc-amiR-NbDXS	56	80	-
TCTGTATAAACCGCGGGTTCCTAAC	25	1	0.0817344	shc-amiR-NbDXS	13	37	-
GTTAGGAAACCGCGGTTTACATT	23	1	0.0817344	shc-amiR-NbDXS	54	76	-
AAACCGCGGGTTCCTAACAGCGA	23	1	0.0817344	shc-amiR-NbDXS	20	42	-
GAAACCGCGGTTTACATTGGCTCTT	25	1	0.0817344	shc-amiR-NbDXS	59	83	-
TAACAGCGAAATCAAACTCTGTTAGG	26	1	0.0817344	shc-amiR-NbDXS	34	59	-
AACCGCGGGTTCCTAACAGCGA	22	1	0.0817344	shc-amiR-NbDXS	21	42	-
GGAAACCGCGGTTTACATTGGCTCT	25	1	0.0817344	shc-amiR-NbDXS	58	82	-
TCCTAACAGCGAAATCAAACTC	22	1	0.0817344	shc-amiR-NbDXS	31	52	-
GTTAGGAAACCGCGGTTTA	19	1	0.0817344	shc-amiR-NbDXS	54	72	-
ACATTGGCTCTTCTTACT	18	1	0.0817344	shc-amiR-NbDXS	72	89	-
ACCGCGGGTTCCTAACAGCGAA	22	1	0.0817344	shc-amiR-NbDXS	22	43	-
TAGGAAACCGCGGTTTACATTGGCTC	26	1	0.0817344	shc-amiR-NbDXS	56	81	-
AACCGCGGTTTACATTGGCTCTT	23	1	0.0817344	shc-amiR-NbDXS	61	83	-
GCGGTTTACATTGGCTCTTCT	21	1	0.0817344	shc-amiR-NbDXS	65	85	-
CTAACAGCGAAATCAAACTC	20	1	0.0817344	shc-amiR-NbDXS	33	52	-
AACCGCGGGTTCCTAACAGCGAAA	24	1	0.0817344	shc-amiR-NbDXS	21	44	-
AAACTCTGTTAGGAAACCGC	20	1	0.0817344	shc-amiR-NbDXS	47	66	-
AATCTGTATAAACCGCGGGTTCC	23	1	0.0817344	shc-amiR-NbDXS	11	33	-
CCGCGGGTTCCTAACAGCGAA	21	1	0.0817344	shc-amiR-NbDXS	23	43	-
AGTAGAGAAGAATCTGTATAAACCGC	26	1	0.0817344	shc-amiR-NbDXS	1	26	-
CGGTTTACATTGGCTCTTC	19	1	0.0817344	shc-amiR-NbDXS	66	84	-
AACAGCGAAATCAAACTCTGTT	22	1	0.0817344	shc-amiR-NbDXS	35	56	-
CTGTTAGGAAACCGCGGTTTACATTGGC	28	1	0.0817344	shc-amiR-NbDXS	52	79	-
GAGAAGAATCTGTATAAAC	19	1	0.0817344	shc-amiR-NbDXS	5	23	-
GTAGAGAAGAATCTGTATAAACCGCGGG	28	1	0.0817344	shc-amiR-NbDXS	2	29	-
TAGGAAACCGCGGTTTACATTG	22	1	0.0817344	shc-amiR-NbDXS	56	77	-
GGAAACCGCGGTTTACATTGGCT	23	1	0.0817344	shc-amiR-NbDXS	58	80	-
GAAGAATCTGTATAAACCGC	20	1	0.0817344	shc-amiR-NbDXS	7	26	-
TGTTAGGAAACCGCGGTTTA	20	1	0.0817344	shc-amiR-NbDXS	53	72	-
AGGAAACCGCGGTTTACATTGGCTCT	26	1	0.0817344	shc-amiR-NbDXS	57	82	-
CAAACTCTGTTAGGAAACC	19	1	0.0817344	shc-amiR-NbDXS	46	64	-
AAATCAAACTCTGTTAGGA	19	1	0.0817344	shc-amiR-NbDXS	42	60	-
AGAATCTGTATAAACCGCGGGTT	23	1	0.0817344	shc-amiR-NbDXS	9	31	-
TTTACATTGGCTCTTCTT	18	1	0.0817344	shc-amiR-NbDXS	69	86	-
CGCGGGTTCCTAACAGCGAAATC	23	1	0.0817344	shc-amiR-NbDXS	24	46	-
TAGAGAAGAATCTGTATAAACCG	23	1	0.0817344	shc-amiR-NbDXS	3	25	-
TATAAACCGCGGGTTCCTAACAGCG	25	1	0.0817344	shc-amiR-NbDXS	17	41	-
TCTGTTAGGAAACCGCGG	18	1	0.0817344	shc-amiR-NbDXS	51	68	-
GTTCCTAACAGCGAAATCAAACTC	24	1	0.0817344	shc-amiR-NbDXS	29	52	-
ACCGCGGGTTCCTAACAGCG	20	1	0.0817344	shc-amiR-NbDXS	22	41	-
CGGGTTCCTAACAGCGAA	18	1	0.0817344	shc-amiR-NbDXS	26	43	-
AGAGAAGAATCTGTATAAACCGCGGG	26	1	0.0817344	shc-amiR-NbDXS	4	29	-
GCGAAATCAAACTCTGTTAGGAAAC	25	1	0.0817344	shc-amiR-NbDXS	39	63	-
CGGGTTCCTAACAGCGAAATCAA	23	1	0.0817344	shc-amiR-NbDXS	26	48	-
TGTTAGGAAACCGCGGTTTACAT	23	1	0.0817344	shc-amiR-NbDXS	53	75	-
AAATCAAACTCTGTTAGGAAACCGCG	26	1	0.0817344	shc-amiR-NbDXS	42	67	-
AGAAGAATCTGTATAAACCGC	21	1	0.0817344	shc-amiR-NbDXS	6	26	-
GAAATCAAACTCTGTTAGGAA	21	1	0.0817344	shc-amiR-NbDXS	41	61	-
AGTAGAGAAGAATCTGTATA	20	1	0.0817344	shc-amiR-NbDXS	1	20	-
ACCGCGGGTTCCTAACAGCGAAA	23	1	0.0817344	shc-amiR-NbDXS	22	44	-
CGGGTTCCTAACAGCGAAATCA	22	1	0.0817344	shc-amiR-NbDXS	26	47	-
TCCTAACAGCGAAATCAAACTCT	23	1	0.0817344	shc-amiR-NbDXS	31	53	-
GCGAAATCAAACTCTGTTAGGAA	23	1	0.0817344	shc-amiR-NbDXS	39	61	-
CGGTTTACATTGGCTCTTCT	20	1	0.0817344	shc-amiR-NbDXS	66	85	-
TCTGTATAAACCGCGGGTTCCTA	23	1	0.0817344	shc-amiR-NbDXS	13	35	-
ACTCTGTTAGGAAACCGCGGTTTACATTGGC	31	1	0.0817344	shc-amiR-NbDXS	49	79	-
AAATCAAACTCTGTTAGGAAACC	23	1	0.0817344	shc-amiR-NbDXS	42	64	-
AAACTCTGTTAGGAAACCGCGGT	23	1	0.0817344	shc-amiR-NbDXS	47	69	-
TAGGAAACCGCGGTTTACATTGGCTCTTC	29	1	0.0817344	shc-amiR-NbDXS	56	84	-
TAACAGCGAAATCAAACTCTGTTA	24	1	0.0817344	shc-amiR-NbDXS	34	57	-
GCGGTTTACATTGGCTCTTCTTACT	25	1	0.0817344	shc-amiR-NbDXS	65	89	-
AATCTGTATAAACCGCGGGTTCCTA	25	1	0.0817344	shc-amiR-NbDXS	11	35	-
AACCGCGGTTTACATTGGC	19	1	0.0817344	shc-amiR-NbDXS	61	79	-
AACCGCGGTTTACATTGGCT	20	1	0.0817344	shc-amiR-NbDXS	61	80	-
CCTAACAGCGAAATCAAACT	20	1	0.0817344	shc-amiR-NbDXS	32	51	-
CTCTGTTAGGAAACCGCGGTTTA	23	1	0.0817344	shc-amiR-NbDXS	50	72	-

## Sheet: 35S-pri-amiR-AtFT
small RNA sequence	size	reads	RPMs	precursor	start	end	description
TTGGTTATAAAGGAAGAGGCC	21	3718586	181262	pri-amiR-AtFT	251	271	amiR-AtFT
CCTCTTCCGTTATAACCAACA	21	15323	746.918	pri-amiR-AtFT	303	323	amiR-AtFT*
TGGTTATAAAGGAAGAGGCC	20	11165	544.237	pri-amiR-AtFT	252	271	-
TTGGTTATAAAGGAAGAGGCCA	22	6046	294.712	pri-amiR-AtFT	251	272	-
TTGGTTATAAAGGAAGAGGC	20	2213	107.872	pri-amiR-AtFT	251	270	-
GGTTATAAAGGAAGAGGCC	19	1051	51.2309	pri-amiR-AtFT	253	271	-
ATTGGTTATAAAGGAAGAGGCC	22	590	28.7595	pri-amiR-AtFT	250	271	-
CCTCTTCCGTTATAACCAAC	20	438	21.3503	pri-amiR-AtFT	303	322	-
TGTATTGGTTATAAAGGA	18	267	13.0149	pri-amiR-AtFT	247	264	-
TTGGTTATAAAGGAAGAGG	19	165	8.04291	pri-amiR-AtFT	251	269	-
CTCTTCCGTTATAACCAACA	20	156	7.6042	pri-amiR-AtFT	304	323	-
ATTGGTTATAAAGGAAGAGGC	21	153	7.45797	pri-amiR-AtFT	250	270	-
TTGGTTATAAAGGAAGAG	18	151	7.36048	pri-amiR-AtFT	251	268	-
TTGGTTATAAAGGAAGAGGCCATG	24	125	6.09311	pri-amiR-AtFT	251	274	-
TGTATTGGTTATAAAGGAAGA	21	96	4.67951	pri-amiR-AtFT	247	267	-
GTTATAAAGGAAGAGGCC	18	74	3.60712	pri-amiR-AtFT	254	271	-
CCTCTTCCGTTATAACCA	18	55	2.68097	pri-amiR-AtFT	303	320	-
TCTTCCGTTATAACCAACA	19	46	2.24226	pri-amiR-AtFT	305	323	-
CTTCCGTTATAACCAACA	18	28	1.36486	pri-amiR-AtFT	306	323	-
CTCTTCCGTTATAACCAACAT	21	28	1.36486	pri-amiR-AtFT	304	324	-
TGTATTGGTTATAAAGGAAGAGGC	24	25	1.21862	pri-amiR-AtFT	247	270	-
CCTCTTCCGTTATAACCAA	19	23	1.12113	pri-amiR-AtFT	303	321	-
CGTTATAACCAACATTGG	18	21	1.02364	pri-amiR-AtFT	310	327	-
CCTCTTCCGTTATAACCAACAT	22	20	0.974898	pri-amiR-AtFT	303	324	-
TTGGCCTCTTCCGTTATAACC	21	18	0.877408	pri-amiR-AtFT	299	319	-
TTCCGTTATAACCAACATTGG	21	17	0.828663	pri-amiR-AtFT	307	327	-
GGTTATAAAGGAAGAGGC	18	15	0.731173	pri-amiR-AtFT	253	270	-
TGGTTATAAAGGAAGAGGCCA	21	14	0.682428	pri-amiR-AtFT	252	272	-
TCCGTTATAACCAACATTGGC	21	13	0.633684	pri-amiR-AtFT	308	328	-
TTGGTTATAAAGGAAGAGGCCAT	23	12	0.584939	pri-amiR-AtFT	251	273	-
TGGCCTCTTCCGTTATAACCAACA	24	9	0.438704	pri-amiR-AtFT	300	323	-
CTGTATTGGTTATAAAGGAAG	21	9	0.438704	pri-amiR-AtFT	246	266	-
TTCCGTTATAACCAACATTG	20	8	0.389959	pri-amiR-AtFT	307	326	-
CTCTTCCGTTATAACCAACATTGG	24	8	0.389959	pri-amiR-AtFT	304	327	-
TGTATTGGTTATAAAGGAAGAGGCC	25	8	0.389959	pri-amiR-AtFT	247	271	-
CGTTATAACCAACATTGGCTC	21	7	0.341214	pri-amiR-AtFT	310	330	-
TGGTTATAAAGGAAGAGGCCATG	23	7	0.341214	pri-amiR-AtFT	252	274	-
TGGTTATAAAGGAAGAGGC	19	7	0.341214	pri-amiR-AtFT	252	270	-
TTCCGTTATAACCAACATT	19	6	0.292469	pri-amiR-AtFT	307	325	-
TGGTTATAAAGGAAGAGG	18	6	0.292469	pri-amiR-AtFT	252	269	-
TCTTCCGTTATAACCAACAT	20	6	0.292469	pri-amiR-AtFT	305	324	-
GTATTGGTTATAAAGGAAGAGGCC	24	6	0.292469	pri-amiR-AtFT	248	271	-
TTGGCCTCTTCCGTTATAACCAAC	24	5	0.243724	pri-amiR-AtFT	299	322	-
CGTTATAACCAACATTGGCTCTTC	24	5	0.243724	pri-amiR-AtFT	310	333	-
TGTATTGGTTATAAAGGAAG	20	4	0.19498	pri-amiR-AtFT	247	266	-
TGATCACATTCGTTATCTATTTTTTGGCC	29	4	0.19498	pri-amiR-AtFT	276	304	-
CTCTTCCGTTATAACCAACATT	22	4	0.19498	pri-amiR-AtFT	304	325	-
TTGGCTCTTCTTACTACAATG	21	4	0.19498	pri-amiR-AtFT	324	344	-
TATTGGTTATAAAGGAAGAGGC	22	3	0.146235	pri-amiR-AtFT	249	270	-
ACTACAATGAAAAAGGCCGAG	21	3	0.146235	pri-amiR-AtFT	336	356	-
CTCTTCCGTTATAACCAAC	19	3	0.146235	pri-amiR-AtFT	304	322	-
CGTTATCTATTTTTTGGCCTC	21	3	0.146235	pri-amiR-AtFT	286	306	-
CTTACTACAATGAAAAAGGCC	21	3	0.146235	pri-amiR-AtFT	333	353	-
GCAAAACGCCTAAAATCACTT	21	3	0.146235	pri-amiR-AtFT	357	377	-
CTCTTCCGTTATAACCAACATTG	23	3	0.146235	pri-amiR-AtFT	304	326	-
CGTTATAACCAACATTGGC	19	2	0.0974898	pri-amiR-AtFT	310	328	-
CCTCTTCCGTTATAACCAACATT	23	2	0.0974898	pri-amiR-AtFT	303	325	-
ACAATGAAAAAGGCCGAGGCA	21	2	0.0974898	pri-amiR-AtFT	339	359	-
GAAGAGGCCATGATGATCACA	21	2	0.0974898	pri-amiR-AtFT	263	283	-
AGAGGCCATGATGATCACATT	21	2	0.0974898	pri-amiR-AtFT	265	285	-
TCCGTTATAACCAACATTGG	20	2	0.0974898	pri-amiR-AtFT	308	327	-
TACAATGAAAAAGGCCGAGGC	21	2	0.0974898	pri-amiR-AtFT	338	358	-
AATGAAAAAGGCCGAGGCAAAA	22	2	0.0974898	pri-amiR-AtFT	341	362	-
TGATCACATTCGTTATCTATTTTTTGGC	28	2	0.0974898	pri-amiR-AtFT	276	303	-
TGGCCTCTTCCGTTATAACCAAC	23	2	0.0974898	pri-amiR-AtFT	300	322	-
ATGAAAAAGGCCGAGGCAAAA	21	2	0.0974898	pri-amiR-AtFT	342	362	-
CATTGGCTCTTCTTACTACAA	21	2	0.0974898	pri-amiR-AtFT	322	342	-
TACAATGAAAAAGGCCGAGGCA	22	2	0.0974898	pri-amiR-AtFT	338	359	-
TACTACAATGAAAAAGGCCGAG	22	2	0.0974898	pri-amiR-AtFT	335	356	-
TCTTCCGTTATAACCAACATT	21	2	0.0974898	pri-amiR-AtFT	305	325	-
TTCCATCTTTTTAGCTTCACT	21	2	0.0974898	pri-amiR-AtFT	160	180	-
GGTTATAAAGGAAGAGGCCATG	22	1	0.0487449	pri-amiR-AtFT	253	274	-
TATAAAGGAAGAGGCCATGATG	22	1	0.0487449	pri-amiR-AtFT	256	277	-
TTACTACAATGAAAAAGGCCG	21	1	0.0487449	pri-amiR-AtFT	334	354	-
CCTTCGAACCCGAGTTTTGTTCGT	24	1	0.0487449	pri-amiR-AtFT	100	123	-
ATAAAGGAAGAGGCCATGATGATC	24	1	0.0487449	pri-amiR-AtFT	257	280	-
ACTTCCATCTTTTTAGCTTCACTA	24	1	0.0487449	pri-amiR-AtFT	158	181	-
TTATCTATTTTTTGGCCTCTT	21	1	0.0487449	pri-amiR-AtFT	288	308	-
GATCACATTCGTTATCTATTTTTTGG	26	1	0.0487449	pri-amiR-AtFT	277	302	-
GCCTCTTCCGTTATAACCAACA	22	1	0.0487449	pri-amiR-AtFT	302	323	-
ACGTGTCTTATTTTCTATCTCT	22	1	0.0487449	pri-amiR-AtFT	422	443	-
CCTTCGAACCCGAGTTTTGTT	21	1	0.0487449	pri-amiR-AtFT	100	120	-
GGGGGAAAAAAAGGTAGTCA	20	1	0.0487449	pri-amiR-AtFT	6	25	-
TGTATTGGTTATAAAGGAAGAGGCCA	26	1	0.0487449	pri-amiR-AtFT	247	272	-
GGTTATAAAGGAAGAGGCCA	20	1	0.0487449	pri-amiR-AtFT	253	272	-
TGGTTATAAAGGAAGAGGCCATGAT	25	1	0.0487449	pri-amiR-AtFT	252	276	-
GTATTGGTTATAAAGGAAGAGGC	23	1	0.0487449	pri-amiR-AtFT	248	270	-
CGTTATAACCAACATTGGCTCT	22	1	0.0487449	pri-amiR-AtFT	310	331	-
ATTCGTTATCTATTTTTTGGC	21	1	0.0487449	pri-amiR-AtFT	283	303	-
ACTATCTCTCTATAATCGGTT	21	1	0.0487449	pri-amiR-AtFT	178	198	-
GTTATAAAGGAAGAGGCCA	19	1	0.0487449	pri-amiR-AtFT	254	272	-
CACGTTTAACGAAGAGGAGATG	22	1	0.0487449	pri-amiR-AtFT	69	90	-
ATGATGATCACATTCGTTATCT	22	1	0.0487449	pri-amiR-AtFT	272	293	-
TTTACTGTCCATTTAAGCTATC	22	1	0.0487449	pri-amiR-AtFT	392	413	-
GGAAAAAAAGGTAGTCATCA	20	1	0.0487449	pri-amiR-AtFT	9	28	-
GGGGGAAAAAAAGGTAGTCATC	22	1	0.0487449	pri-amiR-AtFT	6	27	-
TGGCTCTTCTTACTACAATG	20	1	0.0487449	pri-amiR-AtFT	325	344	-
ACATTCGTTATCTATTTTTTGGCC	24	1	0.0487449	pri-amiR-AtFT	281	304	-
TACAATGAAAAAGGCCGAGGCAAA	24	1	0.0487449	pri-amiR-AtFT	338	361	-
AGGCCATGATGATCACATTCGT	22	1	0.0487449	pri-amiR-AtFT	267	288	-
TCCATCTTTTTAGCTTCACTA	21	1	0.0487449	pri-amiR-AtFT	161	181	-
TGAAAAAGGCCGAGGCAAAACGCC	24	1	0.0487449	pri-amiR-AtFT	343	366	-
TGGCTCTTCTTACTACAATGA	21	1	0.0487449	pri-amiR-AtFT	325	345	-
TAGGGGGGAAAAAAAGGTAGT	21	1	0.0487449	pri-amiR-AtFT	3	23	-
TCTAAGTCACAACCCAAAAAA	21	1	0.0487449	pri-amiR-AtFT	208	228	-
TTGGCTCTTCTTACTACAATGAA	23	1	0.0487449	pri-amiR-AtFT	324	346	-
CTGTCCATTTAAGCTATCTTT	21	1	0.0487449	pri-amiR-AtFT	396	416	-
TAGTATTTTGTCTAAAACAAA	21	1	0.0487449	pri-amiR-AtFT	465	485	-
ACATTGGCTCTTCTTACTACAA	22	1	0.0487449	pri-amiR-AtFT	321	342	-
GCCATGATGATCACATTCGTT	21	1	0.0487449	pri-amiR-AtFT	269	289	-
TTCACTATCTCTCTATAATCGG	22	1	0.0487449	pri-amiR-AtFT	175	196	-
AGGCCATGATGATCACATTCGTT	23	1	0.0487449	pri-amiR-AtFT	267	289	-
TCCGTTATAACCAACATTGGCT	22	1	0.0487449	pri-amiR-AtFT	308	329	-
GAAAAAAAGGTAGTCATCAGATA	23	1	0.0487449	pri-amiR-AtFT	10	32	-
ATAGTATTTTGTCTAAAACAA	21	1	0.0487449	pri-amiR-AtFT	464	484	-
TCTTTTATAAACGTGTCTTATT	22	1	0.0487449	pri-amiR-AtFT	412	433	-
TCTATAATCGGTTTTATCTTT	21	1	0.0487449	pri-amiR-AtFT	186	206	-
GTTATCTATTTTTTGGCCTCTT	22	1	0.0487449	pri-amiR-AtFT	287	308	-
GGCCATGATGATCACATTCGT	21	1	0.0487449	pri-amiR-AtFT	268	288	-
AGAGAAGAATCTGTATTGGT	20	1	0.0487449	pri-amiR-AtFT	236	255	-
ATCTATTTTTTGGCCTCTTC	20	1	0.0487449	pri-amiR-AtFT	290	309	-
TGATCACATTCGTTATCTATTTTTTGG	27	1	0.0487449	pri-amiR-AtFT	276	302	-
AGAGGCCATGATGATCACAT	20	1	0.0487449	pri-amiR-AtFT	265	284	-
TATAATCGGTTTTATCTTTCT	21	1	0.0487449	pri-amiR-AtFT	188	208	-
ATCTGTATTGGTTATAAAGGA	21	1	0.0487449	pri-amiR-AtFT	244	264	-
CAAAACGCCTAAAATCACTTG	21	1	0.0487449	pri-amiR-AtFT	358	378	-
TTCGTTATCTATTTTTTGGCCTCT	24	1	0.0487449	pri-amiR-AtFT	284	307	-
TTACTGTCCATTTAAGCTATCT	22	1	0.0487449	pri-amiR-AtFT	393	414	-
ATGATCACATTCGTTATCTATTTTTTGGC	29	1	0.0487449	pri-amiR-AtFT	275	303	-
TATTGGTTATAAAGGAAGAGGCC	23	1	0.0487449	pri-amiR-AtFT	249	271	-
TCTCCTTCTTCCTCACTTCCA	21	1	0.0487449	pri-amiR-AtFT	144	164	-
CAAAACGCCTAAAATCACTTGAGA	24	1	0.0487449	pri-amiR-AtFT	358	381	-
TTACTGTCCATTTAAGCTATC	21	1	0.0487449	pri-amiR-AtFT	393	413	-
TCTTCCGTTATAACCAAC	18	1	0.0487449	pri-amiR-AtFT	305	322	-
AGAGGCCATGATGATCACATTCGTTAT	27	1	0.0487449	pri-amiR-AtFT	265	291	-
TTTAACGAAGAGGAGATGACG	21	1	0.0487449	pri-amiR-AtFT	73	93	-
AAACGTGTCTTATTTTCTATCTC	23	1	0.0487449	pri-amiR-AtFT	420	442	-
AAAAAAAGGTAGTCATCAGATA	22	1	0.0487449	pri-amiR-AtFT	11	32	-
AACGCCTAAAATCACTTGAGAA	22	1	0.0487449	pri-amiR-AtFT	361	382	-
ACTGTCCATTTAAGCTATCTTTTA	24	1	0.0487449	pri-amiR-AtFT	395	418	-
GTTCCTTCGAACCCGAGTTTT	21	1	0.0487449	pri-amiR-AtFT	97	117	-
CACTTCCATCTTTTTAGCTTC	21	1	0.0487449	pri-amiR-AtFT	157	177	-
TCTTCCTCACTTCCATCTTT	20	1	0.0487449	pri-amiR-AtFT	150	169	-
CAATGAAAAAGGCCGAGGCAAA	22	1	0.0487449	pri-amiR-AtFT	340	361	-
TCAATTCTTTTTACTGTCCATT	22	1	0.0487449	pri-amiR-AtFT	383	404	-
AATCAATTCTTTTTACTGTCCATT	24	1	0.0487449	pri-amiR-AtFT	381	404	-
ATTGGTTATAAAGGAAGAGGCCA	23	1	0.0487449	pri-amiR-AtFT	250	272	-
TTAGCTTCACTATCTCTCTATA	22	1	0.0487449	pri-amiR-AtFT	170	191	-
ATAAAGGAAGAGGCCATG	18	1	0.0487449	pri-amiR-AtFT	257	274	-
TCCGTTATAACCAACATT	18	1	0.0487449	pri-amiR-AtFT	308	325	-
CAACCCAAAAAAACAAAGTAG	21	1	0.0487449	pri-amiR-AtFT	217	237	-
CTAAGAAACTATAGTATTTTGTCT	24	1	0.0487449	pri-amiR-AtFT	454	477	-
CGTTATAACCAACATTGGCTCTT	23	1	0.0487449	pri-amiR-AtFT	310	332	-
TTGTTCGTCTATAAATAGCAC	21	1	0.0487449	pri-amiR-AtFT	116	136	-
TTGGCCTCTTCCGTTATAACCAACA	25	1	0.0487449	pri-amiR-AtFT	299	323	-
CGTCTATAAATAGCACCTTCTC	22	1	0.0487449	pri-amiR-AtFT	121	142	-
CCGAGTTTTGTTCGTCTATAAA	22	1	0.0487449	pri-amiR-AtFT	109	130	-
CGCCTAAAATCACTTGAGAAT	21	1	0.0487449	pri-amiR-AtFT	363	383	-
CTCACTTCCATCTTTTTAGCT	21	1	0.0487449	pri-amiR-AtFT	155	175	-
TGACGTGTGTTCCTTCGAACC	21	1	0.0487449	pri-amiR-AtFT	89	109	-
GTTTAACGAAGAGGAGATGACGTG	24	1	0.0487449	pri-amiR-AtFT	72	95	-
TATCTATTTTTTGGCCTCTTCC	22	1	0.0487449	pri-amiR-AtFT	289	310	-
TCACGTTTAACGAAGAGGAGATGA	24	1	0.0487449	pri-amiR-AtFT	68	91	-
TCCATCTTTTTAGCTTCACTATC	23	1	0.0487449	pri-amiR-AtFT	161	183	-
ATGATGATCACATTCGTTATC	21	1	0.0487449	pri-amiR-AtFT	272	292	-
ACTGTCCATTTAAGCTATCTT	21	1	0.0487449	pri-amiR-AtFT	395	415	-
CTCACTTCCATCTTTTTAGCTTCA	24	1	0.0487449	pri-amiR-AtFT	155	178	-
AAGAGGCCATGATGATCACAT	21	1	0.0487449	pri-amiR-AtFT	264	284	-

## Sheet: 35S-shc-amiR-AtFT
small RNA sequence	size	reads	RPMs	precursor	start	end	description
TTGGTTATAAAGGAAGAGGCC	21	1392164	68081.9	shc-amiR-AtFT	19	39	amiR-AtFT
CCTCTTCCGTTATAACCAACA	21	10338	505.566	shc-amiR-AtFT	54	74	amiR-AtFT*
TGGTTATAAAGGAAGAGGCC	20	6684	326.872	shc-amiR-AtFT	20	39	-
CGTTATAACCAACATTGGCTC	21	2096	102.502	shc-amiR-AtFT	61	81	-
GGTTATAAAGGAAGAGGCC	19	1125	55.0166	shc-amiR-AtFT	21	39	-
TTGGTTATAAAGGAAGAGGC	20	826	40.3944	shc-amiR-AtFT	19	38	-
TGGCCTCTTCCGTTATAACCAACA	24	749	36.6288	shc-amiR-AtFT	51	74	-
ATCTGTATTGGTTATAAAGGA	21	385	18.8279	shc-amiR-AtFT	12	32	-
CCTCTTCCGTTATAACCAAC	20	276	13.4974	shc-amiR-AtFT	54	73	-
ATTGGTTATAAAGGAAGAGGC	21	273	13.3507	shc-amiR-AtFT	18	38	-
ATTGGTTATAAAGGAAGAGGCC	22	235	11.4924	shc-amiR-AtFT	18	39	-
TTGGTTATAAAGGAAGAGGCCC	22	207	10.123	shc-amiR-AtFT	19	40	-
TGGCCTCTTCCGTTATAACCAAC	23	159	7.77568	shc-amiR-AtFT	51	73	-
TTGGTTATAAAGGAAGAGGCCCG	23	153	7.48225	shc-amiR-AtFT	19	41	-
TTGGTTATAAAGGAAGAGGCCCGA	24	140	6.84651	shc-amiR-AtFT	19	42	-
CGTTATAACCAACATTGGCT	20	113	5.52611	shc-amiR-AtFT	61	80	-
CTCTTCCGTTATAACCAACAT	21	103	5.03707	shc-amiR-AtFT	55	75	-
TTGGTTATAAAGGAAGAGG	19	81	3.96119	shc-amiR-AtFT	19	37	-
TAAAGGAAGAGGCCCGAAAT	20	77	3.76558	shc-amiR-AtFT	26	45	-
CAAACTGGCCTCTTCCGTTAT	21	65	3.17874	shc-amiR-AtFT	46	66	-
CTCTTCCGTTATAACCAACA	20	52	2.54299	shc-amiR-AtFT	55	74	-
TAAAGGAAGAGGCCCGAAA	19	48	2.34737	shc-amiR-AtFT	26	44	-
CCTCTTCCGTTATAACCAACAT	22	41	2.00505	shc-amiR-AtFT	54	75	-
GGTTATAAAGGAAGAGGCCCG	21	39	1.90724	shc-amiR-AtFT	21	41	-
TATAACCAACATTGGCTCTTC	21	38	1.85834	shc-amiR-AtFT	64	84	-
GTATTGGTTATAAAGGAAGAGGCC	24	37	1.80943	shc-amiR-AtFT	16	39	-
CTGGCCTCTTCCGTTATAACCAAC	24	34	1.66272	shc-amiR-AtFT	50	73	-
TGGTTATAAAGGAAGAGGCCC	21	34	1.66272	shc-amiR-AtFT	20	40	-
TATAAAGGAAGAGGCCCGAAAT	22	30	1.46711	shc-amiR-AtFT	24	45	-
TCTTCCGTTATAACCAACAT	20	27	1.3204	shc-amiR-AtFT	56	75	-
TGTATTGGTTATAAAGGAAGAGGC	24	24	1.17369	shc-amiR-AtFT	15	38	-
GTAGAGAAGAATCTGTATTGGTTA	24	24	1.17369	shc-amiR-AtFT	2	25	-
GGCCTCTTCCGTTATAACCAACA	23	22	1.07588	shc-amiR-AtFT	52	74	-
TCAAACTGGCCTCTTCCGTTAT	22	19	0.929169	shc-amiR-AtFT	45	66	-
TCTTCCGTTATAACCAACATT	21	18	0.880265	shc-amiR-AtFT	56	76	-
CAAACTGGCCTCTTCCGTTATA	22	17	0.831362	shc-amiR-AtFT	46	67	-
GGTTATAAAGGAAGAGGCCC	20	15	0.733554	shc-amiR-AtFT	21	40	-
GAGAAGAATCTGTATTGGTTA	21	13	0.635747	shc-amiR-AtFT	5	25	-
ATAAAGGAAGAGGCCCGAAAT	21	13	0.635747	shc-amiR-AtFT	25	45	-
CGAAATCAAACTGGCCTCTTC	21	12	0.586843	shc-amiR-AtFT	40	60	-
TGTATTGGTTATAAAGGAAGA	21	12	0.586843	shc-amiR-AtFT	15	35	-
CAAACTGGCCTCTTCCGTTATAA	23	10	0.489036	shc-amiR-AtFT	46	68	-
CCTCTTCCGTTATAACCAACATT	23	10	0.489036	shc-amiR-AtFT	54	76	-
CTCTTCCGTTATAACCAACATT	22	10	0.489036	shc-amiR-AtFT	55	76	-
AACTGGCCTCTTCCGTTATAA	21	10	0.489036	shc-amiR-AtFT	48	68	-
AACTGGCCTCTTCCGTTATA	20	10	0.489036	shc-amiR-AtFT	48	67	-
TCTTCCGTTATAACCAACA	19	10	0.489036	shc-amiR-AtFT	56	74	-
CTCTTCCGTTATAACCAACATTGG	24	9	0.440133	shc-amiR-AtFT	55	78	-
TGGCCTCTTCCGTTATAACCAA	22	9	0.440133	shc-amiR-AtFT	51	72	-
ACCAACATTGGCTCTTCTTAC	21	9	0.440133	shc-amiR-AtFT	68	88	-
TATAAAGGAAGAGGCCCGAAA	21	8	0.391229	shc-amiR-AtFT	24	44	-
ATTGGTTATAAAGGAAGAGGCCCG	24	7	0.342325	shc-amiR-AtFT	18	41	-
GGCCTCTTCCGTTATAACCAAC	22	7	0.342325	shc-amiR-AtFT	52	73	-
TGGTTATAAAGGAAGAGGCCCG	22	7	0.342325	shc-amiR-AtFT	20	41	-
CGTTATAACCAACATTGGC	19	7	0.342325	shc-amiR-AtFT	61	79	-
ATCTGTATTGGTTATAAAGG	20	6	0.293422	shc-amiR-AtFT	12	31	-
TGGTTATAAAGGAAGAGGC	19	6	0.293422	shc-amiR-AtFT	20	38	-
CCTCTTCCGTTATAACCAA	19	6	0.293422	shc-amiR-AtFT	54	72	-
CGTTATAACCAACATTGGCTCT	22	5	0.244518	shc-amiR-AtFT	61	82	-
AACTGGCCTCTTCCGTTAT	19	5	0.244518	shc-amiR-AtFT	48	66	-
CTCTTCCGTTATAACCAACATTG	23	4	0.195614	shc-amiR-AtFT	55	77	-
TATTGGTTATAAAGGAAGAGG	21	4	0.195614	shc-amiR-AtFT	17	37	-
TAAAGGAAGAGGCCCGAAATC	21	4	0.195614	shc-amiR-AtFT	26	46	-
GGTTATAAAGGAAGAGGCCCGAAA	24	3	0.146711	shc-amiR-AtFT	21	44	-
ATTGGTTATAAAGGAAGAGGCCC	23	3	0.146711	shc-amiR-AtFT	18	40	-
TATTGGTTATAAAGGAAGAGGCC	23	3	0.146711	shc-amiR-AtFT	17	39	-
ACCAACATTGGCTCTTCTTACT	22	3	0.146711	shc-amiR-AtFT	68	89	-
TTATAAAGGAAGAGGCCCGAAA	22	3	0.146711	shc-amiR-AtFT	23	44	-
AATCTGTATTGGTTATAAAGGA	22	3	0.146711	shc-amiR-AtFT	11	32	-
TAAAGGAAGAGGCCCGAAATCA	22	3	0.146711	shc-amiR-AtFT	26	47	-
AAATCAAACTGGCCTCTTCCG	21	3	0.146711	shc-amiR-AtFT	42	62	-
GGCCTCTTCCGTTATAACCAA	21	3	0.146711	shc-amiR-AtFT	52	72	-
TCTGTATTGGTTATAAAGGA	20	3	0.146711	shc-amiR-AtFT	13	32	-
CAAACTGGCCTCTTCCGTTA	20	3	0.146711	shc-amiR-AtFT	46	65	-
CTCTTCCGTTATAACCAAC	19	3	0.146711	shc-amiR-AtFT	55	73	-
TCAAACTGGCCTCTTCCGTTATAA	24	2	0.0978072	shc-amiR-AtFT	45	68	-
TGGTTATAAAGGAAGAGGCCCGAA	24	2	0.0978072	shc-amiR-AtFT	20	43	-
TGGTTATAAAGGAAGAGGCCCGA	23	2	0.0978072	shc-amiR-AtFT	20	42	-
GTAGAGAAGAATCTGTATTGGTT	23	2	0.0978072	shc-amiR-AtFT	2	24	-
TCAAACTGGCCTCTTCCGTTATA	23	2	0.0978072	shc-amiR-AtFT	45	67	-
TAACCAACATTGGCTCTTCTTA	22	2	0.0978072	shc-amiR-AtFT	66	87	-
GGTTATAAAGGAAGAGGCCCGA	22	2	0.0978072	shc-amiR-AtFT	21	42	-
CGAAATCAAACTGGCCTCTTCC	22	2	0.0978072	shc-amiR-AtFT	40	61	-
AAGAGGCCCGAAATCAAACTG	21	2	0.0978072	shc-amiR-AtFT	32	52	-
TTCCGTTATAACCAACATTGG	21	2	0.0978072	shc-amiR-AtFT	58	78	-
ACTGGCCTCTTCCGTTATAAC	21	2	0.0978072	shc-amiR-AtFT	49	69	-
TGGCCTCTTCCGTTATAACCA	21	2	0.0978072	shc-amiR-AtFT	51	71	-
CTGTATTGGTTATAAAGGAAG	21	2	0.0978072	shc-amiR-AtFT	14	34	-
ATAAAGGAAGAGGCCCGAAA	20	2	0.0978072	shc-amiR-AtFT	25	44	-
TGGCCTCTTCCGTTATAACC	20	2	0.0978072	shc-amiR-AtFT	51	70	-
TCAAACTGGCCTCTTCCGTT	20	2	0.0978072	shc-amiR-AtFT	45	64	-
GAAATCAAACTGGCCTCTTC	20	2	0.0978072	shc-amiR-AtFT	41	60	-
AAATCAAACTGGCCTCTTC	19	2	0.0978072	shc-amiR-AtFT	42	60	-
AGAATCTGTATTGGTTATAAAGGA	24	1	0.0489036	shc-amiR-AtFT	9	32	-
GGCCTCTTCCGTTATAACCAACAT	24	1	0.0489036	shc-amiR-AtFT	52	75	-
CTTCCGTTATAACCAACATTGGCT	24	1	0.0489036	shc-amiR-AtFT	57	80	-
ACTGGCCTCTTCCGTTATAACCAA	24	1	0.0489036	shc-amiR-AtFT	49	72	-
AAAGGAAGAGGCCCGAAATCAAAC	24	1	0.0489036	shc-amiR-AtFT	27	50	-
AATCAAACTGGCCTCTTCCGTTAT	24	1	0.0489036	shc-amiR-AtFT	43	66	-
GTATTGGTTATAAAGGAAGAGGC	23	1	0.0489036	shc-amiR-AtFT	16	38	-
CCGAAATCAAACTGGCCTCTTCC	23	1	0.0489036	shc-amiR-AtFT	39	61	-
CCCGAAATCAAACTGGCCTCTTC	23	1	0.0489036	shc-amiR-AtFT	38	60	-
TTATAAAGGAAGAGGCCCGAAAT	23	1	0.0489036	shc-amiR-AtFT	23	45	-
ACTGGCCTCTTCCGTTATAACCA	23	1	0.0489036	shc-amiR-AtFT	49	71	-
CTGGCCTCTTCCGTTATAACCAA	23	1	0.0489036	shc-amiR-AtFT	50	72	-
GTAGAGAAGAATCTGTATTGGT	22	1	0.0489036	shc-amiR-AtFT	2	23	-
CCGAAATCAAACTGGCCTCTTC	22	1	0.0489036	shc-amiR-AtFT	39	60	-
AAACTGGCCTCTTCCGTTATAA	22	1	0.0489036	shc-amiR-AtFT	47	68	-
CTTCCGTTATAACCAACATTGG	22	1	0.0489036	shc-amiR-AtFT	57	78	-
TATAACCAACATTGGCTCTTCT	22	1	0.0489036	shc-amiR-AtFT	64	85	-
CCCGAAATCAAACTGGCCTCT	21	1	0.0489036	shc-amiR-AtFT	38	58	-
TTATAAAGGAAGAGGCCCGAA	21	1	0.0489036	shc-amiR-AtFT	23	43	-
CCGTTATAACCAACATTGGCT	21	1	0.0489036	shc-amiR-AtFT	60	80	-
TAACCAACATTGGCTCTTCTT	21	1	0.0489036	shc-amiR-AtFT	66	86	-
GCCTCTTCCGTTATAACCAAC	21	1	0.0489036	shc-amiR-AtFT	53	73	-
AAAGGAAGAGGCCCGAAATCA	21	1	0.0489036	shc-amiR-AtFT	27	47	-
AAACTGGCCTCTTCCGTTATA	21	1	0.0489036	shc-amiR-AtFT	47	67	-
AACCAACATTGGCTCTTCTTA	21	1	0.0489036	shc-amiR-AtFT	67	87	-
TGTATTGGTTATAAAGGAAG	20	1	0.0489036	shc-amiR-AtFT	15	34	-
ATTGGTTATAAAGGAAGAGG	20	1	0.0489036	shc-amiR-AtFT	18	37	-
CCGAAATCAAACTGGCCTCT	20	1	0.0489036	shc-amiR-AtFT	39	58	-
ACCAACATTGGCTCTTCTTA	20	1	0.0489036	shc-amiR-AtFT	68	87	-
CGAAATCAAACTGGCCTCTT	20	1	0.0489036	shc-amiR-AtFT	40	59	-
GTTATAAAGGAAGAGGCCCG	20	1	0.0489036	shc-amiR-AtFT	22	41	-
CTGGCCTCTTCCGTTATAAC	20	1	0.0489036	shc-amiR-AtFT	50	69	-
TCAAACTGGCCTCTTCCGT	19	1	0.0489036	shc-amiR-AtFT	45	63	-
AAGGAAGAGGCCCGAAATC	19	1	0.0489036	shc-amiR-AtFT	28	46	-
ATCTGTATTGGTTATAAAG	19	1	0.0489036	shc-amiR-AtFT	12	30	-
TATAACCAACATTGGCTCT	19	1	0.0489036	shc-amiR-AtFT	64	82	-
TTATAAAGGAAGAGGCCCG	19	1	0.0489036	shc-amiR-AtFT	23	41	-
CGAAATCAAACTGGCCTCT	19	1	0.0489036	shc-amiR-AtFT	40	58	-
CAAACTGGCCTCTTCCGTT	19	1	0.0489036	shc-amiR-AtFT	46	64	-
CTTCCGTTATAACCAACAT	19	1	0.0489036	shc-amiR-AtFT	57	75	-
GAAATCAAACTGGCCTCTT	19	1	0.0489036	shc-amiR-AtFT	41	59	-
TTATAACCAACATTGGCTC	19	1	0.0489036	shc-amiR-AtFT	63	81	-
TAACCAACATTGGCTCTTC	19	1	0.0489036	shc-amiR-AtFT	66	84	-

## Sheet: 35S-pri-amiR-AtCH42
small RNA sequence	size	reads	RPMs	precursor	start	end	description
TTAAGTGTCACGGAAATCCCT	21	407070	33227.1	pri-amiR-AtCH42	251	271	amiR-AtCH42
TTAAGTGTCACGGAAATCCC	20	30929	2524.58	pri-amiR-AtCH42	251	270	-
ATTAAGTGTCACGGAAATCCC	21	24733	2018.83	pri-amiR-AtCH42	250	270	-
TAAGTGTCACGGAAATCCCT	20	2368	193.288	pri-amiR-AtCH42	252	271	-
TTAAGTGTCACGGAAATCC	19	1054	86.0328	pri-amiR-AtCH42	251	269	-
TTAAGTGTCACGGAAATC	18	568	46.363	pri-amiR-AtCH42	251	268	-
ATTAAGTGTCACGGAAATCCCT	22	524	42.7715	pri-amiR-AtCH42	250	271	-
AAGTGTCACGGAAATCCCT	19	509	41.5472	pri-amiR-AtCH42	253	271	-
TTAAGTGTCACGGAAATCCCTA	22	473	38.6087	pri-amiR-AtCH42	251	272	-
TAAGTGTCACGGAAATCCC	19	260	21.2225	pri-amiR-AtCH42	252	270	-
TGTATTAAGTGTCACGGAAAT	21	219	17.8759	pri-amiR-AtCH42	247	267	-
ATTAAGTGTCACGGAAATCC	20	119	9.71338	pri-amiR-AtCH42	250	269	-
GGATTTCCTTGACACTTAACA	21	72	5.87701	pri-amiR-AtCH42	303	323	amiR-AtCH42*
AAGTGTCACGGAAATCCC	18	61	4.97913	pri-amiR-AtCH42	253	270	-
TATTAAGTGTCACGGAAATCCC	22	16	1.306	pri-amiR-AtCH42	249	270	-
TTAAGTGTCACGGAAATCCCTATG	24	14	1.14275	pri-amiR-AtCH42	251	274	-
TAAGTGTCACGGAAATCCCTATG	23	13	1.06113	pri-amiR-AtCH42	252	274	-
GATTTCCTTGACACTTAACAT	21	12	0.979501	pri-amiR-AtCH42	304	324	-
TATTAAGTGTCACGGAAATCC	21	11	0.897876	pri-amiR-AtCH42	249	269	-
TAAGTGTCACGGAAATCC	18	10	0.816251	pri-amiR-AtCH42	252	269	-
TGTATTAAGTGTCACGGAAATCCC	24	8	0.653001	pri-amiR-AtCH42	247	270	-
GATTTCCTTGACACTTAACA	20	8	0.653001	pri-amiR-AtCH42	304	323	-
ATTAAGTGTCACGGAAATC	19	7	0.571376	pri-amiR-AtCH42	250	268	-
AATGAAAAAGGCCGAGGCAAAACG	24	7	0.571376	pri-amiR-AtCH42	341	364	-
AATCCCTATGATGATCACATTCGT	24	7	0.571376	pri-amiR-AtCH42	265	288	-
AAGTGTCACGGAAATCCCTATG	22	7	0.571376	pri-amiR-AtCH42	253	274	-
AGATGACGTGTGTTCCTTCGAACC	24	7	0.571376	pri-amiR-AtCH42	86	109	-
TTGGCTCTTCTTACTACAATG	21	7	0.571376	pri-amiR-AtCH42	324	344	-
CTGTATTAAGTGTCACGGAAA	21	6	0.48975	pri-amiR-AtCH42	246	266	-
CCCTATGATGATCACATTCGT	21	6	0.48975	pri-amiR-AtCH42	268	288	-
TGTATTAAGTGTCACGGA	18	5	0.408125	pri-amiR-AtCH42	247	264	-
ATGAAAAAGGCCGAGGCAAAA	21	5	0.408125	pri-amiR-AtCH42	342	362	-
TTTGTTCGTCTATAAATAGCA	21	5	0.408125	pri-amiR-AtCH42	115	135	-
TTCCTTGACACTTAACATTGG	21	5	0.408125	pri-amiR-AtCH42	307	327	-
AGTGTCACGGAAATCCCT	18	5	0.408125	pri-amiR-AtCH42	254	271	-
TAAGTGTCACGGAAATCCCTA	21	5	0.408125	pri-amiR-AtCH42	252	272	-
TCTTACTACAATGAAAAAGGCC	22	4	0.3265	pri-amiR-AtCH42	332	353	-
TACTACAATGAAAAAGGCCGAGGC	24	4	0.3265	pri-amiR-AtCH42	335	358	-
CTTACTACAATGAAAAAGGCC	21	4	0.3265	pri-amiR-AtCH42	333	353	-
TGTCACGGAAATCCCTATG	19	4	0.3265	pri-amiR-AtCH42	256	274	-
ATTTCCTTGACACTTAACA	19	4	0.3265	pri-amiR-AtCH42	305	323	-
TCCCTATGATGATCACATTCGT	22	4	0.3265	pri-amiR-AtCH42	267	288	-
TTACTACAATGAAAAAGGCCGAGG	24	4	0.3265	pri-amiR-AtCH42	334	357	-
TTGGCTCTTCTTACTACAATGAAA	24	3	0.244875	pri-amiR-AtCH42	324	347	-
ACTATCTCTCTATAATCGGTT	21	3	0.244875	pri-amiR-AtCH42	178	198	-
GAGGAGATGACGTGTGTTCCT	21	3	0.244875	pri-amiR-AtCH42	82	102	-
AAGTGTCACGGAAATCCCTATGATG	25	3	0.244875	pri-amiR-AtCH42	253	277	-
TTAAGTGTCACGGAAATCCCTAT	23	3	0.244875	pri-amiR-AtCH42	251	273	-
ACCCGAGTTTTGTTCGTCTATAAA	24	3	0.244875	pri-amiR-AtCH42	107	130	-
TTAGGGATTTCCTTGACACTT	21	3	0.244875	pri-amiR-AtCH42	299	319	-
TCTTTCTCTAAGTCACAACCC	21	3	0.244875	pri-amiR-AtCH42	202	222	-
TATTAAGTGTCACGGAAATC	20	3	0.244875	pri-amiR-AtCH42	249	268	-
AATCGGTTTTATCTTTCTCTAAGT	24	3	0.244875	pri-amiR-AtCH42	191	214	-
GAAGAGGAGATGACGTGTGTT	21	3	0.244875	pri-amiR-AtCH42	79	99	-
ATTGGCTCTTCTTACTACAATGAA	24	3	0.244875	pri-amiR-AtCH42	323	346	-
TCACTATCTCTCTATAATCGG	21	3	0.244875	pri-amiR-AtCH42	176	196	-
AGTGTCACGGAAATCCCTATGATG	24	3	0.244875	pri-amiR-AtCH42	254	277	-
TTTAACGAAGAGGAGATGACG	21	3	0.244875	pri-amiR-AtCH42	73	93	-
GGATTTCCTTGACACTTAAC	20	3	0.244875	pri-amiR-AtCH42	303	322	-
ATCTCTTTTGTTTAAACTAAGA	22	3	0.244875	pri-amiR-AtCH42	438	459	-
TATAAACGTGTCTTATTTTCTA	22	3	0.244875	pri-amiR-AtCH42	417	438	-
CATTGGCTCTTCTTACTACAAT	22	3	0.244875	pri-amiR-AtCH42	322	343	-
TCTCTCTATAATCGGTTTTAT	21	3	0.244875	pri-amiR-AtCH42	182	202	-
TTTACTGTCCATTTAAGCTATC	22	2	0.16325	pri-amiR-AtCH42	392	413	-
TTTATCTTTCTCTAAGTCACAACC	24	2	0.16325	pri-amiR-AtCH42	198	221	-
TTGTTCGTCTATAAATAGCACC	22	2	0.16325	pri-amiR-AtCH42	116	137	-
ATGAAAAAGGCCGAGGCAAAAC	22	2	0.16325	pri-amiR-AtCH42	342	363	-
AAAGGTAGTCATCAGATATATA	22	2	0.16325	pri-amiR-AtCH42	15	36	-
AATCTGTATTAAGTGTCACGG	21	2	0.16325	pri-amiR-AtCH42	243	263	-
ACACTTAACATTGGCTCTTCT	21	2	0.16325	pri-amiR-AtCH42	314	334	-
TACTACAATGAAAAAGGCCGAG	22	2	0.16325	pri-amiR-AtCH42	335	356	-
TACAATGAAAAAGGCCGAGGCAAA	24	2	0.16325	pri-amiR-AtCH42	338	361	-
ATCTTTCTCTAAGTCACAACCC	22	2	0.16325	pri-amiR-AtCH42	201	222	-
AATAGCACCTTCTCTTCTCCTTCT	24	2	0.16325	pri-amiR-AtCH42	129	152	-
ATTAAGTGTCACGGAAATCCCTAT	24	2	0.16325	pri-amiR-AtCH42	250	273	-
TTTTTACTGTCCATTTAAGCT	21	2	0.16325	pri-amiR-AtCH42	390	410	-
TATTAAGTGTCACGGAAATCCCT	23	2	0.16325	pri-amiR-AtCH42	249	271	-
TTCCTTGACACTTAACATT	19	2	0.16325	pri-amiR-AtCH42	307	325	-
CCCTATGATGATCACATTCGTTATCT	26	2	0.16325	pri-amiR-AtCH42	268	293	-
TGTATTAAGTGTCACGGAAA	20	2	0.16325	pri-amiR-AtCH42	247	266	-
AATGAAAAAGGCCGAGGCAAAA	22	2	0.16325	pri-amiR-AtCH42	341	362	-
CTCACTTCCATCTTTTTAGCT	21	2	0.16325	pri-amiR-AtCH42	155	175	-
ACTACAATGAAAAAGGCCGAGGCA	24	2	0.16325	pri-amiR-AtCH42	336	359	-
TTTTTAGGGATTTCCTTGACACT	23	2	0.16325	pri-amiR-AtCH42	296	318	-
TAACGAAGAGGAGATGACGTG	21	2	0.16325	pri-amiR-AtCH42	75	95	-
ATGACGTGTGTTCCTTCGAACC	22	2	0.16325	pri-amiR-AtCH42	88	109	-
CCCTATGATGATCACATTCGTTAT	24	2	0.16325	pri-amiR-AtCH42	268	291	-
GAAGAATCTGTATTAAGTGTC	21	2	0.16325	pri-amiR-AtCH42	239	259	-
CTTACTACAATGAAAAAGGCCG	22	2	0.16325	pri-amiR-AtCH42	333	354	-
ACAATGAAAAAGGCCGAGGCAAAA	24	2	0.16325	pri-amiR-AtCH42	339	362	-
AACGAAGAGGAGATGACGTGTGTT	24	2	0.16325	pri-amiR-AtCH42	76	99	-
CAATGAAAAAGGCCGAGGCAAAAC	24	2	0.16325	pri-amiR-AtCH42	340	363	-
CTTTCTCTAAGTCACAACCCA	21	2	0.16325	pri-amiR-AtCH42	203	223	-
CGAAGAGGAGATGACGTGTGTTCC	24	2	0.16325	pri-amiR-AtCH42	78	101	-
AAGTGTCACGGAAATCCCTATGA	23	2	0.16325	pri-amiR-AtCH42	253	275	-
ACTACAATGAAAAAGGCCGAG	21	2	0.16325	pri-amiR-AtCH42	336	356	-
TGACGTGTGTTCCTTCGAACC	21	2	0.16325	pri-amiR-AtCH42	89	109	-
CTTAACATTGGCTCTTCTTAC	21	2	0.16325	pri-amiR-AtCH42	317	337	-
ATTAAGTGTCACGGAAAT	18	2	0.16325	pri-amiR-AtCH42	250	267	-
TCAATTCTTTTTACTGTCCATT	22	1	0.0816251	pri-amiR-AtCH42	383	404	-
TGTCCATTTAAGCTATCTTTTA	22	1	0.0816251	pri-amiR-AtCH42	397	418	-
ATCTTTTATAAACGTGTCTTA	21	1	0.0816251	pri-amiR-AtCH42	411	431	-
ACATTGGCTCTTCTTACTACAA	22	1	0.0816251	pri-amiR-AtCH42	321	342	-
CCCGAGTTTTGTTCGTCTATAAA	23	1	0.0816251	pri-amiR-AtCH42	108	130	-
AACAGATTAGATCTCATCTTT	21	1	0.0816251	pri-amiR-AtCH42	495	515	-
AAGTGTCACGGAAATCCCTA	20	1	0.0816251	pri-amiR-AtCH42	253	272	-
TTTTCTATCTCTTTTGTTTAAACT	24	1	0.0816251	pri-amiR-AtCH42	432	455	-
GCAAAACGCCTAAAATCACTT	21	1	0.0816251	pri-amiR-AtCH42	357	377	-
TTCCTTCGAACCCGAGTTTTGT	22	1	0.0816251	pri-amiR-AtCH42	98	119	-
TTCTCTAAGTCACAACCCAAA	21	1	0.0816251	pri-amiR-AtCH42	205	225	-
AAACTATAGTATTTTGTCTAA	21	1	0.0816251	pri-amiR-AtCH42	459	479	-
TATCTTTTATAAACGTGTCTTA	22	1	0.0816251	pri-amiR-AtCH42	410	431	-
CTATCTTTTATAAACGTGTCTTAT	24	1	0.0816251	pri-amiR-AtCH42	409	432	-
ACGTTTAACGAAGAGGAGATG	21	1	0.0816251	pri-amiR-AtCH42	70	90	-
TTTACTGTCCATTTAAGCTATCT	23	1	0.0816251	pri-amiR-AtCH42	392	414	-
TTACTGTCCATTTAAGCTATC	21	1	0.0816251	pri-amiR-AtCH42	393	413	-
ATCTGTATTAAGTGTCACGG	20	1	0.0816251	pri-amiR-AtCH42	244	263	-
GAAAAAGGCCGAGGCAAAACGCC	23	1	0.0816251	pri-amiR-AtCH42	344	366	-
ATCGGTTTTATCTTTCTCTAAGTC	24	1	0.0816251	pri-amiR-AtCH42	192	215	-
ATTAGATCTCATCTTTAGTC	20	1	0.0816251	pri-amiR-AtCH42	500	519	-
TTCACTATCTCTCTATAATCGG	22	1	0.0816251	pri-amiR-AtCH42	175	196	-
TTATCTTTCTCTAAGTCACAACCC	24	1	0.0816251	pri-amiR-AtCH42	199	222	-
GATTTCCTTGACACTTAACATTGG	24	1	0.0816251	pri-amiR-AtCH42	304	327	-
TCTTTTTAGCTTCACTATCTC	21	1	0.0816251	pri-amiR-AtCH42	165	185	-
TCTATCTCTTTTGTTTAAACTAAG	24	1	0.0816251	pri-amiR-AtCH42	435	458	-
CCATCTTTTTAGCTTCACTATC	22	1	0.0816251	pri-amiR-AtCH42	162	183	-
GAAGAATCTGTATTAAGTGTCACG	24	1	0.0816251	pri-amiR-AtCH42	239	262	-
ATGATGATCACATTCGTTATC	21	1	0.0816251	pri-amiR-AtCH42	272	292	-
TATAGTATTTTGTCTAAAACAA	22	1	0.0816251	pri-amiR-AtCH42	463	484	-
TAAGTGTCACGGAAATCCCTATGA	24	1	0.0816251	pri-amiR-AtCH42	252	275	-
CTATGATGATCACATTCGTTATCTATTT	28	1	0.0816251	pri-amiR-AtCH42	270	297	-
TAGCTTCACTATCTCTCTATA	21	1	0.0816251	pri-amiR-AtCH42	171	191	-
AACAAAGTAGAGAAGAATCTGT	22	1	0.0816251	pri-amiR-AtCH42	228	249	-
ACTACAATGAAAAAGGCCGA	20	1	0.0816251	pri-amiR-AtCH42	336	355	-
TATCTTTCTCTAAGTCACAACC	22	1	0.0816251	pri-amiR-AtCH42	200	221	-
TTCCTTGACACTTAACATTG	20	1	0.0816251	pri-amiR-AtCH42	307	326	-
CCTCACTTCCATCTTTTTAGCT	22	1	0.0816251	pri-amiR-AtCH42	154	175	-
CCTATGATGATCACATTCGT	20	1	0.0816251	pri-amiR-AtCH42	269	288	-
AATCGGTTTTATCTTTCTCT	20	1	0.0816251	pri-amiR-AtCH42	191	210	-
AACCCGAGTTTTGTTCGTCT	20	1	0.0816251	pri-amiR-AtCH42	106	125	-
TGTCACGGAAATCCCTATGATGATCACATT	30	1	0.0816251	pri-amiR-AtCH42	256	285	-
ACGAAGAGGAGATGACGTGTG	21	1	0.0816251	pri-amiR-AtCH42	77	97	-
AAAAGGCCGAGGCAAAACGCC	21	1	0.0816251	pri-amiR-AtCH42	346	366	-
AATCAATTCTTTTTACTGTCCA	22	1	0.0816251	pri-amiR-AtCH42	381	402	-
TTACTACAATGAAAAAGGCCGA	22	1	0.0816251	pri-amiR-AtCH42	334	355	-
GAAAAAAAGGTAGTCATCAGATA	23	1	0.0816251	pri-amiR-AtCH42	10	32	-
CCTTCGAACCCGAGTTTTGTT	21	1	0.0816251	pri-amiR-AtCH42	100	120	-
AGTGTCACGGAAATCCCTATG	21	1	0.0816251	pri-amiR-AtCH42	254	274	-
GGGGGAAAAAAAGGTAGTCATCAG	24	1	0.0816251	pri-amiR-AtCH42	6	29	-
CACTTCCATCTTTTTAGCTTCA	22	1	0.0816251	pri-amiR-AtCH42	157	178	-
AAGAATCTGTATTAAGTGTCACGG	24	1	0.0816251	pri-amiR-AtCH42	240	263	-
CTGTCCATTTAAGCTATCTTTTA	23	1	0.0816251	pri-amiR-AtCH42	396	418	-
AGTGTCACGGAAATCCCTA	19	1	0.0816251	pri-amiR-AtCH42	254	272	-
CCCTATGATGATCACATTCGTTATCTAT	28	1	0.0816251	pri-amiR-AtCH42	268	295	-
ACGTGTCTTATTTTCTATCTC	21	1	0.0816251	pri-amiR-AtCH42	422	442	-
TGTCACGGAAATCCCTATGATGATC	25	1	0.0816251	pri-amiR-AtCH42	256	280	-
AAAGGTAGTCATCAGATATATATT	24	1	0.0816251	pri-amiR-AtCH42	15	38	-
ACGCCTAAAATCACTTGAGAATCA	24	1	0.0816251	pri-amiR-AtCH42	362	385	-
TGTTCGTCTATAAATAGCACC	21	1	0.0816251	pri-amiR-AtCH42	117	137	-
AACCCGAGTTTTGTTCGTCTA	21	1	0.0816251	pri-amiR-AtCH42	106	126	-
GTTTTGTTCGTCTATAAATA	20	1	0.0816251	pri-amiR-AtCH42	113	132	-
GATGACGTGTGTTCCTTCGAAC	22	1	0.0816251	pri-amiR-AtCH42	87	108	-
AACATTGGCTCTTCTTACTACAAT	24	1	0.0816251	pri-amiR-AtCH42	320	343	-
TTTATCTTTCTCTAAGTCACA	21	1	0.0816251	pri-amiR-AtCH42	198	218	-
CGAAGAGGAGATGACGTGTGTT	22	1	0.0816251	pri-amiR-AtCH42	78	99	-
TTCGAACCCGAGTTTTGTTCGTC	23	1	0.0816251	pri-amiR-AtCH42	102	124	-
AAAAAAAGGTAGTCATCAGAT	21	1	0.0816251	pri-amiR-AtCH42	11	31	-
TTCTTACTACAATGAAAAAGG	21	1	0.0816251	pri-amiR-AtCH42	331	351	-
TTGGCTCTTCTTACTACAATGA	22	1	0.0816251	pri-amiR-AtCH42	324	345	-
CATCTTTTTAGCTTCACTATC	21	1	0.0816251	pri-amiR-AtCH42	163	183	-
TTTTTAGCTTCACTATCTCTCT	22	1	0.0816251	pri-amiR-AtCH42	167	188	-
GAGGAGATGACGTGTGTTCC	20	1	0.0816251	pri-amiR-AtCH42	82	101	-
GGATTTCCTTGACACTTAA	19	1	0.0816251	pri-amiR-AtCH42	303	321	-
AAGTGTCACGGAAATCCCTATGAT	24	1	0.0816251	pri-amiR-AtCH42	253	276	-
AATCTGTATTAAGTGTCACGGA	22	1	0.0816251	pri-amiR-AtCH42	243	264	-
AAGAATCTGTATTAAGTGTCA	21	1	0.0816251	pri-amiR-AtCH42	240	260	-
GATGACGTGTGTTCCTTCGAACCC	24	1	0.0816251	pri-amiR-AtCH42	87	110	-
TTTCCTTGACACTTAACATTGGCT	24	1	0.0816251	pri-amiR-AtCH42	306	329	-
TTGGCTCTTCTTACTACA	18	1	0.0816251	pri-amiR-AtCH42	324	341	-
AAAAGGTAGTCATCAGATATATA	23	1	0.0816251	pri-amiR-AtCH42	14	36	-
ATTCGTTATCTATTTTTTAGGGAT	24	1	0.0816251	pri-amiR-AtCH42	283	306	-
CTCTAAGTCACAACCCAAAAAAAC	24	1	0.0816251	pri-amiR-AtCH42	207	230	-
TATCTTTCTCTAAGTCACAACCCA	24	1	0.0816251	pri-amiR-AtCH42	200	223	-
TCTTCTTACTACAATGAAAAAGGC	24	1	0.0816251	pri-amiR-AtCH42	329	352	-
AAAAAAAGGTAGTCATCAGATATA	24	1	0.0816251	pri-amiR-AtCH42	11	34	-
ACTTAACATTGGCTCTTCTTACT	23	1	0.0816251	pri-amiR-AtCH42	316	338	-
TTCTTACTACAATGAAAAAGGCC	23	1	0.0816251	pri-amiR-AtCH42	331	353	-
AGTTTTGTTCGTCTATAAATA	21	1	0.0816251	pri-amiR-AtCH42	112	132	-
TCGAACCCGAGTTTTGTTCGT	21	1	0.0816251	pri-amiR-AtCH42	103	123	-
GATTAGATCTCATCTTTAGTCT	22	1	0.0816251	pri-amiR-AtCH42	499	520	-
TTTACTGTCCATTTAAGCTATCTT	24	1	0.0816251	pri-amiR-AtCH42	392	415	-
TAAATAGCACCTTCTCTTCTCC	22	1	0.0816251	pri-amiR-AtCH42	127	148	-
CTATAAATAGCACCTTCTCTT	21	1	0.0816251	pri-amiR-AtCH42	124	144	-
TAACATTGGCTCTTCTTACTACA	23	1	0.0816251	pri-amiR-AtCH42	319	341	-
TACAATGAAAAAGGCCGAGGCA	22	1	0.0816251	pri-amiR-AtCH42	338	359	-
ATCTCTCTATAATCGGTTTTAT	22	1	0.0816251	pri-amiR-AtCH42	181	202	-
TATCTTTTATAAACGTGTCT	20	1	0.0816251	pri-amiR-AtCH42	410	429	-
ATTTCCTTGACACTTAACAT	20	1	0.0816251	pri-amiR-AtCH42	305	324	-
CTTCACTATCTCTCTATAATCGGTTT	26	1	0.0816251	pri-amiR-AtCH42	174	199	-
AATGAAAAAGGCCGAGGCAAA	21	1	0.0816251	pri-amiR-AtCH42	341	361	-
AGAATCTGTATTAAGTGTCACGGA	24	1	0.0816251	pri-amiR-AtCH42	241	264	-
CGTGTCTTATTTTCTATCTCT	21	1	0.0816251	pri-amiR-AtCH42	423	443	-
TAACATTGGCTCTTCTTACTAC	22	1	0.0816251	pri-amiR-AtCH42	319	340	-
AGGGATTTCCTTGACACTTAA	21	1	0.0816251	pri-amiR-AtCH42	301	321	-
ATCGGTTTTATCTTTCTCTAA	21	1	0.0816251	pri-amiR-AtCH42	192	212	-
CACTATCTCTCTATAATCGGTT	22	1	0.0816251	pri-amiR-AtCH42	177	198	-
CTATCTTTTATAAACGTGTCT	21	1	0.0816251	pri-amiR-AtCH42	409	429	-
TCTTTCTCTAAGTCACAACCCA	22	1	0.0816251	pri-amiR-AtCH42	202	223	-
GTATTAAGTGTCACGGAAATCCCT	24	1	0.0816251	pri-amiR-AtCH42	248	271	-
ATAAATAGCACCTTCTCTTCTCCT	24	1	0.0816251	pri-amiR-AtCH42	126	149	-
CGTGTCTTATTTTCTATCTCTTTT	24	1	0.0816251	pri-amiR-AtCH42	423	446	-
AGTTTTGTTCGTCTATAAATAGCA	24	1	0.0816251	pri-amiR-AtCH42	112	135	-
AGCTATCTTTTATAAACGTGTC	22	1	0.0816251	pri-amiR-AtCH42	407	428	-
AGAGGAGATGACGTGTGTTCC	21	1	0.0816251	pri-amiR-AtCH42	81	101	-
TTCCTCACTTCCATCTTTTT	20	1	0.0816251	pri-amiR-AtCH42	152	171	-
TTTTTAGCTTCACTATCTCTC	21	1	0.0816251	pri-amiR-AtCH42	167	187	-
ACTGTCCATTTAAGCTATCTT	21	1	0.0816251	pri-amiR-AtCH42	395	415	-
TAAACGTGTCTTATTTTCTATC	22	1	0.0816251	pri-amiR-AtCH42	419	440	-
AAGCTATCTTTTATAAACGTGTCT	24	1	0.0816251	pri-amiR-AtCH42	406	429	-
GGCTCTTCTTACTACAATGAAA	22	1	0.0816251	pri-amiR-AtCH42	326	347	-
AAAAGGTAGTCATCAGATATA	21	1	0.0816251	pri-amiR-AtCH42	14	34	-
CTTGACACTTAACATTGG	18	1	0.0816251	pri-amiR-AtCH42	310	327	-
TTCCTTCGAACCCGAGTTTTGTT	23	1	0.0816251	pri-amiR-AtCH42	98	120	-
ATTGGCTCTTCTTACTACAATG	22	1	0.0816251	pri-amiR-AtCH42	323	344	-
TCGAACCCGAGTTTTGTTCGTC	22	1	0.0816251	pri-amiR-AtCH42	103	124	-
ATTTCACGTTTAACGAAGAGGA	22	1	0.0816251	pri-amiR-AtCH42	65	86	-
GGCTCTTCTTACTACAATGAAAAA	24	1	0.0816251	pri-amiR-AtCH42	326	349	-
CTAAGAAACTATAGTATTTTGTCT	24	1	0.0816251	pri-amiR-AtCH42	454	477	-
AACGTGTCTTATTTTCTATCTCTT	24	1	0.0816251	pri-amiR-AtCH42	421	444	-
TACTACAATGAAAAAGGCCGA	21	1	0.0816251	pri-amiR-AtCH42	335	355	-
TAACGAAGAGGAGATGACGTGT	22	1	0.0816251	pri-amiR-AtCH42	75	96	-
ACTTAACATTGGCTCTTCTTA	21	1	0.0816251	pri-amiR-AtCH42	316	336	-
TTATAAACGTGTCTTATTTTC	21	1	0.0816251	pri-amiR-AtCH42	416	436	-
CGGAAATCCCTATGATGATCAC	22	1	0.0816251	pri-amiR-AtCH42	261	282	-
TTCTTACTACAATGAAAAAGGC	22	1	0.0816251	pri-amiR-AtCH42	331	352	-
CGTTTAACGAAGAGGAGAT	19	1	0.0816251	pri-amiR-AtCH42	71	89	-
TTTAGGGATTTCCTTGACACTTAA	24	1	0.0816251	pri-amiR-AtCH42	298	321	-
TCTTTTATAAACGTGTCTTATT	22	1	0.0816251	pri-amiR-AtCH42	412	433	-
TGTATTAAGTGTCACGGAAATC	22	1	0.0816251	pri-amiR-AtCH42	247	268	-
TATGATGATCACATTCGTT	19	1	0.0816251	pri-amiR-AtCH42	271	289	-
ATTTAAGCTATCTTTTATAAACGT	24	1	0.0816251	pri-amiR-AtCH42	402	425	-
TTAAGCTATCTTTTATAAACGTGT	24	1	0.0816251	pri-amiR-AtCH42	404	427	-
CTATGATGATCACATTCGTTATCT	24	1	0.0816251	pri-amiR-AtCH42	270	293	-
TCACAACCCAAAAAAACAAAGTAG	24	1	0.0816251	pri-amiR-AtCH42	214	237	-
TCCTTCGAACCCGAGTTTTGTT	22	1	0.0816251	pri-amiR-AtCH42	99	120	-
GTGTCACGGAAATCCCTATGA	21	1	0.0816251	pri-amiR-AtCH42	255	275	-
TCTTACTACAATGAAAAAGGCCGA	24	1	0.0816251	pri-amiR-AtCH42	332	355	-
ACATTCGTTATCTATTTTTTAGGG	24	1	0.0816251	pri-amiR-AtCH42	281	304	-
CCATCTTTTTAGCTTCACTATCT	23	1	0.0816251	pri-amiR-AtCH42	162	184	-
AAACGTGTCTTATTTTCTATCTCT	24	1	0.0816251	pri-amiR-AtCH42	420	443	-
TATTAAGTGTCACGGAAAT	19	1	0.0816251	pri-amiR-AtCH42	249	267	-
ATTCTTTTTACTGTCCATTTAAGC	24	1	0.0816251	pri-amiR-AtCH42	386	409	-
CTAAAATCACTTGAGAATCAATT	23	1	0.0816251	pri-amiR-AtCH42	366	388	-
ATTTCCTTGACACTTAACATT	21	1	0.0816251	pri-amiR-AtCH42	305	325	-
AGTTTTGTTCGTCTATAAATAGCACC	26	1	0.0816251	pri-amiR-AtCH42	112	137	-
TTCTCTAAGTCACAACCCAAAA	22	1	0.0816251	pri-amiR-AtCH42	205	226	-
ATTTTTTAGGGATTTCCTTGA	21	1	0.0816251	pri-amiR-AtCH42	294	314	-
CGTTTAACGAAGAGGAGATGACGT	24	1	0.0816251	pri-amiR-AtCH42	71	94	-
CCTATGATGATCACATTCGTT	21	1	0.0816251	pri-amiR-AtCH42	269	289	-
TATAAACGTGTCTTATTTTCTATC	24	1	0.0816251	pri-amiR-AtCH42	417	440	-
TTCCATCTTTTTAGCTTCACTATC	24	1	0.0816251	pri-amiR-AtCH42	160	183	-
GTGTCACGGAAATCCCTATG	20	1	0.0816251	pri-amiR-AtCH42	255	274	-
CTATGATGATCACATTCGTTAT	22	1	0.0816251	pri-amiR-AtCH42	270	291	-
ATTAAGTGTCACGGAAATCCCTA	23	1	0.0816251	pri-amiR-AtCH42	250	272	-
GATTTCCTTGACACTTAACATT	22	1	0.0816251	pri-amiR-AtCH42	304	325	-
ACGAAGAGGAGATGACGTGTGT	22	1	0.0816251	pri-amiR-AtCH42	77	98	-
TAAGCTATCTTTTATAAACGTG	22	1	0.0816251	pri-amiR-AtCH42	405	426	-

## Sheet: 35S-shc-amiR-AtCH42
small RNA sequence	size	reads	RPMs	precursor	start	end	description
TTAAGTGTCACGGAAATCCCT	21	32989	2674.05	shc-amiR-AtCH42	19	39	amiR-AtCH42
ATTAAGTGTCACGGAAATCCC	21	15039	1219.05	shc-amiR-AtCH42	18	38	-
TTAAGTGTCACGGAAATCCC	20	1232	99.8646	shc-amiR-AtCH42	19	38	-
TAAGTGTCACGGAAATCCCT	20	243	19.6973	shc-amiR-AtCH42	20	39	-
AAGAATCTGTATTAAGTGTCA	21	114	9.24072	shc-amiR-AtCH42	8	28	-
TTAAGTGTCACGGAAATCC	19	87	7.05213	shc-amiR-AtCH42	19	37	-
ATTAAGTGTCACGGAAATCC	20	86	6.97107	shc-amiR-AtCH42	18	37	-
TGTATTAAGTGTCACGGAAATCCC	24	73	5.9173	shc-amiR-AtCH42	15	38	-
AAGTGTCACGGAAATCCCTC	20	56	4.5393	shc-amiR-AtCH42	21	40	-
AAGTGTCACGGAAATCCCTCG	21	55	4.45824	shc-amiR-AtCH42	21	41	-
TTAAGTGTCACGGAAATCCCTCG	23	51	4.13401	shc-amiR-AtCH42	19	41	-
ACACTTAACATTGGCTCTTCT	21	46	3.72871	shc-amiR-AtCH42	65	85	-
TATTAAGTGTCACGGAAATCC	21	42	3.40448	shc-amiR-AtCH42	17	37	-
AAGTGTCACGGAAATCCCT	19	36	2.91812	shc-amiR-AtCH42	21	39	-
GAAGAATCTGTATTAAGTGTC	21	36	2.91812	shc-amiR-AtCH42	7	27	-
ATTAAGTGTCACGGAAATCCCT	22	29	2.35071	shc-amiR-AtCH42	18	39	-
TTAAGTGTCACGGAAATCCCTC	22	28	2.26965	shc-amiR-AtCH42	19	40	-
TTAAGTGTCACGGAAATC	18	26	2.10753	shc-amiR-AtCH42	19	36	-
TTAAGTGTCACGGAAATCCCTCGA	24	25	2.02647	shc-amiR-AtCH42	19	42	-
ATCTGTATTAAGTGTCACGG	20	24	1.94542	shc-amiR-AtCH42	12	31	-
AGAAGAATCTGTATTAAGTGTC	22	24	1.94542	shc-amiR-AtCH42	6	27	-
AATCTGTATTAAGTGTCACGG	21	23	1.86436	shc-amiR-AtCH42	11	31	-
AAGTGTCACGGAAATCCCTCGAAATC	26	22	1.7833	shc-amiR-AtCH42	21	46	-
TATTAAGTGTCACGGAAATCCC	22	22	1.7833	shc-amiR-AtCH42	17	38	-
ATCTGTATTAAGTGTCACGGA	21	18	1.45906	shc-amiR-AtCH42	12	32	-
TAAGTGTCACGGAAATCCC	19	13	1.05377	shc-amiR-AtCH42	20	38	-
ATTAAGTGTCACGGAAATCCCTCG	24	13	1.05377	shc-amiR-AtCH42	18	41	-
CTTGACACTTAACATTGGCTC	21	11	0.891649	shc-amiR-AtCH42	61	81	-
TAAGTGTCACGGAAATCCCTC	21	11	0.891649	shc-amiR-AtCH42	20	40	-
AAGTGTCACGGAAATCCCTCGA	22	10	0.81059	shc-amiR-AtCH42	21	42	-
AGAATCTGTATTAAGTGTCAC	21	8	0.648472	shc-amiR-AtCH42	9	29	-
AAGTGTCACGGAAATCCCTCGAA	23	8	0.648472	shc-amiR-AtCH42	21	43	-
AAGTGTCACGGAAATCCCTCGAAA	24	8	0.648472	shc-amiR-AtCH42	21	44	-
ATTAAGTGTCACGGAAATC	19	8	0.648472	shc-amiR-AtCH42	18	36	-
AAGTGTCACGGAAATCCCTCGAAAT	25	8	0.648472	shc-amiR-AtCH42	21	45	-
GGATTTCCTTGACACTTAACA	21	7	0.567413	shc-amiR-AtCH42	54	74	amiR-AtCH42*
AAGAATCTGTATTAAGTGTC	20	7	0.567413	shc-amiR-AtCH42	8	27	-
TGTATTAAGTGTCACGGAAAT	21	7	0.567413	shc-amiR-AtCH42	15	35	-
GATTTCCTTGACACTTAACAT	21	6	0.486354	shc-amiR-AtCH42	55	75	-
CTTAACATTGGCTCTTCTTAC	21	6	0.486354	shc-amiR-AtCH42	68	88	-
ACTTAACATTGGCTCTTCTTA	21	6	0.486354	shc-amiR-AtCH42	67	87	-
AAGTGTCACGGAAATCCC	18	6	0.486354	shc-amiR-AtCH42	21	38	-
AGAATCTGTATTAAGTGTCACGG	23	5	0.405295	shc-amiR-AtCH42	9	31	-
AAGAATCTGTATTAAGTGTCACGG	24	5	0.405295	shc-amiR-AtCH42	8	31	-
GAATCTGTATTAAGTGTCACGG	22	4	0.324236	shc-amiR-AtCH42	10	31	-
AGGGATTTCCTTGACACTTAA	21	4	0.324236	shc-amiR-AtCH42	52	72	-
TTGACACTTAACATTGGCTCTTCTTA	26	3	0.243177	shc-amiR-AtCH42	62	87	-
ATTTCCTTGACACTTAACAT	20	3	0.243177	shc-amiR-AtCH42	56	75	-
GAGAAGAATCTGTATTAAGTG	21	3	0.243177	shc-amiR-AtCH42	5	25	-
AGAATCTGTATTAAGTGTCACGGA	24	3	0.243177	shc-amiR-AtCH42	9	32	-
GATTTCCTTGACACTTAACATTGG	24	3	0.243177	shc-amiR-AtCH42	55	78	-
ATCTGTATTAAGTGTCACG	19	3	0.243177	shc-amiR-AtCH42	12	30	-
CAAACTAGGGATTTCCTTGACACT	24	2	0.162118	shc-amiR-AtCH42	46	69	-
GTATTAAGTGTCACGGAAATCCCT	24	2	0.162118	shc-amiR-AtCH42	16	39	-
AGTGTCACGGAAATCCCTCGAA	22	2	0.162118	shc-amiR-AtCH42	22	43	-
AGGGATTTCCTTGACACTT	19	2	0.162118	shc-amiR-AtCH42	52	70	-
CACTTAACATTGGCTCTTCTT	21	2	0.162118	shc-amiR-AtCH42	66	86	-
TGTCACGGAAATCCCTCGAAATC	23	2	0.162118	shc-amiR-AtCH42	24	46	-
AGAATCTGTATTAAGTGTCACG	22	2	0.162118	shc-amiR-AtCH42	9	30	-
TGTCACGGAAATCCCTCGAAAT	22	2	0.162118	shc-amiR-AtCH42	24	45	-
TGTCACGGAAATCCCTCGA	19	2	0.162118	shc-amiR-AtCH42	24	42	-
TTGACACTTAACATTGGCTCTTCTTAC	27	2	0.162118	shc-amiR-AtCH42	62	88	-
TTGACACTTAACATTGGCTC	20	2	0.162118	shc-amiR-AtCH42	62	81	-
TAGGGATTTCCTTGACACTT	20	2	0.162118	shc-amiR-AtCH42	51	70	-
AGAAGAATCTGTATTAAGTGTCACGG	26	2	0.162118	shc-amiR-AtCH42	6	31	-
GAGAAGAATCTGTATTAAGTGTCACGG	27	1	0.081059	shc-amiR-AtCH42	5	31	-
TATTAAGTGTCACGGAAATCCCT	23	1	0.081059	shc-amiR-AtCH42	17	39	-
ACGGAAATCCCTCGAAATCAAACT	24	1	0.081059	shc-amiR-AtCH42	28	51	-
TCACGGAAATCCCTCGAAATCAAACTAGGGAT	32	1	0.081059	shc-amiR-AtCH42	26	57	-
GGATTTCCTTGACACTTAAC	20	1	0.081059	shc-amiR-AtCH42	54	73	-
ATTAAGTGTCACGGAAAT	18	1	0.081059	shc-amiR-AtCH42	18	35	-
TGTATTAAGTGTCACGGAAATCC	23	1	0.081059	shc-amiR-AtCH42	15	37	-
TCACGGAAATCCCTCGAAATCAAACTAGGG	30	1	0.081059	shc-amiR-AtCH42	26	55	-
AAGTGTCACGGAAATCCCTCGAAATCAAA	29	1	0.081059	shc-amiR-AtCH42	21	49	-
AAGAATCTGTATTAAGTGTCACG	23	1	0.081059	shc-amiR-AtCH42	8	30	-
CACTTAACATTGGCTCTTCTTA	22	1	0.081059	shc-amiR-AtCH42	66	87	-
AATCTGTATTAAGTGTCACG	20	1	0.081059	shc-amiR-AtCH42	11	30	-
TTAAGTGTCACGGAAATCCCTCGAAATC	28	1	0.081059	shc-amiR-AtCH42	19	46	-
CTAGGGATTTCCTTGACACT	20	1	0.081059	shc-amiR-AtCH42	50	69	-
GTGTCACGGAAATCCCTCGA	20	1	0.081059	shc-amiR-AtCH42	23	42	-
GAGAAGAATCTGTATTAAGTGTCACG	26	1	0.081059	shc-amiR-AtCH42	5	30	-
GTCACGGAAATCCCTCGAAATC	22	1	0.081059	shc-amiR-AtCH42	25	46	-
TAGAGAAGAATCTGTATTAAGTGTCACGG	29	1	0.081059	shc-amiR-AtCH42	3	31	-
TCACGGAAATCCCTCGAAATCAAACT	26	1	0.081059	shc-amiR-AtCH42	26	51	-
TAAGTGTCACGGAAATCCCTCG	22	1	0.081059	shc-amiR-AtCH42	20	41	-
AACTAGGGATTTCCTTGACAC	21	1	0.081059	shc-amiR-AtCH42	48	68	-
TGTATTAAGTGTCACGGAAATCCCT	25	1	0.081059	shc-amiR-AtCH42	15	39	-
TATTAAGTGTCACGGAAATC	20	1	0.081059	shc-amiR-AtCH42	17	36	-
AGTGTCACGGAAATCCCTCG	20	1	0.081059	shc-amiR-AtCH42	22	41	-
CGGAAATCCCTCGAAATCAAACTAGG	26	1	0.081059	shc-amiR-AtCH42	29	54	-
GACACTTAACATTGGCTCTTC	21	1	0.081059	shc-amiR-AtCH42	64	84	-
AAGAATCTGTATTAAGTGTCACGGAAATC	29	1	0.081059	shc-amiR-AtCH42	8	36	-
ACTAGGGATTTCCTTGACACTT	22	1	0.081059	shc-amiR-AtCH42	49	70	-
GAAGAATCTGTATTAAGTGTCACG	24	1	0.081059	shc-amiR-AtCH42	7	30	-
GTAGAGAAGAATCTGTATTAAGTGTCACG	29	1	0.081059	shc-amiR-AtCH42	2	30	-
AATCTGTATTAAGTGTCACGGA	22	1	0.081059	shc-amiR-AtCH42	11	32	-
AGAGAAGAATCTGTATTAAGTGTCACG	27	1	0.081059	shc-amiR-AtCH42	4	30	-
TAAGTGTCACGGAAATCC	18	1	0.081059	shc-amiR-AtCH42	20	37	-
AGAGAAGAATCTGTATTAAGTGTC	24	1	0.081059	shc-amiR-AtCH42	4	27	-
AATCTGTATTAAGTGTCACGGAAA	24	1	0.081059	shc-amiR-AtCH42	11	34	-
GTATTAAGTGTCACGGAAATC	21	1	0.081059	shc-amiR-AtCH42	16	36	-
TTGACACTTAACATTGGCT	19	1	0.081059	shc-amiR-AtCH42	62	80	-
CTCGAAATCAAACTAGGGATTTC	23	1	0.081059	shc-amiR-AtCH42	38	60	-
GATTTCCTTGACACTTAACA	20	1	0.081059	shc-amiR-AtCH42	55	74	-
AGAAGAATCTGTATTAAGTGT	21	1	0.081059	shc-amiR-AtCH42	6	26	-
AAGTGTCACGGAAATCCCTCGAAATCA	27	1	0.081059	shc-amiR-AtCH42	21	47	-
GAATCTGTATTAAGTGTCACGGA	23	1	0.081059	shc-amiR-AtCH42	10	32	-
GGGATTTCCTTGACACTTA	19	1	0.081059	shc-amiR-AtCH42	53	71	-
GTCACGGAAATCCCTCGAAATCA	23	1	0.081059	shc-amiR-AtCH42	25	47	-
GTAGAGAAGAATCTGTATTAAGTGT	25	1	0.081059	shc-amiR-AtCH42	2	26	-

## Sheet: 35S PVX-shc-amiR-NbSu
small RNA sequence	size	reads	RPMs	precursor	start	end	description
GGGAAGTCAACCACGGTTAC	20	4218	332.309	shc-amiR-NbSu	54	73	-
GGGAAGTCAACCACGGTTACA	21	3856	303.789	shc-amiR-NbSu	54	74	amiR-NbSu*
TAACCGTGGTGGACTTCCCGC	21	2410	189.868	shc-amiR-NbSu	19	39	amiR-NbSu
AGAATCTGTATAACCGTGGTG	21	1575	124.084	shc-amiR-NbSu	9	29
CGGGAAGTCAACCACGGT	18	1553	122.351	shc-amiR-NbSu	53	70
GAAGAATCTGTATAACCGTGG	21	1267	99.8187	shc-amiR-NbSu	7	27
AATCTGTATAACCGTGGTGGAC	22	852	67.1235	shc-amiR-NbSu	11	32
AGAATCTGTATAACCGTGGTGG	22	651	51.2881	shc-amiR-NbSu	9	30
AAGAATCTGTATAACCGTGGTG	22	564	44.4339	shc-amiR-NbSu	8	29
GAATCTGTATAACCGTGGTGG	21	562	44.2763	shc-amiR-NbSu	10	30
AGAAGAATCTGTATAACCGTG	21	524	41.2826	shc-amiR-NbSu	6	26
GAAGAATCTGTATAACCGTGGT	22	471	37.107	shc-amiR-NbSu	7	28
ATCTGTATAACCGTGGTGGAC	21	431	33.9557	shc-amiR-NbSu	12	32
TGCGGGAAGTCAACCACGGT	20	431	33.9557	shc-amiR-NbSu	51	70
AGAAGAATCTGTATAACCGTGG	22	332	26.1561	shc-amiR-NbSu	6	27
GAGAAGAATCTGTATAACCGTG	22	309	24.3441	shc-amiR-NbSu	5	26
AAGAATCTGTATAACCGTGGT	21	290	22.8472	shc-amiR-NbSu	8	28
ATCAAACTGCGGGAAGTCAACC	22	276	21.7442	shc-amiR-NbSu	44	65
ATCTGTATAACCGTGGTGGACT	22	230	18.1202	shc-amiR-NbSu	12	33
AATCTGTATAACCGTGGTGGA	21	218	17.1748	shc-amiR-NbSu	11	31
GAATCTGTATAACCGTGGTGGA	22	214	16.8597	shc-amiR-NbSu	10	31
GAAGAATCTGTATAACCGTGGTGG	24	199	15.6779	shc-amiR-NbSu	7	30
GCGGGAAGTCAACCACGGT	19	187	14.7325	shc-amiR-NbSu	52	70
CTGCGGGAAGTCAACCACGGT	21	170	13.3932	shc-amiR-NbSu	50	70
CCACGGTTACATTGGCTCTTC	21	161	12.6841	shc-amiR-NbSu	64	84
CGGTTACATTGGCTCTTCTTA	21	158	12.4478	shc-amiR-NbSu	67	87
TCTGTATAACCGTGGTGGACT	21	150	11.8175	shc-amiR-NbSu	13	33
CGGTTACATTGGCTCTTCTTAC	22	148	11.66	shc-amiR-NbSu	67	88
ACGGTTACATTGGCTCTTCTT	21	142	11.1873	shc-amiR-NbSu	66	86
GAAGAATCTGTATAACCGTG	20	140	11.0297	shc-amiR-NbSu	7	26
ACGGTTACATTGGCTCTTCTTA	22	132	10.3994	shc-amiR-NbSu	66	87
GAATCTGTATAACCGTGGTG	20	109	8.5874	shc-amiR-NbSu	10	29
CACGGTTACATTGGCTCTTCT	21	105	8.27227	shc-amiR-NbSu	65	85
CACGGTTACATTGGCTCTTCTT	22	96	7.56322	shc-amiR-NbSu	65	86
CGAAATCAAACTGCGGGAAGT	21	87	6.85417	shc-amiR-NbSu	40	60
TCAAACTGCGGGAAGTCAACC	21	86	6.77538	shc-amiR-NbSu	45	65
GGGAAGTCAACCACGGTTA	19	76	5.98755	shc-amiR-NbSu	54	72
AAGAATCTGTATAACCGTGGTGG	23	73	5.7512	shc-amiR-NbSu	8	30
TGTATAACCGTGGTGGACTTC	21	72	5.67241	shc-amiR-NbSu	15	35
CAAACTGCGGGAAGTCAACCA	21	67	5.27849	shc-amiR-NbSu	46	66
AGAGAAGAATCTGTATAACCGTGG	24	62	4.88458	shc-amiR-NbSu	4	27
CGGTTACATTGGCTCTTCTT	20	59	4.64823	shc-amiR-NbSu	67	86
TTACATTGGCTCTTCTTACT	20	54	4.25431	shc-amiR-NbSu	70	89
AGAATCTGTATAACCGTGGT	20	52	4.09674	shc-amiR-NbSu	9	28
AGAGAAGAATCTGTATAACCGTG	23	51	4.01796	shc-amiR-NbSu	4	26
CACGGTTACATTGGCTCTTC	20	51	4.01796	shc-amiR-NbSu	65	84
CGGGAAGTCAACCACGGTT	19	49	3.86039	shc-amiR-NbSu	53	71
GAAATCAAACTGCGGGAAGTC	21	48	3.78161	shc-amiR-NbSu	41	61
ACCACGGTTACATTGGCTCTTC	22	47	3.70282	shc-amiR-NbSu	63	84
TGCGGGAAGTCAACCACGGTT	21	46	3.62404	shc-amiR-NbSu	51	71
AAACTGCGGGAAGTCAACCAC	21	46	3.62404	shc-amiR-NbSu	47	67
CGGTTACATTGGCTCTTCTTACT	23	45	3.54526	shc-amiR-NbSu	67	89
AAATCAAACTGCGGGAAGTCA	21	45	3.54526	shc-amiR-NbSu	42	62
CAAACTGCGGGAAGTCAACC	20	43	3.38769	shc-amiR-NbSu	46	65
GAGAAGAATCTGTATAACCGT	21	42	3.30891	shc-amiR-NbSu	5	25
CGGGAAGTCAACCACGGTTAC	21	42	3.30891	shc-amiR-NbSu	53	73
ACTTCCCGCCGAAATCAAACT	21	41	3.23012	shc-amiR-NbSu	31	51
GTAGAGAAGAATCTGTATAACCGTG	25	39	3.07256	shc-amiR-NbSu	2	26
AATCTGTATAACCGTGGTGGACT	23	39	3.07256	shc-amiR-NbSu	11	33
AGAATCTGTATAACCGTGGTGGAC	24	37	2.91499	shc-amiR-NbSu	9	32
GAAGAATCTGTATAACCGTGGTG	23	37	2.91499	shc-amiR-NbSu	7	29
AAGAATCTGTATAACCGTGG	20	36	2.83621	shc-amiR-NbSu	8	27
CAAACTGCGGGAAGTCAACCAC	22	34	2.67864	shc-amiR-NbSu	46	67
CGAAATCAAACTGCGGGAAGTC	22	33	2.59986	shc-amiR-NbSu	40	61
GTTACATTGGCTCTTCTTACT	21	32	2.52107	shc-amiR-NbSu	69	89
TAACCGTGGTGGACTTCCCGCC	22	32	2.52107	shc-amiR-NbSu	19	40
ACTGCGGGAAGTCAACCACGGT	22	31	2.44229	shc-amiR-NbSu	49	70
AGAATCTGTATAACCGTGG	19	31	2.44229	shc-amiR-NbSu	9	27
TGTATAACCGTGGTGGACTTCC	22	28	2.20594	shc-amiR-NbSu	15	36
ACGGTTACATTGGCTCTTCTTACT	24	27	2.12715	shc-amiR-NbSu	66	89
GGGAAGTCAACCACGGTT	18	27	2.12715	shc-amiR-NbSu	54	71
AGAGAAGAATCTGTATAACCG	21	26	2.04837	shc-amiR-NbSu	4	24
AGAGAAGAATCTGTATAACCGT	22	26	2.04837	shc-amiR-NbSu	4	25
TATAACCGTGGTGGACTTCCC	21	25	1.96959	shc-amiR-NbSu	17	37
TCAACCACGGTTACATTGGCT	21	25	1.96959	shc-amiR-NbSu	60	80
AGAATCTGTATAACCGTG	18	24	1.8908	shc-amiR-NbSu	9	26
AAGAATCTGTATAACCGTG	19	23	1.81202	shc-amiR-NbSu	8	26
AATCAAACTGCGGGAAGTCAAC	22	22	1.73324	shc-amiR-NbSu	43	64
AACCGTGGTGGACTTCCCGC	20	21	1.65445	shc-amiR-NbSu	20	39
AATCTGTATAACCGTGGTGG	20	20	1.57567	shc-amiR-NbSu	11	30
AACCGTGGTGGACTTCCC	18	19	1.49689	shc-amiR-NbSu	20	37
AGAATCTGTATAACCGTGGTGGA	23	18	1.4181	shc-amiR-NbSu	9	31
CGGGAAGTCAACCACGGTTACA	22	18	1.4181	shc-amiR-NbSu	53	74
TCAAACTGCGGGAAGTCAACCA	22	18	1.4181	shc-amiR-NbSu	45	66
CGTGGTGGACTTCCCGCCGAAA	22	17	1.33932	shc-amiR-NbSu	23	44
GTAGAGAAGAATCTGTATAACC	22	17	1.33932	shc-amiR-NbSu	2	23
GAAATCAAACTGCGGGAAGTCA	22	17	1.33932	shc-amiR-NbSu	41	62
AGTAGAGAAGAATCTGTATAACCGTG	26	17	1.33932	shc-amiR-NbSu	1	26
AACCGTGGTGGACTTCCCGCC	21	17	1.33932	shc-amiR-NbSu	20	40
ACGGTTACATTGGCTCTTCTTAC	23	16	1.26054	shc-amiR-NbSu	66	88
TAACCGTGGTGGACTTCCC	19	16	1.26054	shc-amiR-NbSu	19	37
TTCCCGCCGAAATCAAACTGC	21	15	1.18175	shc-amiR-NbSu	33	53
AAACTGCGGGAAGTCAACCACG	22	15	1.18175	shc-amiR-NbSu	47	68
CCACGGTTACATTGGCTCTTCT	22	15	1.18175	shc-amiR-NbSu	64	85
CTGCGGGAAGTCAACCACGGTTAC	24	15	1.18175	shc-amiR-NbSu	50	73
TGCGGGAAGTCAACCACGGTTAC	23	14	1.10297	shc-amiR-NbSu	51	73
ATAACCGTGGTGGACTTC	18	14	1.10297	shc-amiR-NbSu	18	35
AATCAAACTGCGGGAAGTCAA	21	14	1.10297	shc-amiR-NbSu	43	63
CTGCGGGAAGTCAACCACGGTT	22	14	1.10297	shc-amiR-NbSu	50	71
TGCGGGAAGTCAACCACGGTTA	22	14	1.10297	shc-amiR-NbSu	51	72
ATCAAACTGCGGGAAGTCAAC	21	14	1.10297	shc-amiR-NbSu	44	64
TCTGTATAACCGTGGTGGACTT	22	14	1.10297	shc-amiR-NbSu	13	34
GGTTACATTGGCTCTTCTTACT	22	13	1.02419	shc-amiR-NbSu	68	89
TCTGTATAACCGTGGTGGAC	20	13	1.02419	shc-amiR-NbSu	13	32
GTCAACCACGGTTACATTGGCT	22	13	1.02419	shc-amiR-NbSu	59	80
TCCCGCCGAAATCAAACTGCG	21	13	1.02419	shc-amiR-NbSu	34	54
AAATCAAACTGCGGGAAGTC	20	13	1.02419	shc-amiR-NbSu	42	61
AATCTGTATAACCGTGGTG	19	13	1.02419	shc-amiR-NbSu	11	29
AATCTGTATAACCGTGGT	18	12	0.945402	shc-amiR-NbSu	11	28
CGCCGAAATCAAACTGCGGGA	21	12	0.945402	shc-amiR-NbSu	37	57
ATAACCGTGGTGGACTTCCC	20	12	0.945402	shc-amiR-NbSu	18	37
ACGGTTACATTGGCTCTTC	19	12	0.945402	shc-amiR-NbSu	66	84
ACCACGGTTACATTGGCTCTTCTT	24	11	0.866619	shc-amiR-NbSu	63	86
TAGAGAAGAATCTGTATAACCGTG	24	11	0.866619	shc-amiR-NbSu	3	26
TAGAGAAGAATCTGTATAACCG	22	11	0.866619	shc-amiR-NbSu	3	24
GAATCTGTATAACCGTGGT	19	11	0.866619	shc-amiR-NbSu	10	28
AGAAGAATCTGTATAACCGT	20	11	0.866619	shc-amiR-NbSu	6	25
TATAACCGTGGTGGACTTCCCGCC	24	11	0.866619	shc-amiR-NbSu	17	40
GCGGGAAGTCAACCACGGTTA	21	10	0.787835	shc-amiR-NbSu	52	72
TCAACCACGGTTACATTGGCTC	22	10	0.787835	shc-amiR-NbSu	60	81
GAGAAGAATCTGTATAACCGTGGT	24	10	0.787835	shc-amiR-NbSu	5	28
CCGAAATCAAACTGCGGGAAG	21	10	0.787835	shc-amiR-NbSu	39	59
GCGGGAAGTCAACCACGGTT	20	10	0.787835	shc-amiR-NbSu	52	71
GAGAAGAATCTGTATAACCGTGG	23	10	0.787835	shc-amiR-NbSu	5	27
CTGTATAACCGTGGTGGACTTC	22	10	0.787835	shc-amiR-NbSu	14	35
AGTAGAGAAGAATCTGTATAACCGT	25	9	0.709052	shc-amiR-NbSu	1	25
AAGTCAACCACGGTTACATTGG	22	9	0.709052	shc-amiR-NbSu	57	78
AACCACGGTTACATTGGCTCT	21	9	0.709052	shc-amiR-NbSu	62	82
CACGGTTACATTGGCTCTTCTTACT	25	9	0.709052	shc-amiR-NbSu	65	89
AGAGAAGAATCTGTATAACCGTGGT	25	9	0.709052	shc-amiR-NbSu	4	28
ACGGTTACATTGGCTCTTCT	20	9	0.709052	shc-amiR-NbSu	66	85
CTTCCCGCCGAAATCAAACTGC	22	9	0.709052	shc-amiR-NbSu	32	53
ATAACCGTGGTGGACTTCCCGCC	23	9	0.709052	shc-amiR-NbSu	18	40
TGCGGGAAGTCAACCACGGTTACA	24	9	0.709052	shc-amiR-NbSu	51	74
GTAGAGAAGAATCTGTATAACCGTGG	26	8	0.630268	shc-amiR-NbSu	2	27
AACTGCGGGAAGTCAACCACG	21	8	0.630268	shc-amiR-NbSu	48	68
GAAGAATCTGTATAACCGT	19	8	0.630268	shc-amiR-NbSu	7	25
TAACCGTGGTGGACTTCCCG	20	8	0.630268	shc-amiR-NbSu	19	38
CGGTTACATTGGCTCTTC	18	8	0.630268	shc-amiR-NbSu	67	84
AAGAATCTGTATAACCGTGGTGGA	24	8	0.630268	shc-amiR-NbSu	8	31
CACGGTTACATTGGCTCTTCTTA	23	8	0.630268	shc-amiR-NbSu	65	87
AGAAGAATCTGTATAACCGTGGT	23	8	0.630268	shc-amiR-NbSu	6	28
GAATCTGTATAACCGTGGTGGAC	23	8	0.630268	shc-amiR-NbSu	10	32
AGTAGAGAAGAATCTGTATA	20	8	0.630268	shc-amiR-NbSu	1	20
TAGAGAAGAATCTGTATAACC	21	8	0.630268	shc-amiR-NbSu	3	23
ATAACCGTGGTGGACTTCCCGC	22	8	0.630268	shc-amiR-NbSu	18	39
ATCTGTATAACCGTGGTGGACTTC	24	8	0.630268	shc-amiR-NbSu	12	35
TTCCCGCCGAAATCAAACTGCG	22	7	0.551485	shc-amiR-NbSu	33	54
CGCCGAAATCAAACTGCGGGAA	22	7	0.551485	shc-amiR-NbSu	37	58
AAACTGCGGGAAGTCAACCA	20	7	0.551485	shc-amiR-NbSu	47	66
TATAACCGTGGTGGACTTC	19	7	0.551485	shc-amiR-NbSu	17	35
TAGAGAAGAATCTGTATAACCGTGG	25	7	0.551485	shc-amiR-NbSu	3	27
CCGAAATCAAACTGCGGGAAGT	22	7	0.551485	shc-amiR-NbSu	39	60
CTTCCCGCCGAAATCAAACT	20	6	0.472701	shc-amiR-NbSu	32	51
GTATAACCGTGGTGGACTTCC	21	6	0.472701	shc-amiR-NbSu	16	36
AGAATCTGTATAACCGTGGTGGACT	25	6	0.472701	shc-amiR-NbSu	9	33
ATCTGTATAACCGTGGTGGA	20	6	0.472701	shc-amiR-NbSu	12	31
GCGGGAAGTCAACCACGGTTAC	22	6	0.472701	shc-amiR-NbSu	52	73
CAACCACGGTTACATTGGCTCT	22	6	0.472701	shc-amiR-NbSu	61	82
CTTCCCGCCGAAATCAAACTG	21	6	0.472701	shc-amiR-NbSu	32	52
GAATCTGTATAACCGTGGTGGACT	24	5	0.393918	shc-amiR-NbSu	10	33
CGGGAAGTCAACCACGGTTACATT	24	5	0.393918	shc-amiR-NbSu	53	76
GAGAAGAATCTGTATAACCGTGGTG	25	5	0.393918	shc-amiR-NbSu	5	29
GTAGAGAAGAATCTGTATAACCGT	24	5	0.393918	shc-amiR-NbSu	2	25
AGAGAAGAATCTGTATAACCGTGGTG	26	5	0.393918	shc-amiR-NbSu	4	29
TACATTGGCTCTTCTTACT	19	5	0.393918	shc-amiR-NbSu	71	89
TAGAGAAGAATCTGTATAACCGT	23	5	0.393918	shc-amiR-NbSu	3	25
GTATAACCGTGGTGGACTTC	20	5	0.393918	shc-amiR-NbSu	16	35
ACCACGGTTACATTGGCTCTTCT	23	5	0.393918	shc-amiR-NbSu	63	85
TAACCGTGGTGGACTTCC	18	5	0.393918	shc-amiR-NbSu	19	36
TGCGGGAAGTCAACCACGG	19	5	0.393918	shc-amiR-NbSu	51	69
CCGTGGTGGACTTCCCGCC	19	5	0.393918	shc-amiR-NbSu	22	40
ATCTGTATAACCGTGGTG	18	5	0.393918	shc-amiR-NbSu	12	29
CTGTATAACCGTGGTGGAC	19	4	0.315134	shc-amiR-NbSu	14	32
TGTATAACCGTGGTGGACTTCCCG	24	4	0.315134	shc-amiR-NbSu	15	38
AGTAGAGAAGAATCTGTATAACCGTGG	27	4	0.315134	shc-amiR-NbSu	1	27
CCACGGTTACATTGGCTCTTCTT	23	4	0.315134	shc-amiR-NbSu	64	86
GAATCTGTATAACCGTGG	18	4	0.315134	shc-amiR-NbSu	10	27
CCACGGTTACATTGGCTCTT	20	4	0.315134	shc-amiR-NbSu	64	83
AAACTGCGGGAAGTCAACC	19	4	0.315134	shc-amiR-NbSu	47	65
GCCGAAATCAAACTGCGGGAAGTCAACCACGGT	33	4	0.315134	shc-amiR-NbSu	38	70
CCGCCGAAATCAAACTGCGGGA	22	4	0.315134	shc-amiR-NbSu	36	57
CAAACTGCGGGAAGTCAACCACGGTTAC	28	4	0.315134	shc-amiR-NbSu	46	73
CCGTGGTGGACTTCCCGCCGAA	22	4	0.315134	shc-amiR-NbSu	22	43
CTGCGGGAAGTCAACCACGG	20	4	0.315134	shc-amiR-NbSu	50	69
AAATCAAACTGCGGGAAGTCAACC	24	4	0.315134	shc-amiR-NbSu	42	65
TGCGGGAAGTCAACCACGGTTACATT	26	4	0.315134	shc-amiR-NbSu	51	76
TGCGGGAAGTCAACCACGGTTACAT	25	4	0.315134	shc-amiR-NbSu	51	75
CGGTTACATTGGCTCTTCT	19	4	0.315134	shc-amiR-NbSu	67	85
AGTAGAGAAGAATCTGTATAACC	23	3	0.236351	shc-amiR-NbSu	1	23
ACTTCCCGCCGAAATCAAACTG	22	3	0.236351	shc-amiR-NbSu	31	52
CACGGTTACATTGGCTCTT	19	3	0.236351	shc-amiR-NbSu	65	83
GGTTACATTGGCTCTTCTTAC	21	3	0.236351	shc-amiR-NbSu	68	88
CGCCGAAATCAAACTGCGGG	20	3	0.236351	shc-amiR-NbSu	37	56
GCGGGAAGTCAACCACGGTTACA	23	3	0.236351	shc-amiR-NbSu	52	74
ATAACCGTGGTGGACTTCCCG	21	3	0.236351	shc-amiR-NbSu	18	38
GCGGGAAGTCAACCACGG	18	3	0.236351	shc-amiR-NbSu	52	69
ATCTGTATAACCGTGGTGG	19	3	0.236351	shc-amiR-NbSu	12	30
GTTACATTGGCTCTTCTTAC	20	3	0.236351	shc-amiR-NbSu	69	88
AATCAAACTGCGGGAAGTCA	20	3	0.236351	shc-amiR-NbSu	43	62
GAAGTCAACCACGGTTACATTG	22	3	0.236351	shc-amiR-NbSu	56	77
AAGAATCTGTATAACCGTGGTGGACT	26	3	0.236351	shc-amiR-NbSu	8	33
ACCACGGTTACATTGGCTCTT	21	3	0.236351	shc-amiR-NbSu	63	83
AATCAAACTGCGGGAAGTCAACCAC	25	3	0.236351	shc-amiR-NbSu	43	67
CCGCCGAAATCAAACTGCGGG	21	3	0.236351	shc-amiR-NbSu	36	56
AAATCAAACTGCGGGAAGTCAA	22	3	0.236351	shc-amiR-NbSu	42	63
TATAACCGTGGTGGACTTCCCG	22	3	0.236351	shc-amiR-NbSu	17	38
CGTGGTGGACTTCCCGCCGAA	21	3	0.236351	shc-amiR-NbSu	23	43
CACGGTTACATTGGCTCT	18	3	0.236351	shc-amiR-NbSu	65	82
GAAGTCAACCACGGTTAC	18	3	0.236351	shc-amiR-NbSu	56	73
GAAGTCAACCACGGTTACATT	21	3	0.236351	shc-amiR-NbSu	56	76
ACATTGGCTCTTCTTACT	18	3	0.236351	shc-amiR-NbSu	72	89
AACCACGGTTACATTGGCTCTTC	23	3	0.236351	shc-amiR-NbSu	62	84
AATCTGTATAACCGTGGTGGACTT	24	3	0.236351	shc-amiR-NbSu	11	34
CCGTGGTGGACTTCCCGC	18	3	0.236351	shc-amiR-NbSu	22	39
GAATCTGTATAACCGTGGTGGACTTCCC	28	3	0.236351	shc-amiR-NbSu	10	37
GTAGAGAAGAATCTGTATAACCGTGGTGGA	30	2	0.157567	shc-amiR-NbSu	2	31
AGTAGAGAAGAATCTGTATAACCG	24	2	0.157567	shc-amiR-NbSu	1	24
AATCTGTATAACCGTGGTGGACTTCC	26	2	0.157567	shc-amiR-NbSu	11	36
GAAATCAAACTGCGGGAAGT	20	2	0.157567	shc-amiR-NbSu	41	60
AACCACGGTTACATTGGCTC	20	2	0.157567	shc-amiR-NbSu	62	81
ACCACGGTTACATTGGCTCT	20	2	0.157567	shc-amiR-NbSu	63	82
TCAACCACGGTTACATTGGC	20	2	0.157567	shc-amiR-NbSu	60	79
GGAAGTCAACCACGGTTACATTGG	24	2	0.157567	shc-amiR-NbSu	55	78
AGTAGAGAAGAATCTGTATAAC	22	2	0.157567	shc-amiR-NbSu	1	22
TATAACCGTGGTGGACTTCCCGC	23	2	0.157567	shc-amiR-NbSu	17	39
AGTCAACCACGGTTACATTGG	21	2	0.157567	shc-amiR-NbSu	58	78
CCCGCCGAAATCAAACTGCG	20	2	0.157567	shc-amiR-NbSu	35	54
CGAAATCAAACTGCGGGAAGTCA	23	2	0.157567	shc-amiR-NbSu	40	62
GAAATCAAACTGCGGGAAGTCAACC	25	2	0.157567	shc-amiR-NbSu	41	65
CTGCGGGAAGTCAACCACG	19	2	0.157567	shc-amiR-NbSu	50	68
TCAACCACGGTTACATTGGCTCTTCTTACT	30	2	0.157567	shc-amiR-NbSu	60	89
GGAAGTCAACCACGGTTACATT	22	2	0.157567	shc-amiR-NbSu	55	76
CACGGTTACATTGGCTCTTCTTAC	24	2	0.157567	shc-amiR-NbSu	65	88
CAACCACGGTTACATTGGCTC	21	2	0.157567	shc-amiR-NbSu	61	81
CGGGAAGTCAACCACGGTTACAT	23	2	0.157567	shc-amiR-NbSu	53	75
AGAAGAATCTGTATAACCGTGGTGG	25	2	0.157567	shc-amiR-NbSu	6	30
ATCTGTATAACCGTGGTGGACTT	23	2	0.157567	shc-amiR-NbSu	12	34
GGGAAGTCAACCACGGTTACAT	22	2	0.157567	shc-amiR-NbSu	54	75
TCCCGCCGAAATCAAACTG	19	2	0.157567	shc-amiR-NbSu	34	52
GTTACATTGGCTCTTCTT	18	2	0.157567	shc-amiR-NbSu	69	86
GAGAAGAATCTGTATAACCGTGGTGG	26	2	0.157567	shc-amiR-NbSu	5	30
AGTAGAGAAGAATCTGTATAACCGTGGTG	29	2	0.157567	shc-amiR-NbSu	1	29
CCACGGTTACATTGGCTCTTCTTACT	26	2	0.157567	shc-amiR-NbSu	64	89
AGAAGAATCTGTATAACCG	19	2	0.157567	shc-amiR-NbSu	6	24
GGAAGTCAACCACGGTTAC	19	2	0.157567	shc-amiR-NbSu	55	73
TCAACCACGGTTACATTGGCTCTTCTT	27	2	0.157567	shc-amiR-NbSu	60	86
GTAGAGAAGAATCTGTATAACCGTGGT	27	2	0.157567	shc-amiR-NbSu	2	28
TAACCGTGGTGGACTTCCCGCCG	23	2	0.157567	shc-amiR-NbSu	19	41
TGCGGGAAGTCAACCACG	18	2	0.157567	shc-amiR-NbSu	51	68
AAGAATCTGTATAACCGT	18	2	0.157567	shc-amiR-NbSu	8	25
AGAAGAATCTGTATAACCGTGGTG	24	2	0.157567	shc-amiR-NbSu	6	29
CGTGGTGGACTTCCCGCC	18	2	0.157567	shc-amiR-NbSu	23	40
TGTATAACCGTGGTGGACTTCCC	23	2	0.157567	shc-amiR-NbSu	15	37
AACTGCGGGAAGTCAACCACGG	22	2	0.157567	shc-amiR-NbSu	48	69
CTGCGGGAAGTCAACCAC	18	2	0.157567	shc-amiR-NbSu	50	67
ATCAAACTGCGGGAAGTCAA	20	1	0.0787835	shc-amiR-NbSu	44	63
GCCGAAATCAAACTGCGGGAA	21	1	0.0787835	shc-amiR-NbSu	38	58
AGAGAAGAATCTGTATAACCGTGGTGG	27	1	0.0787835	shc-amiR-NbSu	4	30
TGGACTTCCCGCCGAAATCA	20	1	0.0787835	shc-amiR-NbSu	28	47
TATAACCGTGGTGGACTTCC	20	1	0.0787835	shc-amiR-NbSu	17	36
AAGAATCTGTATAACCGTGGTGGAC	25	1	0.0787835	shc-amiR-NbSu	8	32
CAACCACGGTTACATTGGCT	20	1	0.0787835	shc-amiR-NbSu	61	80
CAAACTGCGGGAAGTCAACCACG	23	1	0.0787835	shc-amiR-NbSu	46	68
AGAAGAATCTGTATAACCGTGGTGGA	26	1	0.0787835	shc-amiR-NbSu	6	31
AATCAAACTGCGGGAAGTCAACC	23	1	0.0787835	shc-amiR-NbSu	43	65
GAAGAATCTGTATAACCGTGGTGGA	25	1	0.0787835	shc-amiR-NbSu	7	31
GTATAACCGTGGTGGACTTCCCGCC	25	1	0.0787835	shc-amiR-NbSu	16	40
CGAAATCAAACTGCGGGAAG	20	1	0.0787835	shc-amiR-NbSu	40	59
ACTGCGGGAAGTCAACCA	18	1	0.0787835	shc-amiR-NbSu	49	66
GCCGAAATCAAACTGCGGGA	20	1	0.0787835	shc-amiR-NbSu	38	57
GTGGACTTCCCGCCGAAATCAA	22	1	0.0787835	shc-amiR-NbSu	27	48
GTATAACCGTGGTGGACTTCCCGC	24	1	0.0787835	shc-amiR-NbSu	16	39
CAACCACGGTTACATTGGCTCTTC	24	1	0.0787835	shc-amiR-NbSu	61	84
GGAAGTCAACCACGGTTACAT	21	1	0.0787835	shc-amiR-NbSu	55	75
AACCACGGTTACATTGGCTCTTCT	24	1	0.0787835	shc-amiR-NbSu	62	85
TTACATTGGCTCTTCTTAC	19	1	0.0787835	shc-amiR-NbSu	70	88
TCAACCACGGTTACATTGGCTCT	23	1	0.0787835	shc-amiR-NbSu	60	82
TCTGTATAACCGTGGTGGACTTC	23	1	0.0787835	shc-amiR-NbSu	13	35
AGTAGAGAAGAATCTGTAT	19	1	0.0787835	shc-amiR-NbSu	1	19
CCGCCGAAATCAAACTGC	18	1	0.0787835	shc-amiR-NbSu	36	53
TGGTGGACTTCCCGCCGAAATCAAACTGCGGG	32	1	0.0787835	shc-amiR-NbSu	25	56
GGGAAGTCAACCACGGTTACATTGGCTC	28	1	0.0787835	shc-amiR-NbSu	54	81
AACTGCGGGAAGTCAACCA	19	1	0.0787835	shc-amiR-NbSu	48	66
ATCAAACTGCGGGAAGTCA	19	1	0.0787835	shc-amiR-NbSu	44	62
ACGGTTACATTGGCTCTT	18	1	0.0787835	shc-amiR-NbSu	66	83
AATCTGTATAACCGTGGTGGACTTC	25	1	0.0787835	shc-amiR-NbSu	11	35
CGGGAAGTCAACCACGGTTACATTGGC	27	1	0.0787835	shc-amiR-NbSu	53	79
CCGAAATCAAACTGCGGGAAGTCAACCACGG	31	1	0.0787835	shc-amiR-NbSu	39	69
CTTCCCGCCGAAATCAAA	18	1	0.0787835	shc-amiR-NbSu	32	49
TAGAGAAGAATCTGTATAACCGTGGTGGACT	31	1	0.0787835	shc-amiR-NbSu	3	33
CCCGCCGAAATCAAACTGCGGG	22	1	0.0787835	shc-amiR-NbSu	35	56
AAACTGCGGGAAGTCAACCACGG	23	1	0.0787835	shc-amiR-NbSu	47	69
GTGGTGGACTTCCCGCCGAAAT	22	1	0.0787835	shc-amiR-NbSu	24	45
GGGAAGTCAACCACGGTTACATTGGC	26	1	0.0787835	shc-amiR-NbSu	54	79
AACCGTGGTGGACTTCCCG	19	1	0.0787835	shc-amiR-NbSu	20	38
ATCTGTATAACCGTGGTGGACTTCCCGC	28	1	0.0787835	shc-amiR-NbSu	12	39
AGAAGAATCTGTATAACC	18	1	0.0787835	shc-amiR-NbSu	6	23
GACTTCCCGCCGAAATCAAACT	22	1	0.0787835	shc-amiR-NbSu	30	51
CCACGGTTACATTGGCTCTTCTTA	24	1	0.0787835	shc-amiR-NbSu	64	87
AACCACGGTTACATTGGCTCTTCTTACT	28	1	0.0787835	shc-amiR-NbSu	62	89
GGAAGTCAACCACGGTTACATTG	23	1	0.0787835	shc-amiR-NbSu	55	77
ACCGTGGTGGACTTCCCGCC	20	1	0.0787835	shc-amiR-NbSu	21	40
CTGTATAACCGTGGTGGACT	20	1	0.0787835	shc-amiR-NbSu	14	33
GAAATCAAACTGCGGGAAGTCAA	23	1	0.0787835	shc-amiR-NbSu	41	63
ACTGCGGGAAGTCAACCAC	19	1	0.0787835	shc-amiR-NbSu	49	67
ACTGCGGGAAGTCAACCACGGTTAC	25	1	0.0787835	shc-amiR-NbSu	49	73
ACCGTGGTGGACTTCCCGC	19	1	0.0787835	shc-amiR-NbSu	21	39
TCAAACTGCGGGAAGTCAAC	20	1	0.0787835	shc-amiR-NbSu	45	64
AGAAGAATCTGTATAACCGTGGTGGACT	28	1	0.0787835	shc-amiR-NbSu	6	33
GAATCTGTATAACCGTGGTGGACTT	25	1	0.0787835	shc-amiR-NbSu	10	34
GTCAACCACGGTTACATTGGCTCTTCTTACT	31	1	0.0787835	shc-amiR-NbSu	59	89
AATCTGTATAACCGTGGTGGACTTCCC	27	1	0.0787835	shc-amiR-NbSu	11	37
TAGAGAAGAATCTGTATAACCGTGGT	26	1	0.0787835	shc-amiR-NbSu	3	28
AGAATCTGTATAACCGTGGTGGACTTCC	28	1	0.0787835	shc-amiR-NbSu	9	36
GGTTACATTGGCTCTTCTTA	20	1	0.0787835	shc-amiR-NbSu	68	87
TCAAACTGCGGGAAGTCAACCAC	23	1	0.0787835	shc-amiR-NbSu	45	67
CTGTATAACCGTGGTGGACTTCC	23	1	0.0787835	shc-amiR-NbSu	14	36
TCTGTATAACCGTGGTGG	18	1	0.0787835	shc-amiR-NbSu	13	30
TCCCGCCGAAATCAAACTGC	20	1	0.0787835	shc-amiR-NbSu	34	53
CGGGAAGTCAACCACGGTTA	20	1	0.0787835	shc-amiR-NbSu	53	72
GTAGAGAAGAATCTGTATAACCGTGGTGG	29	1	0.0787835	shc-amiR-NbSu	2	30
CTGCGGGAAGTCAACCACGGTTACATT	27	1	0.0787835	shc-amiR-NbSu	50	76
CGGGAAGTCAACCACGGTTACATTGG	26	1	0.0787835	shc-amiR-NbSu	53	78
TTCCCGCCGAAATCAAACT	19	1	0.0787835	shc-amiR-NbSu	33	51
ATCAAACTGCGGGAAGTCAACCAC	24	1	0.0787835	shc-amiR-NbSu	44	67
ACCGTGGTGGACTTCCCG	18	1	0.0787835	shc-amiR-NbSu	21	38
GTAGAGAAGAATCTGTATA	19	1	0.0787835	shc-amiR-NbSu	2	20
CCGAAATCAAACTGCGGGAAGTCAACCACG	30	1	0.0787835	shc-amiR-NbSu	39	68
TACATTGGCTCTTCTTAC	18	1	0.0787835	shc-amiR-NbSu	71	88
GAAGTCAACCACGGTTACATTGGCTCTT	28	1	0.0787835	shc-amiR-NbSu	56	83
GTAGAGAAGAATCTGTATAACCG	23	1	0.0787835	shc-amiR-NbSu	2	24
AACCACGGTTACATTGGCTCTT	22	1	0.0787835	shc-amiR-NbSu	62	83
CTGCGGGAAGTCAACCACGGTTACATTG	28	1	0.0787835	shc-amiR-NbSu	50	77
GCGGGAAGTCAACCACGGTTACATTGGC	28	1	0.0787835	shc-amiR-NbSu	52	79
CTGTATAACCGTGGTGGACTT	21	1	0.0787835	shc-amiR-NbSu	14	34
GTCAACCACGGTTACATTGGCTCT	24	1	0.0787835	shc-amiR-NbSu	59	82
CGGGAAGTCAACCACGGTTACATTG	25	1	0.0787835	shc-amiR-NbSu	53	77
AACTGCGGGAAGTCAACCACGGTTAC	26	1	0.0787835	shc-amiR-NbSu	48	73
ATCAAACTGCGGGAAGTCAACCA	23	1	0.0787835	shc-amiR-NbSu	44	66
GAAGAATCTGTATAACCGTGGTGGACTT	28	1	0.0787835	shc-amiR-NbSu	7	34
ACTTCCCGCCGAAATCAAACTGCGGG	26	1	0.0787835	shc-amiR-NbSu	31	56
TAGAGAAGAATCTGTATAACCGTGGTG	27	1	0.0787835	shc-amiR-NbSu	3	29
GTCAACCACGGTTACATTGGC	21	1	0.0787835	shc-amiR-NbSu	59	79
GCCGAAATCAAACTGCGGGAAGTC	24	1	0.0787835	shc-amiR-NbSu	38	61
GTGGACTTCCCGCCGAAATC	20	1	0.0787835	shc-amiR-NbSu	27	46
AGTAGAGAAGAATCTGTATAACCGTGGT	28	1	0.0787835	shc-amiR-NbSu	1	28
AGTCAACCACGGTTACATTGGCTCTT	26	1	0.0787835	shc-amiR-NbSu	58	83
CTGTATAACCGTGGTGGACTTCCCGCCG	28	1	0.0787835	shc-amiR-NbSu	14	41
TCAAACTGCGGGAAGTCAACCACG	24	1	0.0787835	shc-amiR-NbSu	45	68
AATCTGTATAACCGTGGTGGACTTCCCG	28	1	0.0787835	shc-amiR-NbSu	11	38
GTCAACCACGGTTACATTGG	20	1	0.0787835	shc-amiR-NbSu	59	78
TCAAACTGCGGGAAGTCAACCACGGT	26	1	0.0787835	shc-amiR-NbSu	45	70
GAGAAGAATCTGTATAACCGTGGTGGAC	28	1	0.0787835	shc-amiR-NbSu	5	32
