# Supplementary material for: Transgene-free, virus-based gene silencing in plants by artificial microRNAs derived from minimal precursors
Source: Nucleic Acids Res. 2023 Sep 15;51(19):10719–36. doi: 10.1093/nar/gkad747 (PMC10602918; doi:10.1093/nar/gkad747)
Supplement: gkad747_Supplemental_files [file gkad747_supplemental_files.zip › Data_S3.xlsx]

## Sheet: 35S-pri-amiR-NbSu
smallRNA	size	reads	RPMs	gene	start	end	predicted phasiRNAs
GCCAGAGACCAGTGTATCCAT	21	1	0.0820658	NbSu	397	417
TTACCTGAGCTTTCTGATCGC	21	2	0.164132	NbTAS3	60	80
CCTGAGCTTTCTGATCGCCTC	21	2	0.164132	NbTAS3	63	83
CTGAGCTTTCTGATCGCCTCT	21	1	0.0820658	NbTAS3	64	84
TCGCCTCTTCTCGTATTTTTT	21	1	0.0820658	NbTAS3	77	97
TCTTCTCGTATTTTTTGTTTT	21	1	0.0820658	NbTAS3	82	102
TTCTCGTATTTTTTGTTTTTT	21	1	0.0820658	NbTAS3	84	104
TCGTATTTTTTGTTTTTTCTC	21	1	0.0820658	NbTAS3	87	107
TAATTTTTTAACTTGTTGCTT	21	2	0.164132	NbTAS3	116	136
ATTTTTTAACTTGTTGCTTTT	21	1	0.0820658	NbTAS3	118	138
TTTTTTAACTTGTTGCTTTTT	21	3	0.246198	NbTAS3	119	139
TTTTTAACTTGTTGCTTTTTA	21	2	0.164132	NbTAS3	120	140
TTTAACTTGTTGCTTTTTATT	21	1	0.0820658	NbTAS3	122	142
TAACTTGTTGCTTTTTATTCC	21	4	0.328263	NbTAS3	124	144
ACTTGTTGCTTTTTATTCCTC	21	3	0.246198	NbTAS3	126	146
CTTGTTGCTTTTTATTCCTCC	21	5	0.410329	NbTAS3	127	147
TTTTTATTCCTCCACCTAGCC	21	1	0.0820658	NbTAS3	135	155
TTTTATTCCTCCACCTAGCCT	21	2	0.164132	NbTAS3	136	156
TTATTCCTCCACCTAGCCTAG	21	16	1.31305	NbTAS3	138	158
ATTCCTCCACCTAGCCTAGTC	21	1	0.0820658	NbTAS3	140	160
TTCCTCCACCTAGCCTAGTCT	21	7	0.574461	NbTAS3	141	161
TCCTCCACCTAGCCTAGTCTT	21	7	0.574461	NbTAS3	142	162
CTCCACCTAGCCTAGTCTTCT	21	7	0.574461	NbTAS3	144	164
TCCACCTAGCCTAGTCTTCTT	21	4	0.328263	NbTAS3	145	165
CCACCTAGCCTAGTCTTCTTG	21	3	0.246198	NbTAS3	146	166
ACCTAGCCTAGTCTTCTTGAC	21	2	0.164132	NbTAS3	148	168
CCTAGCCTAGTCTTCTTGACC	21	2	0.164132	NbTAS3	149	169
CTAGCCTAGTCTTCTTGACCT	21	3	0.246198	NbTAS3	150	170
TAGCCTAGTCTTCTTGACCTT	21	2	0.164132	NbTAS3	151	171
TCTTCTTGACCTTGTAAGACC	21	1	0.0820658	NbTAS3	159	179
TTCTTGACCTTGTAAGACCTT	21	44	3.6109	NbTAS3	161	181	5'D1(+)
TGACCTTGTAAGACCTTTTCT	21	5	0.410329	NbTAS3	165	185
GACCTTGTAAGACCTTTTCTT	21	2	0.164132	NbTAS3	166	186
ACCTTGTAAGACCTTTTCTTG	21	3	0.246198	NbTAS3	167	187
TTGTAAGACCTTTTCTTGACC	21	2	0.164132	NbTAS3	170	190
TAAGACCTTTTCTTGACCTTG	21	1	0.0820658	NbTAS3	173	193
GACCTTTTCTTGACCTTGTAA	21	1	0.0820658	NbTAS3	176	196
TTTCTTGACCTTGTAAGACCC	21	1	0.0820658	NbTAS3	181	201
TTCTTGACCTTGTAAGACCCC	21	16	1.31305	NbTAS3	182	202	5'D2(+)
TCTTGACCTTGTAAGACCCCG	21	1	0.0820658	NbTAS3	183	203
TTGACCTTGTAAGACCCCGTG	21	2	0.164132	NbTAS3	185	205
TGACCTTGTAAGACCCCGTGC	21	1	0.0820658	NbTAS3	186	206
TAAGACCCCGTGCTTTATGTT	21	2	0.164132	NbTAS3	194	214
GTGCTTTATGTTATATTTTTG	21	1	0.0820658	NbTAS3	203	223	5'D3(+)
ATTCTTGTAATTCTTACGTTA	21	1	0.0820658	NbTAS3	232	252
TAATTCTTACGTTATGACTTT	21	1	0.0820658	NbTAS3	239	259
TTCTTACGTTATGACTTTTCG	21	1	0.0820658	NbTAS3	242	262
TTACGTTATGACTTTTCGATG	21	10	0.820658	NbTAS3	245	265	5'D5(+)
ATGACTTTTCGATGTAAGAAT	21	1	0.0820658	NbTAS3	252	272
TAAGAATTGTTTAGTGTCCAT	21	1	0.0820658	NbTAS3	266	286
AAGAATTGTTTAGTGTCCATT	21	1	0.0820658	NbTAS3	267	287
TGTTTAGTGTCCATTTTCGTT	21	3	0.246198	NbTAS3	273	293
TTAGTGTCCATTTTCGTTCCT	21	5	0.410329	NbTAS3	276	296
TTCGTTCCTGCCCAACTCATG	21	9	0.738593	NbTAS3	288	308
TGTTCTCCTTCCTTGTCTATC	21	1	0.0820658	NbTAS3	307	327
TTCTCCTTCCTTGTCTATCCC	21	31	2.54404	NbTAS3	309	329
TCTCCTTCCTTGTCTATCCCT	21	1	0.0820658	NbTAS3	310	330
CTCCTTCCTTGTCTATCCCTC	21	1	0.0820658	NbTAS3	311	331
TCCTTCCTTGTCTATCCCTCC	21	1	0.0820658	NbTAS3	312	332
CCTCCTGAGCTATTCACACAT	21	1	0.0820658	NbTAS3	328	348
TCCTAAAGATCTGAGTTCAAG	21	1	0.0820658	NbTAS3	351	371

## Sheet: 35S-shc-amiR-NbSu
smallRNA	size	reads	RPMs	gene	start	end	predicted phasiRNAs
-	-	-	-	NbSu	-	-
ACCTGAGCTTTCTGATCGCCT	21	1	0.0821267	NbTAS3	62	82
CCTGAGCTTTCTGATCGCCTC	21	1	0.0821267	NbTAS3	63	83
GAGCTTTCTGATCGCCTCTTC	21	1	0.0821267	NbTAS3	66	86
GCTTTCTGATCGCCTCTTCTC	21	1	0.0821267	NbTAS3	68	88
TCTTCTCGTATTTTTTGTTTT	21	1	0.0821267	NbTAS3	82	102
TTTAATTTTTTAACTTGTTGC	21	1	0.0821267	NbTAS3	114	134
TAATTTTTTAACTTGTTGCTT	21	1	0.0821267	NbTAS3	116	136
AATTTTTTAACTTGTTGCTTT	21	1	0.0821267	NbTAS3	117	137
TTTTTTAACTTGTTGCTTTTT	21	1	0.0821267	NbTAS3	119	139
TTTTTAACTTGTTGCTTTTTA	21	2	0.164253	NbTAS3	120	140
TTTAACTTGTTGCTTTTTATT	21	1	0.0821267	NbTAS3	122	142
TAACTTGTTGCTTTTTATTCC	21	6	0.49276	NbTAS3	124	144
ACTTGTTGCTTTTTATTCCTC	21	3	0.24638	NbTAS3	126	146
TTTTATTCCTCCACCTAGCCT	21	1	0.0821267	NbTAS3	136	156
TTATTCCTCCACCTAGCCTAG	21	12	0.985521	NbTAS3	138	158
ATTCCTCCACCTAGCCTAGTC	21	4	0.328507	NbTAS3	140	160
TTCCTCCACCTAGCCTAGTCT	21	19	1.56041	NbTAS3	141	161
TCCTCCACCTAGCCTAGTCTT	21	6	0.49276	NbTAS3	142	162
CTCCACCTAGCCTAGTCTTCT	21	3	0.24638	NbTAS3	144	164
TCCACCTAGCCTAGTCTTCTT	21	4	0.328507	NbTAS3	145	165
CCACCTAGCCTAGTCTTCTTG	21	2	0.164253	NbTAS3	146	166
ACCTAGCCTAGTCTTCTTGAC	21	1	0.0821267	NbTAS3	148	168
TAGCCTAGTCTTCTTGACCTT	21	1	0.0821267	NbTAS3	151	171
AGCCTAGTCTTCTTGACCTTG	21	1	0.0821267	NbTAS3	152	172
TTCTTGACCTTGTAAGACCTT	21	21	1.72466	NbTAS3	161	181	5'D1(+)
TGACCTTGTAAGACCTTTTCT	21	3	0.24638	NbTAS3	165	185
TTGTAAGACCTTTTCTTGACC	21	1	0.0821267	NbTAS3	170	190
TAAGACCTTTTCTTGACCTTG	21	1	0.0821267	NbTAS3	173	193
TTTCTTGACCTTGTAAGACCC	21	1	0.0821267	NbTAS3	181	201
TTCTTGACCTTGTAAGACCCC	21	8	0.657014	NbTAS3	182	202	5'D2(+)
TTGACCTTGTAAGACCCCGTG	21	1	0.0821267	NbTAS3	185	205
TGACCTTGTAAGACCCCGTGC	21	1	0.0821267	NbTAS3	186	206
TAAGACCCCGTGCTTTATGTT	21	1	0.0821267	NbTAS3	194	214
CCCGTGCTTTATGTTATATTT	21	1	0.0821267	NbTAS3	200	220
CGTGCTTTATGTTATATTTTT	21	1	0.0821267	NbTAS3	202	222
TTACGTTATGACTTTTCGATG	21	14	1.14977	NbTAS3	245	265	5'D5(+)
TACGTTATGACTTTTCGATGT	21	2	0.164253	NbTAS3	246	266
TTTTCGATGTAAGAATTGTTT	21	1	0.0821267	NbTAS3	257	277
TCGATGTAAGAATTGTTTAGT	21	1	0.0821267	NbTAS3	260	280
TGTTTAGTGTCCATTTTCGTT	21	1	0.0821267	NbTAS3	273	293
TTTAGTGTCCATTTTCGTTCC	21	3	0.24638	NbTAS3	275	295
TTAGTGTCCATTTTCGTTCCT	21	3	0.24638	NbTAS3	276	296
TGTCCATTTTCGTTCCTGCCC	21	1	0.0821267	NbTAS3	280	300
TTCGTTCCTGCCCAACTCATG	21	12	0.985521	NbTAS3	288	308
TCGTTCCTGCCCAACTCATGT	21	1	0.0821267	NbTAS3	289	309
TTCTCCTTCCTTGTCTATCCC	21	45	3.6957	NbTAS3	309	329
TCTCCTTCCTTGTCTATCCCT	21	4	0.328507	NbTAS3	310	330
TCCTTCCTTGTCTATCCCTCC	21	2	0.164253	NbTAS3	312	332

## Sheet: 35S-pri-amiR-NbDXS
smallRNA	size	reads	RPMs	gene	start	end	predicted phasiRNAs
AGGTTGTGAGTTCCAGTCTCC	21	1	0.0817828	NbDXS	357	377
AGTCTCCCCAAGAGCAAGGTG	21	1	0.0817828	NbDXS	371	391
TCTTGGAGGGAAAGATGCCGG	21	1	0.0817828	NbDXS	398	418
GATGCCGGAGGTCTATTTGGA	21	1	0.0817828	NbDXS	411	431
GGTCTATTTGGAAACAGCCTC	21	2	0.163566	NbDXS	420	440
GTCTATTTGGAAACAGCCTCT	21	17	1.39031	NbDXS	421	441
TCTATTTGGAAACAGCCTCTC	21	17	1.39031	NbDXS	422	442
CTATTTGGAAACAGCCTCTCT	21	3	0.245348	NbDXS	423	443
ATTTGGAAACAGCCTCTCTAC	21	1	0.0817828	NbDXS	425	445
TTTGGAAACAGCCTCTCTACC	21	10	0.817828	NbDXS	426	446
TGGAAACAGCCTCTCTACCCA	21	3	0.245348	NbDXS	428	448
GGAAACAGCCTCTCTACCCAA	21	2	0.163566	NbDXS	429	449
GAAACAGCCTCTCTACCCAAG	21	1	0.0817828	NbDXS	430	450
AAACAGCCTCTCTACCCAAGG	21	1	0.0817828	NbDXS	431	451
AACAGCCTCTCTACCCAAGGG	21	2	0.163566	NbDXS	432	452
ACAGCCTCTCTACCCAAGGGT	21	1	0.0817828	NbDXS	433	453
CAGCCTCTCTACCCAAGGGTA	21	1	0.0817828	NbDXS	434	454
ACCCAAGGGTAGGGGTAAGGT	21	1	0.0817828	NbDXS	444	464
CCAAGGGTAGGGGTAAGGTCT	21	1	0.0817828	NbDXS	446	466
GGGTAGGGGTAAGGTCTGTGT	21	1	0.0817828	NbDXS	450	470
TAGGGGTAAGGTCTGTGTACA	21	2	0.163566	NbDXS	453	473
GGTAAGGTCTGTGTACATACT	21	1	0.0817828	NbDXS	457	477
TAAGGTCTGTGTACATACTAC	21	1	0.0817828	NbDXS	459	479
CTAAGTGGGATTATACTAGGT	21	1	0.0817828	NbDXS	495	515
TGGGATTATACTAGGTTGTTG	21	1	0.0817828	NbDXS	500	520
GGGATTATACTAGGTTGTTGT	21	1	0.0817828	NbDXS	501	521
ATTATACTAGGTTGTTGTTGT	21	4	0.327131	NbDXS	504	524
ATACTAGGTTGTTGTTGTTGT	21	2	0.163566	NbDXS	507	527
GGATCAATTGGAGGTTTCGGG	21	1	0.0817828	NbDXS	3776	3796
TTGATCTAAATTTTGGTGCTA	21	1	0.0817828	NbTAS3	37	57
TCTTACCTGAGCTTTCTGATC	21	1	0.0817828	NbTAS3	58	78
CCTGAGCTTTCTGATCGCCTC	21	4	0.327131	NbTAS3	63	83
AGCTTTCTGATCGCCTCTTCT	21	1	0.0817828	NbTAS3	67	87
GCTTTCTGATCGCCTCTTCTC	21	1	0.0817828	NbTAS3	68	88
TCGCCTCTTCTCGTATTTTTT	21	2	0.163566	NbTAS3	77	97
CGCCTCTTCTCGTATTTTTTG	21	3	0.245348	NbTAS3	78	98
CTCTTCTCGTATTTTTTGTTT	21	1	0.0817828	NbTAS3	81	101
TTCTCGTATTTTTTGTTTTTT	21	1	0.0817828	NbTAS3	84	104
TCGTATTTTTTGTTTTTTCTC	21	1	0.0817828	NbTAS3	87	107
TTTTGTTTTTTCTCTTTTTTT	21	1	0.0817828	NbTAS3	94	114
TTTTAATTTTTTAACTTGTTG	21	1	0.0817828	NbTAS3	113	133
TTAATTTTTTAACTTGTTGCT	21	3	0.245348	NbTAS3	115	135
TAATTTTTTAACTTGTTGCTT	21	1	0.0817828	NbTAS3	116	136
TTTTTTAACTTGTTGCTTTTT	21	3	0.245348	NbTAS3	119	139
TAACTTGTTGCTTTTTATTCC	21	7	0.57248	NbTAS3	124	144
AACTTGTTGCTTTTTATTCCT	21	1	0.0817828	NbTAS3	125	145
ACTTGTTGCTTTTTATTCCTC	21	7	0.57248	NbTAS3	126	146
CTTGTTGCTTTTTATTCCTCC	21	2	0.163566	NbTAS3	127	147
TTGTTGCTTTTTATTCCTCCA	21	2	0.163566	NbTAS3	128	148
TTTTTATTCCTCCACCTAGCC	21	2	0.163566	NbTAS3	135	155
TTTATTCCTCCACCTAGCCTA	21	1	0.0817828	NbTAS3	137	157
TTATTCCTCCACCTAGCCTAG	21	14	1.14496	NbTAS3	138	158
TATTCCTCCACCTAGCCTAGT	21	4	0.327131	NbTAS3	139	159
ATTCCTCCACCTAGCCTAGTC	21	3	0.245348	NbTAS3	140	160
TTCCTCCACCTAGCCTAGTCT	21	24	1.96279	NbTAS3	141	161
TCCTCCACCTAGCCTAGTCTT	21	6	0.490697	NbTAS3	142	162
CCTCCACCTAGCCTAGTCTTC	21	1	0.0817828	NbTAS3	143	163
CTCCACCTAGCCTAGTCTTCT	21	4	0.327131	NbTAS3	144	164
TCCACCTAGCCTAGTCTTCTT	21	10	0.817828	NbTAS3	145	165
CCACCTAGCCTAGTCTTCTTG	21	3	0.245348	NbTAS3	146	166
CACCTAGCCTAGTCTTCTTGA	21	2	0.163566	NbTAS3	147	167
ACCTAGCCTAGTCTTCTTGAC	21	3	0.245348	NbTAS3	148	168
CTAGCCTAGTCTTCTTGACCT	21	2	0.163566	NbTAS3	150	170
TAGCCTAGTCTTCTTGACCTT	21	2	0.163566	NbTAS3	151	171
AGCCTAGTCTTCTTGACCTTG	21	1	0.0817828	NbTAS3	152	172
TCTTCTTGACCTTGTAAGACC	21	1	0.0817828	NbTAS3	159	179
TTCTTGACCTTGTAAGACCTT	21	45	3.68023	NbTAS3	161	181	5'D1(+)
TCTTGACCTTGTAAGACCTTT	21	1	0.0817828	NbTAS3	162	182
CTTGACCTTGTAAGACCTTTT	21	1	0.0817828	NbTAS3	163	183
TTGACCTTGTAAGACCTTTTC	21	4	0.327131	NbTAS3	164	184
TGACCTTGTAAGACCTTTTCT	21	5	0.408914	NbTAS3	165	185
ACCTTGTAAGACCTTTTCTTG	21	1	0.0817828	NbTAS3	167	187
CTTGTAAGACCTTTTCTTGAC	21	1	0.0817828	NbTAS3	169	189
TTGTAAGACCTTTTCTTGACC	21	4	0.327131	NbTAS3	170	190
TAAGACCTTTTCTTGACCTTG	21	2	0.163566	NbTAS3	173	193
TTCTTGACCTTGTAAGACCCC	21	16	1.30852	NbTAS3	182	202	5'D2(+)
TTGACCTTGTAAGACCCCGTG	21	2	0.163566	NbTAS3	185	205
ACCTTGTAAGACCCCGTGCTT	21	1	0.0817828	NbTAS3	188	208
TAAGACCCCGTGCTTTATGTT	21	2	0.163566	NbTAS3	194	214
CCCGTGCTTTATGTTATATTT	21	1	0.0817828	NbTAS3	200	220
CCGTGCTTTATGTTATATTTT	21	2	0.163566	NbTAS3	201	221
TCTTGTAATTCTTACGTTATG	21	1	0.0817828	NbTAS3	234	254
TTCTTACGTTATGACTTTTCG	21	2	0.163566	NbTAS3	242	262
TTACGTTATGACTTTTCGATG	21	27	2.20814	NbTAS3	245	265	5'D5(+)
ACGTTATGACTTTTCGATGTA	21	1	0.0817828	NbTAS3	247	267
TTTTCGATGTAAGAATTGTTT	21	1	0.0817828	NbTAS3	257	277
TCGATGTAAGAATTGTTTAGT	21	1	0.0817828	NbTAS3	260	280
TTTAGTGTCCATTTTCGTTCC	21	4	0.327131	NbTAS3	275	295
TTAGTGTCCATTTTCGTTCCT	21	9	0.736045	NbTAS3	276	296
TGTCCATTTTCGTTCCTGCCC	21	1	0.0817828	NbTAS3	280	300
TTCGTTCCTGCCCAACTCATG	21	18	1.47209	NbTAS3	288	308
CCTGCCCAACTCATGTTCTCC	21	1	0.0817828	NbTAS3	294	314
GCCCAACTCATGTTCTCCTTC	21	1	0.0817828	NbTAS3	297	317
GTTCTCCTTCCTTGTCTATCC	21	1	0.0817828	NbTAS3	308	328
TTCTCCTTCCTTGTCTATCCC	21	45	3.68023	NbTAS3	309	329
TCCTTCCTTGTCTATCCCTCC	21	1	0.0817828	NbTAS3	312	332
CTTCCTTGTCTATCCCTCCTG	21	1	0.0817828	NbTAS3	314	334
CTGAGCTATTCACACATGTTC	21	1	0.0817828	NbTAS3	332	352
AGCTATTCACACATGTTCCTA	21	1	0.0817828	NbTAS3	335	355

## Sheet: 35S-shc-amiR-NbDXS
smallRNA	size	reads	RPMs	gene	start	end	predicted phasiRNAs
AGAGGTTGTGAGTTCCAGTCT	21	1	0.0817344	NbDXS	355	375
GTTCTTGGAGGGAAAGATGCC	21	2	0.163469	NbDXS	396	416
TTCTTGGAGGGAAAGATGCCG	21	1	0.0817344	NbDXS	397	417
TCTTGGAGGGAAAGATGCCGG	21	2	0.163469	NbDXS	398	418
GATGCCGGAGGTCTATTTGGA	21	3	0.245203	NbDXS	411	431
CGGAGGTCTATTTGGAAACAG	21	1	0.0817344	NbDXS	416	436
GGTCTATTTGGAAACAGCCTC	21	5	0.408672	NbDXS	420	440
GTCTATTTGGAAACAGCCTCT	21	10	0.817344	NbDXS	421	441
TCTATTTGGAAACAGCCTCTC	21	30	2.45203	NbDXS	422	442
CTATTTGGAAACAGCCTCTCT	21	3	0.245203	NbDXS	423	443
TATTTGGAAACAGCCTCTCTA	21	2	0.163469	NbDXS	424	444
TTTGGAAACAGCCTCTCTACC	21	14	1.14428	NbDXS	426	446
TTGGAAACAGCCTCTCTACCC	21	2	0.163469	NbDXS	427	447
AACAGCCTCTCTACCCAAGGG	21	3	0.245203	NbDXS	432	452
CCAAGGGTAGGGGTAAGGTCT	21	1	0.0817344	NbDXS	446	466
CAAGGGTAGGGGTAAGGTCTG	21	1	0.0817344	NbDXS	447	467
AAGGGTAGGGGTAAGGTCTGT	21	1	0.0817344	NbDXS	448	468
GGTAGGGGTAAGGTCTGTGTA	21	2	0.163469	NbDXS	451	471
TAGGGGTAAGGTCTGTGTACA	21	2	0.163469	NbDXS	453	473
CTACCCTCCCCAGACCACACT	21	1	0.0817344	NbDXS	476	496
ACTAAGTGGGATTATACTAGG	21	1	0.0817344	NbDXS	494	514
CTAAGTGGGATTATACTAGGT	21	1	0.0817344	NbDXS	495	515
TGGGATTATACTAGGTTGTTG	21	1	0.0817344	NbDXS	500	520
GGGATTATACTAGGTTGTTGT	21	2	0.163469	NbDXS	501	521
ATTATACTAGGTTGTTGTTGT	21	1	0.0817344	NbDXS	504	524
ATACTAGGTTGTTGTTGTTGT	21	1	0.0817344	NbDXS	507	527
AGGTTGTTGTTGTTGTTGTTG	21	1	0.0817344	NbDXS	512	532
TTCTTGATCTAAATTTTGGTG	21	1	0.0817344	NbTAS3	34	54
TATCTTACCTGAGCTTTCTGA	21	1	0.0817344	NbTAS3	56	76
TACCTGAGCTTTCTGATCGCC	21	3	0.245203	NbTAS3	61	81
CTGAGCTTTCTGATCGCCTCT	21	4	0.326938	NbTAS3	64	84
GCTTTCTGATCGCCTCTTCTC	21	1	0.0817344	NbTAS3	68	88
TTCTGATCGCCTCTTCTCGTA	21	1	0.0817344	NbTAS3	71	91
CCTCTTCTCGTATTTTTTGTT	21	2	0.163469	NbTAS3	80	100
TCTCGTATTTTTTGTTTTTTC	21	1	0.0817344	NbTAS3	85	105
TCGTATTTTTTGTTTTTTCTC	21	1	0.0817344	NbTAS3	87	107
TTTTTTGTTTTTTCTCTTTTT	21	1	0.0817344	NbTAS3	92	112
TTAATTTTTTAACTTGTTGCT	21	1	0.0817344	NbTAS3	115	135
TAATTTTTTAACTTGTTGCTT	21	1	0.0817344	NbTAS3	116	136
ATTTTTTAACTTGTTGCTTTT	21	1	0.0817344	NbTAS3	118	138
TTTTTTAACTTGTTGCTTTTT	21	1	0.0817344	NbTAS3	119	139
TTTTTAACTTGTTGCTTTTTA	21	1	0.0817344	NbTAS3	120	140
TTAACTTGTTGCTTTTTATTC	21	1	0.0817344	NbTAS3	123	143
TAACTTGTTGCTTTTTATTCC	21	2	0.163469	NbTAS3	124	144
ACTTGTTGCTTTTTATTCCTC	21	3	0.245203	NbTAS3	126	146
TTTTTATTCCTCCACCTAGCC	21	1	0.0817344	NbTAS3	135	155
TTTATTCCTCCACCTAGCCTA	21	3	0.245203	NbTAS3	137	157
TTATTCCTCCACCTAGCCTAG	21	7	0.572141	NbTAS3	138	158
TATTCCTCCACCTAGCCTAGT	21	1	0.0817344	NbTAS3	139	159
TTCCTCCACCTAGCCTAGTCT	21	11	0.899079	NbTAS3	141	161
TCCTCCACCTAGCCTAGTCTT	21	8	0.653875	NbTAS3	142	162
CTCCACCTAGCCTAGTCTTCT	21	5	0.408672	NbTAS3	144	164
TCCACCTAGCCTAGTCTTCTT	21	8	0.653875	NbTAS3	145	165
ACCTAGCCTAGTCTTCTTGAC	21	1	0.0817344	NbTAS3	148	168
CCTAGCCTAGTCTTCTTGACC	21	1	0.0817344	NbTAS3	149	169
CTAGCCTAGTCTTCTTGACCT	21	4	0.326938	NbTAS3	150	170
TAGCCTAGTCTTCTTGACCTT	21	1	0.0817344	NbTAS3	151	171
TCTTCTTGACCTTGTAAGACC	21	1	0.0817344	NbTAS3	159	179
TTCTTGACCTTGTAAGACCTT	21	38	3.10591	NbTAS3	161	181	5'D1(+)
CTTGACCTTGTAAGACCTTTT	21	1	0.0817344	NbTAS3	163	183
TTGACCTTGTAAGACCTTTTC	21	1	0.0817344	NbTAS3	164	184
TGACCTTGTAAGACCTTTTCT	21	3	0.245203	NbTAS3	165	185
CTTGTAAGACCTTTTCTTGAC	21	1	0.0817344	NbTAS3	169	189
TTTCTTGACCTTGTAAGACCC	21	3	0.245203	NbTAS3	181	201
TTCTTGACCTTGTAAGACCCC	21	20	1.63469	NbTAS3	182	202	5'D2(+)
TTGACCTTGTAAGACCCCGTG	21	4	0.326938	NbTAS3	185	205
TAAGACCCCGTGCTTTATGTT	21	1	0.0817344	NbTAS3	194	214
CCCGTGCTTTATGTTATATTT	21	1	0.0817344	NbTAS3	200	220
CCGTGCTTTATGTTATATTTT	21	1	0.0817344	NbTAS3	201	221
TATTCTTGTAATTCTTACGTT	21	1	0.0817344	NbTAS3	231	251
TTCTTACGTTATGACTTTTCG	21	1	0.0817344	NbTAS3	242	262
CTTACGTTATGACTTTTCGAT	21	1	0.0817344	NbTAS3	244	264
TTACGTTATGACTTTTCGATG	21	8	0.653875	NbTAS3	245	265	5'D5(+)
CTTTTCGATGTAAGAATTGTT	21	1	0.0817344	NbTAS3	256	276
TAAGAATTGTTTAGTGTCCAT	21	1	0.0817344	NbTAS3	266	286
AAGAATTGTTTAGTGTCCATT	21	1	0.0817344	NbTAS3	267	287
TGTTTAGTGTCCATTTTCGTT	21	1	0.0817344	NbTAS3	273	293
TTAGTGTCCATTTTCGTTCCT	21	8	0.653875	NbTAS3	276	296
TTCGTTCCTGCCCAACTCATG	21	14	1.14428	NbTAS3	288	308
TTCTCCTTCCTTGTCTATCCC	21	31	2.53377	NbTAS3	309	329
TCTCCTTCCTTGTCTATCCCT	21	1	0.0817344	NbTAS3	310	330
TCCTTCCTTGTCTATCCCTCC	21	1	0.0817344	NbTAS3	312	332

## Sheet: 35S-pri-amiR-AtFT
smallRNA	size	reads	RPMs	gene	start	end	predicted phasiRNAs
-	21	-	-	AtFT	-	-
GCTAAGCCCGACGTCAAATAC	21	2	0.16325	AtTAS1c	18	38
TCTGCAAATACGATCTGTAAG	21	1	0.0816251	AtTAS1c	70	90
TGCAAATACGATCTGTAAGTC	21	1	0.0816251	AtTAS1c	72	92
CGATCTGTAAGTCCATCTTAA	21	1	0.0816251	AtTAS1c	80	100
TTAACACAAAAGTGAGATGGG	21	1	0.0816251	AtTAS1c	97	117
GAGATGGGTTCTTAGATCATG	21	1	0.0816251	AtTAS1c	110	130
GATGGGTTCTTAGATCATGTT	21	1	0.0816251	AtTAS1c	112	132
TGGGTTCTTAGATCATGTTCC	21	2	0.16325	AtTAS1c	114	134
AGATCATGTTCCGCCGTTAGA	21	1	0.0816251	AtTAS1c	123	143
TCATGTTCCGCCGTTAGATCG	21	4	0.3265	AtTAS1c	126	146
CGTTAGATCGAGTCATGGTCT	21	1	0.0816251	AtTAS1c	137	157
ATCGAGTCATGGTCTTGTCTC	21	1	0.0816251	AtTAS1c	143	163
GTCATGGTCTTGTCTCATAGA	21	1	0.0816251	AtTAS1c	148	168
TGGTCTTGTCTCATAGAAAGG	21	2	0.16325	AtTAS1c	152	172
ACTTTCGTTTACTTCTTTTGA	21	2	0.16325	AtTAS1c	174	194
TTTTGAGTATCGAGTAGAGCG	21	1	0.0816251	AtTAS1c	189	209
TTGAGTATCGAGTAGAGCGTC	21	1	0.0816251	AtTAS1c	191	211
TCGAGTAGAGCGTCGTCTATA	21	2	0.16325	AtTAS1c	198	218
GAGTAGAGCGTCGTCTATAGT	21	1	0.0816251	AtTAS1c	200	220
AGAGCGTCGTCTATAGTTAGT	21	1	0.0816251	AtTAS1c	204	224
GAGCGTCGTCTATAGTTAGTT	21	2	0.16325	AtTAS1c	205	225
TCGTCTATAGTTAGTTTGAGA	21	1	0.0816251	AtTAS1c	210	230
GTTAGTTTGAGATTGCGTTTG	21	1	0.0816251	AtTAS1c	219	239
TAGTTTGAGATTGCGTTTGTC	21	1	0.0816251	AtTAS1c	221	241
TTTGAGATTGCGTTTGTCAGA	21	1	0.0816251	AtTAS1c	224	244
AGATTGCGTTTGTCAGAAGTT	21	1	0.0816251	AtTAS1c	228	248
TTGCGTTTGTCAGAAGTTAGG	21	3	0.244875	AtTAS1c	231	251
GCGTTTGTCAGAAGTTAGGTT	21	3	0.244875	AtTAS1c	233	253
TTAGGTTCAATGTCCCGGTCC	21	2	0.16325	AtTAS1c	247	267
GGTCCAATTTTCACCAGCCAT	21	1	0.0816251	AtTAS1c	263	283
ATGTGTCAGTTTCGTTCCTTC	21	1	0.0816251	AtTAS1c	282	302
TGTGTCAGTTTCGTTCCTTCC	21	7	0.571376	AtTAS1c	283	303
GTGTCAGTTTCGTTCCTTCCC	21	1	0.0816251	AtTAS1c	284	304
CTTCTTTGATTTCGTTGGGTT	21	2	0.16325	AtTAS1c	310	330
TTTGATTTCGTTGGGTTACGG	21	1	0.0816251	AtTAS1c	314	334
TGGGTTACGGATGTTTTCGAG	21	1	0.0816251	AtTAS1c	325	345
GTTACGGATGTTTTCGAGATG	21	1	0.0816251	AtTAS1c	328	348
TGTTTTGTTGTGATTTTTCTC	21	1	0.0816251	AtTAS1c	358	378
TACAAGCGAATAGACCATTTA	21	1834	149.7	AtTAS1c	379	399	3'D1(+)
TCGGTGGATCTTAGAAAATTA	21	4984	406.819	AtTAS1c	400	420	3'D2(+)
GGTGGATCTTAGAAAATTATT	21	1	0.0816251	AtTAS1c	402	422
TGGATCTTAGAAAATTATTCT	21	22	1.79575	AtTAS1c	404	424
GGATCTTAGAAAATTATTCTA	21	1	0.0816251	AtTAS1c	405	425
AAAATTATTCTAAGTCCAACA	21	1	0.0816251	AtTAS1c	414	434
AAATTATTCTAAGTCCAACAT	21	3	0.244875	AtTAS1c	415	435
AATTATTCTAAGTCCAACATA	21	1	0.0816251	AtTAS1c	416	436
ATTATTCTAAGTCCAACATAG	21	12	0.979501	AtTAS1c	417	437
TTATTCTAAGTCCAACATAGC	21	78	6.36676	AtTAS1c	418	438
TATTCTAAGTCCAACATAGCG	21	15	1.22438	AtTAS1c	419	439
ATTCTAAGTCCAACATAGCGT	21	38	3.10175	AtTAS1c	420	440
TTCTAAGTCCAACATAGCGTA	21	9687	790.702	AtTAS1c	421	441	3'D3(+)
TCTAAGTCCAACATAGCGTAT	21	11	0.897876	AtTAS1c	422	442
CTAAGTCCAACATAGCGTATT	21	4	0.3265	AtTAS1c	423	443
TAAGTCCAACATAGCGTATTC	21	2	0.16325	AtTAS1c	424	444
AGTCCAACATAGCGTATTCTA	21	1	0.0816251	AtTAS1c	426	446
GTCCAACATAGCGTATTCTAA	21	1	0.0816251	AtTAS1c	427	447
TCCAACATAGCGTATTCTAAG	21	11	0.897876	AtTAS1c	428	448
CAACATAGCGTATTCTAAGTT	21	59	4.81588	AtTAS1c	430	450
AACATAGCGTATTCTAAGTTC	21	1	0.0816251	AtTAS1c	431	451
ACATAGCGTATTCTAAGTTCA	21	3	0.244875	AtTAS1c	432	452
CATAGCGTATTCTAAGTTCAA	21	2	0.16325	AtTAS1c	433	453
ATAGCGTATTCTAAGTTCAAC	21	7	0.571376	AtTAS1c	434	454
TATTCTAAGTTCAACATATCG	21	4	0.3265	AtTAS1c	440	460
ATTCTAAGTTCAACATATCGA	21	26	2.12225	AtTAS1c	441	461
TTCTAAGTTCAACATATCGAC	21	2462	200.961	AtTAS1c	442	462	3'D4(+)
TCTAAGTTCAACATATCGACG	21	52	4.2445	AtTAS1c	443	463
CTAAGTTCAACATATCGACGA	21	1	0.0816251	AtTAS1c	444	464
TTCAACATATCGACGAACTAG	21	1	0.0816251	AtTAS1c	449	469
CAACATATCGACGAACTAGAA	21	8	0.653001	AtTAS1c	451	471
AACATATCGACGAACTAGAAA	21	6	0.48975	AtTAS1c	452	472
ACATATCGACGAACTAGAAAA	21	5	0.408125	AtTAS1c	453	473
ATATCGACGAACTAGAAAAGA	21	12	0.979501	AtTAS1c	455	475
TATCGACGAACTAGAAAAGAC	21	4	0.3265	AtTAS1c	456	476
ATCGACGAACTAGAAAAGACA	21	1	0.0816251	AtTAS1c	457	477
TCGACGAACTAGAAAAGACAT	21	37	3.02013	AtTAS1c	458	478
ACGAACTAGAAAAGACATTGG	21	4	0.3265	AtTAS1c	461	481
CGAACTAGAAAAGACATTGGA	21	6	0.48975	AtTAS1c	462	482
GAACTAGAAAAGACATTGGAC	21	136	11.101	AtTAS1c	463	483	3'D5(+)
AACTAGAAAAGACATTGGACA	21	65	5.30563	AtTAS1c	464	484
ACTAGAAAAGACATTGGACAT	21	3	0.244875	AtTAS1c	465	485
CTAGAAAAGACATTGGACATA	21	1	0.0816251	AtTAS1c	466	486
TAGAAAAGACATTGGACATAT	21	3	0.244875	AtTAS1c	467	487
AGAAAAGACATTGGACATATT	21	1	0.0816251	AtTAS1c	468	488
AAAAGACATTGGACATATTCC	21	3	0.244875	AtTAS1c	470	490
AAAGACATTGGACATATTCCA	21	3	0.244875	AtTAS1c	471	491
AAGACATTGGACATATTCCAG	21	7	0.571376	AtTAS1c	472	492
AGACATTGGACATATTCCAGG	21	2	0.16325	AtTAS1c	473	493
TTGGACATATTCCAGGATATG	21	2	0.16325	AtTAS1c	478	498
ATATTCCAGGATATGCAAAAG	21	10	0.816251	AtTAS1c	484	504
TATTCCAGGATATGCAAAAGA	21	423	34.5274	AtTAS1c	485	505
ATTCCAGGATATGCAAAAGAA	21	8	0.653001	AtTAS1c	486	506
TTCCAGGATATGCAAAAGAAA	21	1	0.0816251	AtTAS1c	487	507
AATGAATATTGTTTTGAATGT	21	1	0.0816251	AtTAS1c	510	530
ATGAATATTGTTTTGAATGTG	21	4	0.3265	AtTAS1c	511	531
TGAATATTGTTTTGAATGTGT	21	1	0.0816251	AtTAS1c	512	532
GAATATTGTTTTGAATGTGTT	21	6	0.48975	AtTAS1c	513	533
AATATTGTTTTGAATGTGTTC	21	5	0.408125	AtTAS1c	514	534
ATATTGTTTTGAATGTGTTCA	21	739	60.3209	AtTAS1c	515	535
TATTGTTTTGAATGTGTTCAA	21	208	16.978	AtTAS1c	516	536
ATTGTTTTGAATGTGTTCAAG	21	17	1.38763	AtTAS1c	517	537
TTGTTTTGAATGTGTTCAAGT	21	118	9.63176	AtTAS1c	518	538
TGTTTTGAATGTGTTCAAGTA	21	4	0.3265	AtTAS1c	519	539
TTTTGAATGTGTTCAAGTAAA	21	2	0.16325	AtTAS1c	521	541
TTGAATGTGTTCAAGTAAATG	21	1	0.0816251	AtTAS1c	523	543
GAATGTGTTCAAGTAAATGAG	21	1	0.0816251	AtTAS1c	525	545
AATGTGTTCAAGTAAATGAGA	21	278	22.6918	AtTAS1c	526	546
ATGTGTTCAAGTAAATGAGAT	21	704	57.4641	AtTAS1c	527	547
TGTGTTCAAGTAAATGAGATT	21	18	1.46925	AtTAS1c	528	548
TTCAAGTAAATGAGATTTTCA	21	1	0.0816251	AtTAS1c	532	552
AGTAAATGAGATTTTCAAGTC	21	15	1.22438	AtTAS1c	536	556
GTAAATGAGATTTTCAAGTCG	21	1	0.0816251	AtTAS1c	537	557
TAAATGAGATTTTCAAGTCGT	21	3	0.244875	AtTAS1c	538	558
AAATGAGATTTTCAAGTCGTC	21	4	0.3265	AtTAS1c	539	559
AATGAGATTTTCAAGTCGTCT	21	13	1.06113	AtTAS1c	540	560
ATGAGATTTTCAAGTCGTCTA	21	1	0.0816251	AtTAS1c	541	561
TGAGATTTTCAAGTCGTCTAA	21	1	0.0816251	AtTAS1c	542	562
AGATTTTCAAGTCGTCTAAAG	21	1	0.0816251	AtTAS1c	544	564
ATTTTCAAGTCGTCTAAAGAA	21	114	9.30526	AtTAS1c	546	566
TTTTCAAGTCGTCTAAAGAAC	21	53	4.32613	AtTAS1c	547	567	3'D8(+)
TTTCAAGTCGTCTAAAGAACA	21	624	50.934	AtTAS1c	548	568
TTCAAGTCGTCTAAAGAACAG	21	68	5.55051	AtTAS1c	549	569
TCAAGTCGTCTAAAGAACAGT	21	11	0.897876	AtTAS1c	550	570
CAAGTCGTCTAAAGAACAGTT	21	15	1.22438	AtTAS1c	551	571
AAGTCGTCTAAAGAACAGTTG	21	12	0.979501	AtTAS1c	552	572
AGTCGTCTAAAGAACAGTTGC	21	1	0.0816251	AtTAS1c	553	573
GTCGTCTAAAGAACAGTTGCT	21	1	0.0816251	AtTAS1c	554	574
TCGTCTAAAGAACAGTTGCTA	21	25	2.04063	AtTAS1c	555	575
GTCTAAAGAACAGTTGCTAAT	21	2	0.16325	AtTAS1c	557	577
TCTAAAGAACAGTTGCTAATA	21	18	1.46925	AtTAS1c	558	578
CTAAAGAACAGTTGCTAATAC	21	2	0.16325	AtTAS1c	559	579
TAAAGAACAGTTGCTAATACA	21	21	1.71413	AtTAS1c	560	580
AAAGAACAGTTGCTAATACAG	21	1	0.0816251	AtTAS1c	561	581
AAGAACAGTTGCTAATACAGT	21	5	0.408125	AtTAS1c	562	582
AGAACAGTTGCTAATACAGTT	21	25	2.04063	AtTAS1c	563	583
ACAGTTGCTAATACAGTTACT	21	1	0.0816251	AtTAS1c	566	586
TTGCTAATACAGTTACTTATT	21	28	2.2855	AtTAS1c	570	590
ATACAGTTACTTATTTCAATA	21	12	0.979501	AtTAS1c	576	596
TTATTTCAATAAATAATTGGT	21	1	0.0816251	AtTAS1c	586	606
TCAATAAATAATTGGTTCTAA	21	1	0.0816251	AtTAS1c	591	611
ATAAATAATTGGTTCTAATAA	21	1	0.0816251	AtTAS1c	594	614
ATAATACAAAACATATTCGAG	21	1	0.0816251	AtTAS1c	611	631
TAATACAAAACATATTCGAGG	21	22	1.79575	AtTAS1c	612	632
ATATTCGAGGATATGCAGAAA	21	3	0.244875	AtTAS1c	623	643
TATTCGAGGATATGCAGAAAA	21	3	0.244875	AtTAS1c	624	644
ATATGCAGAAAAAAAGATGTT	21	10	0.816251	AtTAS1c	633	653
TGCAGAAAAAAAGATGTTTGT	21	1	0.0816251	AtTAS1c	636	656
GCAGAAAAAAAGATGTTTGTT	21	1	0.0816251	AtTAS1c	637	657
TGTTTGTTATTTTGAAAAGCT	21	1	0.0816251	AtTAS1c	650	670
GTTTGTTATTTTGAAAAGCTT	21	2	0.16325	AtTAS1c	651	671
TTTGTTATTTTGAAAAGCTTG	21	6	0.48975	AtTAS1c	652	672
TTGTTATTTTGAAAAGCTTGA	21	1	0.0816251	AtTAS1c	653	673
TGTTATTTTGAAAAGCTTGAG	21	2	0.16325	AtTAS1c	654	674
TTATTTTGAAAAGCTTGAGTA	21	9	0.734626	AtTAS1c	656	676
ATTTTGAAAAGCTTGAGTAGT	21	2	0.16325	AtTAS1c	658	678
TTTTGAAAAGCTTGAGTAGTT	21	1	0.0816251	AtTAS1c	659	679
TTGAAAAGCTTGAGTAGTTTC	21	2	0.16325	AtTAS1c	661	681
TTGAGTAGTTTCTCTCCGAGG	21	2	0.16325	AtTAS1c	670	690
GAGTAGTTTCTCTCCGAGGTG	21	2	0.16325	AtTAS1c	672	692
TAGTTTCTCTCCGAGGTGTAG	21	4	0.3265	AtTAS1c	675	695
AGTTTCTCTCCGAGGTGTAGC	21	1	0.0816251	AtTAS1c	676	696
TTTCTCTCCGAGGTGTAGCGA	21	16	1.306	AtTAS1c	678	698
TTCTCTCCGAGGTGTAGCGAA	21	1	0.0816251	AtTAS1c	679	699
TCCGAGGTGTAGCGAAGAAGC	21	1	0.0816251	AtTAS1c	684	704
CTTTATGTTTTCACTTTGTAA	21	2	0.16325	AtTAS1c	730	750
TTATGTTTTCACTTTGTAATT	21	1	0.0816251	AtTAS1c	732	752
CTTTGTAATTTTATTTGTGTT	21	1	0.0816251	AtTAS1c	743	763
TTTTATTTGTGTTAATGTACC	21	1	0.0816251	AtTAS1c	751	771
TATTTGTGTTAATGTACCATG	21	1	0.0816251	AtTAS1c	754	774
TTGTGTTAATGTACCATGGCC	21	1	0.0816251	AtTAS1c	757	777
TGTTAATGTACCATGGCCGAT	21	11	0.897876	AtTAS1c	760	780
TTAATGTACCATGGCCGATAT	21	1	0.0816251	AtTAS1c	762	782
TAATGTACCATGGCCGATATC	21	3	0.244875	AtTAS1c	763	783
ATGTACCATGGCCGATATCGG	21	3	0.244875	AtTAS1c	765	785
TGTACCATGGCCGATATCGGT	21	1	0.0816251	AtTAS1c	766	786
ATATCGGTTTTATTGAAAGAA	21	1	0.0816251	AtTAS1c	779	799
GTTTTGGCTTTGCAATCAGTT	21	1	0.0816251	AtTAS1c	816	836
TATACCCTTTCGTAAGCTTCC	21	1	0.0816251	AtTAS1c	850	870
TACCCTTTCGTAAGCTTCCTA	21	1	0.0816251	AtTAS1c	852	872
TTCCTAAGGAATCGTTCATTG	21	1	0.0816251	AtTAS1c	867	887
TGATTTCCACTGCTTCATTGT	21	1	0.0816251	AtTAS1c	886	906

## Sheet: 35S-shc-amiR-AtFT
smallRNA	size	reads	RPMs	gene	start	end	predicted phasiRNAs
AGGAACTTCTATACTTTGGTT	21	1	0.0489036	AtFT	321	341
AACGGCTAAGCCCGACGTCAA	21	1	0.081059	AtTAS1c	14	34
ACGGCTAAGCCCGACGTCAAA	21	2	0.162118	AtTAS1c	15	35
CTAAGCCCGACGTCAAATACC	21	2	0.162118	AtTAS1c	19	39
TAAGCCCGACGTCAAATACCA	21	1	0.081059	AtTAS1c	20	40
CCGACGTCAAATACCAAAAAG	21	3	0.243177	AtTAS1c	25	45
CGACGTCAAATACCAAAAAGA	21	1	0.081059	AtTAS1c	26	46
TCAAGCTCTGCAAATACGATC	21	1	0.081059	AtTAS1c	64	84
ACGATCTGTAAGTCCATCTTA	21	4	0.324236	AtTAS1c	79	99
TAACACAAAAGTGAGATGGGT	21	1	0.081059	AtTAS1c	98	118
GAGATGGGTTCTTAGATCATG	21	1	0.081059	AtTAS1c	110	130
AGATGGGTTCTTAGATCATGT	21	1	0.081059	AtTAS1c	111	131
GATGGGTTCTTAGATCATGTT	21	1	0.081059	AtTAS1c	112	132
TCTTAGATCATGTTCCGCCGT	21	2	0.162118	AtTAS1c	119	139
TCATGTTCCGCCGTTAGATCG	21	5	0.405295	AtTAS1c	126	146
CCGCCGTTAGATCGAGTCATG	21	1	0.081059	AtTAS1c	133	153
CGTTAGATCGAGTCATGGTCT	21	4	0.324236	AtTAS1c	137	157
TTAGATCGAGTCATGGTCTTG	21	1	0.081059	AtTAS1c	139	159
TCATGGTCTTGTCTCATAGAA	21	1	0.081059	AtTAS1c	149	169
TGGTCTTGTCTCATAGAAAGG	21	1	0.081059	AtTAS1c	152	172
TCTCATAGAAAGGTACTTTCG	21	1	0.081059	AtTAS1c	160	180
ACTTTCGTTTACTTCTTTTGA	21	1	0.081059	AtTAS1c	174	194
CTTTCGTTTACTTCTTTTGAG	21	4	0.324236	AtTAS1c	175	195
TTTCGTTTACTTCTTTTGAGT	21	1	0.081059	AtTAS1c	176	196
TTCGTTTACTTCTTTTGAGTA	21	1	0.081059	AtTAS1c	177	197
TTTTGAGTATCGAGTAGAGCG	21	1	0.081059	AtTAS1c	189	209
AGTATCGAGTAGAGCGTCGTC	21	3	0.243177	AtTAS1c	194	214
GTATCGAGTAGAGCGTCGTCT	21	2	0.162118	AtTAS1c	195	215
TATCGAGTAGAGCGTCGTCTA	21	2	0.162118	AtTAS1c	196	216
ATCGAGTAGAGCGTCGTCTAT	21	1	0.081059	AtTAS1c	197	217
TCGAGTAGAGCGTCGTCTATA	21	6	0.486354	AtTAS1c	198	218
TAGAGCGTCGTCTATAGTTAG	21	1	0.081059	AtTAS1c	203	223
AGAGCGTCGTCTATAGTTAGT	21	2	0.162118	AtTAS1c	204	224
GCGTCGTCTATAGTTAGTTTG	21	2	0.162118	AtTAS1c	207	227
GTTAGTTTGAGATTGCGTTTG	21	2	0.162118	AtTAS1c	219	239
AGATTGCGTTTGTCAGAAGTT	21	1	0.081059	AtTAS1c	228	248
TGCGTTTGTCAGAAGTTAGGT	21	2	0.162118	AtTAS1c	232	252
GCGTTTGTCAGAAGTTAGGTT	21	1	0.081059	AtTAS1c	233	253
GTTTGTCAGAAGTTAGGTTCA	21	1	0.081059	AtTAS1c	235	255
AGAAGTTAGGTTCAATGTCCC	21	1	0.081059	AtTAS1c	242	262
GAAGTTAGGTTCAATGTCCCG	21	1	0.081059	AtTAS1c	243	263
AGTTAGGTTCAATGTCCCGGT	21	1	0.081059	AtTAS1c	245	265
CCAATTTTCACCAGCCATGTG	21	2	0.162118	AtTAS1c	266	286
CACCAGCCATGTGTCAGTTTC	21	1	0.081059	AtTAS1c	274	294
CCATGTGTCAGTTTCGTTCCT	21	1	0.081059	AtTAS1c	280	300
CATGTGTCAGTTTCGTTCCTT	21	2	0.162118	AtTAS1c	281	301
ATGTGTCAGTTTCGTTCCTTC	21	2	0.162118	AtTAS1c	282	302
TGTGTCAGTTTCGTTCCTTCC	21	2	0.162118	AtTAS1c	283	303
TTTCGTTCCTTCCCGTCCTCT	21	1	0.081059	AtTAS1c	291	311
TCGTTCCTTCCCGTCCTCTTC	21	1	0.081059	AtTAS1c	293	313
CGTCCTCTTCTTTGATTTCGT	21	1	0.081059	AtTAS1c	304	324
CCTCTTCTTTGATTTCGTTGG	21	1	0.081059	AtTAS1c	307	327
TTTGATTTCGTTGGGTTACGG	21	1	0.081059	AtTAS1c	314	334
TGGGTTACGGATGTTTTCGAG	21	2	0.162118	AtTAS1c	325	345
ATGAAACAGCATTGTTTTGTT	21	1	0.081059	AtTAS1c	346	366
TGTTTTGTTGTGATTTTTCTC	21	1	0.081059	AtTAS1c	358	378
TACAAGCGAATAGACCATTTA	21	1770	143.474	AtTAS1c	379	399	3'D1(+)
AGCGAATAGACCATTTATCGG	21	1	0.081059	AtTAS1c	383	403
GCGAATAGACCATTTATCGGT	21	1	0.081059	AtTAS1c	384	404
ATTTATCGGTGGATCTTAGAA	21	2	0.162118	AtTAS1c	395	415
TCGGTGGATCTTAGAAAATTA	21	4082	330.883	AtTAS1c	400	420	3'D2(+)
TGGATCTTAGAAAATTATTCT	21	21	1.70224	AtTAS1c	404	424
AAATTATTCTAAGTCCAACAT	21	1	0.081059	AtTAS1c	415	435
AATTATTCTAAGTCCAACATA	21	2	0.162118	AtTAS1c	416	436
ATTATTCTAAGTCCAACATAG	21	12	0.972708	AtTAS1c	417	437
TTATTCTAAGTCCAACATAGC	21	54	4.37718	AtTAS1c	418	438
TATTCTAAGTCCAACATAGCG	21	15	1.21588	AtTAS1c	419	439
ATTCTAAGTCCAACATAGCGT	21	48	3.89083	AtTAS1c	420	440
TTCTAAGTCCAACATAGCGTA	21	6972	565.143	AtTAS1c	421	441	3'D3(+)
TCTAAGTCCAACATAGCGTAT	21	9	0.729531	AtTAS1c	422	442
CTAAGTCCAACATAGCGTATT	21	5	0.405295	AtTAS1c	423	443
TAAGTCCAACATAGCGTATTC	21	2	0.162118	AtTAS1c	424	444
AAGTCCAACATAGCGTATTCT	21	1	0.081059	AtTAS1c	425	445
TCCAACATAGCGTATTCTAAG	21	9	0.729531	AtTAS1c	428	448
CAACATAGCGTATTCTAAGTT	21	25	2.02647	AtTAS1c	430	450
ACATAGCGTATTCTAAGTTCA	21	3	0.243177	AtTAS1c	432	452
ATAGCGTATTCTAAGTTCAAC	21	4	0.324236	AtTAS1c	434	454
AGCGTATTCTAAGTTCAACAT	21	2	0.162118	AtTAS1c	436	456
TATTCTAAGTTCAACATATCG	21	7	0.567413	AtTAS1c	440	460
ATTCTAAGTTCAACATATCGA	21	27	2.18859	AtTAS1c	441	461
TTCTAAGTTCAACATATCGAC	21	1421	115.185	AtTAS1c	442	462	3'D4(+)
TCTAAGTTCAACATATCGACG	21	30	2.43177	AtTAS1c	443	463
CTAAGTTCAACATATCGACGA	21	1	0.081059	AtTAS1c	444	464
TTCAACATATCGACGAACTAG	21	4	0.324236	AtTAS1c	449	469
CAACATATCGACGAACTAGAA	21	9	0.729531	AtTAS1c	451	471
AACATATCGACGAACTAGAAA	21	7	0.567413	AtTAS1c	452	472
ACATATCGACGAACTAGAAAA	21	2	0.162118	AtTAS1c	453	473
ATATCGACGAACTAGAAAAGA	21	7	0.567413	AtTAS1c	455	475
TATCGACGAACTAGAAAAGAC	21	2	0.162118	AtTAS1c	456	476
TCGACGAACTAGAAAAGACAT	21	29	2.35071	AtTAS1c	458	478
CGACGAACTAGAAAAGACATT	21	3	0.243177	AtTAS1c	459	479
ACGAACTAGAAAAGACATTGG	21	1	0.081059	AtTAS1c	461	481
CGAACTAGAAAAGACATTGGA	21	3	0.243177	AtTAS1c	462	482
GAACTAGAAAAGACATTGGAC	21	44	3.56659	AtTAS1c	463	483	3'D5(+)
AACTAGAAAAGACATTGGACA	21	16	1.29694	AtTAS1c	464	484
ACTAGAAAAGACATTGGACAT	21	6	0.486354	AtTAS1c	465	485
AAAGACATTGGACATATTCCA	21	2	0.162118	AtTAS1c	471	491
AAGACATTGGACATATTCCAG	21	2	0.162118	AtTAS1c	472	492
TTGGACATATTCCAGGATATG	21	2	0.162118	AtTAS1c	478	498
ATATTCCAGGATATGCAAAAG	21	9	0.729531	AtTAS1c	484	504	3'D6(+)
TATTCCAGGATATGCAAAAGA	21	251	20.3458	AtTAS1c	485	505
ATTCCAGGATATGCAAAAGAA	21	6	0.486354	AtTAS1c	486	506
CCAGGATATGCAAAAGAAAAC	21	2	0.162118	AtTAS1c	489	509
CAGGATATGCAAAAGAAAACA	21	1	0.081059	AtTAS1c	490	510
AATGAATATTGTTTTGAATGT	21	1	0.081059	AtTAS1c	510	530
ATGAATATTGTTTTGAATGTG	21	2	0.162118	AtTAS1c	511	531
TGAATATTGTTTTGAATGTGT	21	4	0.324236	AtTAS1c	512	532
GAATATTGTTTTGAATGTGTT	21	2	0.162118	AtTAS1c	513	533
AATATTGTTTTGAATGTGTTC	21	1	0.081059	AtTAS1c	514	534
ATATTGTTTTGAATGTGTTCA	21	436	35.3417	AtTAS1c	515	535
TATTGTTTTGAATGTGTTCAA	21	175	14.1853	AtTAS1c	516	536
ATTGTTTTGAATGTGTTCAAG	21	4	0.324236	AtTAS1c	517	537
TTGTTTTGAATGTGTTCAAGT	21	115	9.32178	AtTAS1c	518	538
TGTTTTGAATGTGTTCAAGTA	21	1	0.081059	AtTAS1c	519	539
GAATGTGTTCAAGTAAATGAG	21	3	0.243177	AtTAS1c	525	545
AATGTGTTCAAGTAAATGAGA	21	127	10.2945	AtTAS1c	526	546	3'D8(+)
ATGTGTTCAAGTAAATGAGAT	21	304	24.6419	AtTAS1c	527	547
TGTGTTCAAGTAAATGAGATT	21	13	1.05377	AtTAS1c	528	548
TGTTCAAGTAAATGAGATTTT	21	1	0.081059	AtTAS1c	530	550
TTCAAGTAAATGAGATTTTCA	21	1	0.081059	AtTAS1c	532	552
AGTAAATGAGATTTTCAAGTC	21	10	0.81059	AtTAS1c	536	556
TAAATGAGATTTTCAAGTCGT	21	5	0.405295	AtTAS1c	538	558
AAATGAGATTTTCAAGTCGTC	21	2	0.162118	AtTAS1c	539	559
AATGAGATTTTCAAGTCGTCT	21	7	0.567413	AtTAS1c	540	560
ATGAGATTTTCAAGTCGTCTA	21	1	0.081059	AtTAS1c	541	561
ATTTTCAAGTCGTCTAAAGAA	21	71	5.75519	AtTAS1c	546	566
TTTTCAAGTCGTCTAAAGAAC	21	26	2.10753	AtTAS1c	547	567	3'D9(+)
TTTCAAGTCGTCTAAAGAACA	21	442	35.8281	AtTAS1c	548	568
TTCAAGTCGTCTAAAGAACAG	21	64	5.18777	AtTAS1c	549	569
TCAAGTCGTCTAAAGAACAGT	21	7	0.567413	AtTAS1c	550	570
CAAGTCGTCTAAAGAACAGTT	21	13	1.05377	AtTAS1c	551	571
AAGTCGTCTAAAGAACAGTTG	21	3	0.243177	AtTAS1c	552	572
AGTCGTCTAAAGAACAGTTGC	21	2	0.162118	AtTAS1c	553	573
TCGTCTAAAGAACAGTTGCTA	21	11	0.891649	AtTAS1c	555	575
CGTCTAAAGAACAGTTGCTAA	21	4	0.324236	AtTAS1c	556	576
GTCTAAAGAACAGTTGCTAAT	21	4	0.324236	AtTAS1c	557	577
TCTAAAGAACAGTTGCTAATA	21	7	0.567413	AtTAS1c	558	578
TAAAGAACAGTTGCTAATACA	21	22	1.7833	AtTAS1c	560	580
AAGAACAGTTGCTAATACAGT	21	2	0.162118	AtTAS1c	562	582
AGAACAGTTGCTAATACAGTT	21	13	1.05377	AtTAS1c	563	583
TTGCTAATACAGTTACTTATT	21	21	1.70224	AtTAS1c	570	590
ATACAGTTACTTATTTCAATA	21	1	0.081059	AtTAS1c	576	596
ACAGTTACTTATTTCAATAAA	21	1	0.081059	AtTAS1c	578	598
ATTTCAATAAATAATTGGTTC	21	1	0.081059	AtTAS1c	588	608
TTCAATAAATAATTGGTTCTA	21	1	0.081059	AtTAS1c	590	610
TAATACAAAACATATTCGAGG	21	2	0.162118	AtTAS1c	612	632
AATACAAAACATATTCGAGGA	21	1	0.081059	AtTAS1c	613	633
ATACAAAACATATTCGAGGAT	21	1	0.081059	AtTAS1c	614	634
ATATTCGAGGATATGCAGAAA	21	1	0.081059	AtTAS1c	623	643
ATATGCAGAAAAAAAGATGTT	21	7	0.567413	AtTAS1c	633	653
TATGCAGAAAAAAAGATGTTT	21	1	0.081059	AtTAS1c	634	654
GCAGAAAAAAAGATGTTTGTT	21	2	0.162118	AtTAS1c	637	657
AAAAAGATGTTTGTTATTTTG	21	1	0.081059	AtTAS1c	643	663
TTTGTTATTTTGAAAAGCTTG	21	11	0.891649	AtTAS1c	652	672
TGTTATTTTGAAAAGCTTGAG	21	2	0.162118	AtTAS1c	654	674
TTATTTTGAAAAGCTTGAGTA	21	12	0.972708	AtTAS1c	656	676
TATTTTGAAAAGCTTGAGTAG	21	1	0.081059	AtTAS1c	657	677
TTTTGAAAAGCTTGAGTAGTT	21	2	0.162118	AtTAS1c	659	679
TGAAAAGCTTGAGTAGTTTCT	21	2	0.162118	AtTAS1c	662	682
AAAAGCTTGAGTAGTTTCTCT	21	1	0.081059	AtTAS1c	664	684
GCTTGAGTAGTTTCTCTCCGA	21	1	0.081059	AtTAS1c	668	688
TGAGTAGTTTCTCTCCGAGGT	21	1	0.081059	AtTAS1c	671	691
TAGTTTCTCTCCGAGGTGTAG	21	5	0.405295	AtTAS1c	675	695
AGTTTCTCTCCGAGGTGTAGC	21	1	0.081059	AtTAS1c	676	696
TTTCTCTCCGAGGTGTAGCGA	21	13	1.05377	AtTAS1c	678	698
TCTCTCCGAGGTGTAGCGAAG	21	7	0.567413	AtTAS1c	680	700
CGAGGTGTAGCGAAGAAGCAT	21	1	0.081059	AtTAS1c	686	706
GAGGTGTAGCGAAGAAGCATC	21	1	0.081059	AtTAS1c	687	707
ACTTTGTAATGTAATTTTCTT	21	1	0.081059	AtTAS1c	712	732
TGTAATTTTCTTTATGTTTTC	21	1	0.081059	AtTAS1c	721	741
TTTTCTTTATGTTTTCACTTT	21	1	0.081059	AtTAS1c	726	746
TTTCTTTATGTTTTCACTTTG	21	1	0.081059	AtTAS1c	727	747
TCTTTATGTTTTCACTTTGTA	21	2	0.162118	AtTAS1c	729	749
TATTTGTGTTAATGTACCATG	21	1	0.081059	AtTAS1c	754	774
GTGTTAATGTACCATGGCCGA	21	1	0.081059	AtTAS1c	759	779
TGTTAATGTACCATGGCCGAT	21	5	0.405295	AtTAS1c	760	780
TTAATGTACCATGGCCGATAT	21	1	0.081059	AtTAS1c	762	782
TAATGTACCATGGCCGATATC	21	1	0.081059	AtTAS1c	763	783
ATGTACCATGGCCGATATCGG	21	1	0.081059	AtTAS1c	765	785
GTACCATGGCCGATATCGGTT	21	1	0.081059	AtTAS1c	767	787
TACTTCTGTTTTGGCTTTGCA	21	1	0.081059	AtTAS1c	809	829
TTCTGTTTTGGCTTTGCAATC	21	1	0.081059	AtTAS1c	812	832
TGTTTTGGCTTTGCAATCAGT	21	1	0.081059	AtTAS1c	815	835
TTCCTAAGGAATCGTTCATTG	21	1	0.081059	AtTAS1c	867	887

## Sheet: 35S-pri-amiR-AtCH42
smallRNA	size	reads	RPMs	gene	start	end	predicted phasiRNAs
GCCACAGCTTCTTGATCGGTT	21	2	0.16325	AtCH42	936	956
TAAGCCCGACGTCAAATACCA	21	1	0.0487449	AtTAS1c	20	40
AGAGAAAAACAAGAGCGCCGT	21	1	0.0487449	AtTAS1c	44	64
ACGATCTGTAAGTCCATCTTA	21	1	0.0487449	AtTAS1c	79	99
TGGGTTCTTAGATCATGTTCC	21	2	0.0974898	AtTAS1c	114	134
TCATGTTCCGCCGTTAGATCG	21	3	0.146235	AtTAS1c	126	146
TTCCGCCGTTAGATCGAGTCA	21	1	0.0487449	AtTAS1c	131	151
CCGTTAGATCGAGTCATGGTC	21	2	0.0974898	AtTAS1c	136	156
CGTTAGATCGAGTCATGGTCT	21	1	0.0487449	AtTAS1c	137	157
TCGAGTCATGGTCTTGTCTCA	21	1	0.0487449	AtTAS1c	144	164
TCATAGAAAGGTACTTTCGTT	21	1	0.0487449	AtTAS1c	162	182
ACTTTCGTTTACTTCTTTTGA	21	2	0.0974898	AtTAS1c	174	194
CTTTCGTTTACTTCTTTTGAG	21	1	0.0487449	AtTAS1c	175	195
TTTTGAGTATCGAGTAGAGCG	21	1	0.0487449	AtTAS1c	189	209
TTGAGTATCGAGTAGAGCGTC	21	1	0.0487449	AtTAS1c	191	211
TCGAGTAGAGCGTCGTCTATA	21	2	0.0974898	AtTAS1c	198	218
TAGAGCGTCGTCTATAGTTAG	21	1	0.0487449	AtTAS1c	203	223
AGATTGCGTTTGTCAGAAGTT	21	1	0.0487449	AtTAS1c	228	248
CCGGTCCAATTTTCACCAGCC	21	2	0.0974898	AtTAS1c	261	281
CCATGTGTCAGTTTCGTTCCT	21	1	0.0487449	AtTAS1c	280	300
TGTGTCAGTTTCGTTCCTTCC	21	1	0.0487449	AtTAS1c	283	303
TCCTCTTCTTTGATTTCGTTG	21	1	0.0487449	AtTAS1c	306	326
TTGATTTCGTTGGGTTACGGA	21	4	0.19498	AtTAS1c	315	335
ATTGTTTTGTTGTGATTTTTC	21	1	0.0487449	AtTAS1c	356	376
TGTTTTGTTGTGATTTTTCTC	21	1	0.0487449	AtTAS1c	358	378
TACAAGCGAATAGACCATTTA	21	4099	199.805	AtTAS1c	379	399	3'D1(+)
GCGAATAGACCATTTATCGGT	21	5	0.243724	AtTAS1c	384	404
TATCGGTGGATCTTAGAAAAT	21	2	0.0974898	AtTAS1c	398	418
TCGGTGGATCTTAGAAAATTA	21	6578	320.644	AtTAS1c	400	420	3'D2(+)
GGTGGATCTTAGAAAATTATT	21	1	0.0487449	AtTAS1c	402	422
GTGGATCTTAGAAAATTATTC	21	1	0.0487449	AtTAS1c	403	423
TGGATCTTAGAAAATTATTCT	21	54	2.63222	AtTAS1c	404	424
GGATCTTAGAAAATTATTCTA	21	6	0.292469	AtTAS1c	405	425
AAATTATTCTAAGTCCAACAT	21	6	0.292469	AtTAS1c	415	435
AATTATTCTAAGTCCAACATA	21	8	0.389959	AtTAS1c	416	436
ATTATTCTAAGTCCAACATAG	21	20	0.974898	AtTAS1c	417	437
TTATTCTAAGTCCAACATAGC	21	23	1.12113	AtTAS1c	418	438
TATTCTAAGTCCAACATAGCG	21	23	1.12113	AtTAS1c	419	439
ATTCTAAGTCCAACATAGCGT	21	74	3.60712	AtTAS1c	420	440
TTCTAAGTCCAACATAGCGTA	21	9330	454.79	AtTAS1c	421	441	3'D3(+)
TCTAAGTCCAACATAGCGTAT	21	39	1.90105	AtTAS1c	422	442
CTAAGTCCAACATAGCGTATT	21	23	1.12113	AtTAS1c	423	443
TAAGTCCAACATAGCGTATTC	21	9	0.438704	AtTAS1c	424	444
AGTCCAACATAGCGTATTCTA	21	6	0.292469	AtTAS1c	426	446
GTCCAACATAGCGTATTCTAA	21	3	0.146235	AtTAS1c	427	447
TCCAACATAGCGTATTCTAAG	21	17	0.828663	AtTAS1c	428	448
CCAACATAGCGTATTCTAAGT	21	3	0.146235	AtTAS1c	429	449
CAACATAGCGTATTCTAAGTT	21	96	4.67951	AtTAS1c	430	450
AACATAGCGTATTCTAAGTTC	21	3	0.146235	AtTAS1c	431	451
ACATAGCGTATTCTAAGTTCA	21	9	0.438704	AtTAS1c	432	452
CATAGCGTATTCTAAGTTCAA	21	6	0.292469	AtTAS1c	433	453
ATAGCGTATTCTAAGTTCAAC	21	13	0.633684	AtTAS1c	434	454
TAGCGTATTCTAAGTTCAACA	21	3	0.146235	AtTAS1c	435	455
TATTCTAAGTTCAACATATCG	21	5	0.243724	AtTAS1c	440	460
ATTCTAAGTTCAACATATCGA	21	28	1.36486	AtTAS1c	441	461
TTCTAAGTTCAACATATCGAC	21	1941	94.6138	AtTAS1c	442	462	3'D4(+)
TCTAAGTTCAACATATCGACG	21	30	1.46235	AtTAS1c	443	463
CTAAGTTCAACATATCGACGA	21	11	0.536194	AtTAS1c	444	464
TAAGTTCAACATATCGACGAA	21	1	0.0487449	AtTAS1c	445	465
TTCAACATATCGACGAACTAG	21	4	0.19498	AtTAS1c	449	469
CAACATATCGACGAACTAGAA	21	30	1.46235	AtTAS1c	451	471
AACATATCGACGAACTAGAAA	21	29	1.4136	AtTAS1c	452	472
ACATATCGACGAACTAGAAAA	21	5	0.243724	AtTAS1c	453	473
CATATCGACGAACTAGAAAAG	21	3	0.146235	AtTAS1c	454	474
ATATCGACGAACTAGAAAAGA	21	36	1.75482	AtTAS1c	455	475
TATCGACGAACTAGAAAAGAC	21	24	1.16988	AtTAS1c	456	476
ATCGACGAACTAGAAAAGACA	21	2	0.0974898	AtTAS1c	457	477
TCGACGAACTAGAAAAGACAT	21	92	4.48453	AtTAS1c	458	478
CGACGAACTAGAAAAGACATT	21	2	0.0974898	AtTAS1c	459	479
ACGAACTAGAAAAGACATTGG	21	5	0.243724	AtTAS1c	461	481
CGAACTAGAAAAGACATTGGA	21	23	1.12113	AtTAS1c	462	482
GAACTAGAAAAGACATTGGAC	21	312	15.2084	AtTAS1c	463	483	3'D5(+)
AACTAGAAAAGACATTGGACA	21	92	4.48453	AtTAS1c	464	484
ACTAGAAAAGACATTGGACAT	21	15	0.731173	AtTAS1c	465	485
TAGAAAAGACATTGGACATAT	21	2	0.0974898	AtTAS1c	467	487
AGAAAAGACATTGGACATATT	21	4	0.19498	AtTAS1c	468	488
AAAAGACATTGGACATATTCC	21	1	0.0487449	AtTAS1c	470	490
AAAGACATTGGACATATTCCA	21	8	0.389959	AtTAS1c	471	491
AAGACATTGGACATATTCCAG	21	26	1.26737	AtTAS1c	472	492
AGACATTGGACATATTCCAGG	21	7	0.341214	AtTAS1c	473	493
ATTGGACATATTCCAGGATAT	21	1	0.0487449	AtTAS1c	477	497
TTGGACATATTCCAGGATATG	21	6	0.292469	AtTAS1c	478	498
TGGACATATTCCAGGATATGC	21	1	0.0487449	AtTAS1c	479	499
ATATTCCAGGATATGCAAAAG	21	12	0.584939	AtTAS1c	484	504	3'D6(+)
TATTCCAGGATATGCAAAAGA	21	483	23.5438	AtTAS1c	485	505
ATTCCAGGATATGCAAAAGAA	21	9	0.438704	AtTAS1c	486	506
TTCCAGGATATGCAAAAGAAA	21	5	0.243724	AtTAS1c	487	507
TCCAGGATATGCAAAAGAAAA	21	1	0.0487449	AtTAS1c	488	508
CCAGGATATGCAAAAGAAAAC	21	2	0.0974898	AtTAS1c	489	509
CAGGATATGCAAAAGAAAACA	21	4	0.19498	AtTAS1c	490	510
AGGATATGCAAAAGAAAACAA	21	1	0.0487449	AtTAS1c	491	511
ATATGCAAAAGAAAACAATGA	21	2	0.0974898	AtTAS1c	494	514
TATGCAAAAGAAAACAATGAA	21	3	0.146235	AtTAS1c	495	515
AATGAATATTGTTTTGAATGT	21	1	0.0487449	AtTAS1c	510	530
ATGAATATTGTTTTGAATGTG	21	10	0.487449	AtTAS1c	511	531
TGAATATTGTTTTGAATGTGT	21	8	0.389959	AtTAS1c	512	532
GAATATTGTTTTGAATGTGTT	21	6	0.292469	AtTAS1c	513	533
AATATTGTTTTGAATGTGTTC	21	5	0.243724	AtTAS1c	514	534
ATATTGTTTTGAATGTGTTCA	21	301	14.6722	AtTAS1c	515	535
TATTGTTTTGAATGTGTTCAA	21	198	9.65149	AtTAS1c	516	536
ATTGTTTTGAATGTGTTCAAG	21	17	0.828663	AtTAS1c	517	537
TTGTTTTGAATGTGTTCAAGT	21	210	10.2364	AtTAS1c	518	538
TGTTTTGAATGTGTTCAAGTA	21	2	0.0974898	AtTAS1c	519	539
TTTTGAATGTGTTCAAGTAAA	21	2	0.0974898	AtTAS1c	521	541
TTTGAATGTGTTCAAGTAAAT	21	1	0.0487449	AtTAS1c	522	542
TTGAATGTGTTCAAGTAAATG	21	1	0.0487449	AtTAS1c	523	543
TGAATGTGTTCAAGTAAATGA	21	5	0.243724	AtTAS1c	524	544
GAATGTGTTCAAGTAAATGAG	21	4	0.19498	AtTAS1c	525	545
AATGTGTTCAAGTAAATGAGA	21	225	10.9676	AtTAS1c	526	546	3'D8(+)
ATGTGTTCAAGTAAATGAGAT	21	993	48.4037	AtTAS1c	527	547
TGTGTTCAAGTAAATGAGATT	21	46	2.24226	AtTAS1c	528	548
TGTTCAAGTAAATGAGATTTT	21	5	0.243724	AtTAS1c	530	550
AGTAAATGAGATTTTCAAGTC	21	14	0.682428	AtTAS1c	536	556
GTAAATGAGATTTTCAAGTCG	21	1	0.0487449	AtTAS1c	537	557
TAAATGAGATTTTCAAGTCGT	21	3	0.146235	AtTAS1c	538	558
AAATGAGATTTTCAAGTCGTC	21	3	0.146235	AtTAS1c	539	559
AATGAGATTTTCAAGTCGTCT	21	7	0.341214	AtTAS1c	540	560
ATGAGATTTTCAAGTCGTCTA	21	1	0.0487449	AtTAS1c	541	561
ATTTTCAAGTCGTCTAAAGAA	21	103	5.02072	AtTAS1c	546	566
TTTTCAAGTCGTCTAAAGAAC	21	39	1.90105	AtTAS1c	547	567	3'D9(+)
TTTCAAGTCGTCTAAAGAACA	21	591	28.8082	AtTAS1c	548	568
TTCAAGTCGTCTAAAGAACAG	21	105	5.11821	AtTAS1c	549	569
TCAAGTCGTCTAAAGAACAGT	21	28	1.36486	AtTAS1c	550	570
CAAGTCGTCTAAAGAACAGTT	21	44	2.14478	AtTAS1c	551	571
AAGTCGTCTAAAGAACAGTTG	21	25	1.21862	AtTAS1c	552	572
AGTCGTCTAAAGAACAGTTGC	21	2	0.0974898	AtTAS1c	553	573
GTCGTCTAAAGAACAGTTGCT	21	6	0.292469	AtTAS1c	554	574
TCGTCTAAAGAACAGTTGCTA	21	23	1.12113	AtTAS1c	555	575
CGTCTAAAGAACAGTTGCTAA	21	5	0.243724	AtTAS1c	556	576
GTCTAAAGAACAGTTGCTAAT	21	4	0.19498	AtTAS1c	557	577
TCTAAAGAACAGTTGCTAATA	21	18	0.877408	AtTAS1c	558	578
TAAAGAACAGTTGCTAATACA	21	112	5.45943	AtTAS1c	560	580
AAAGAACAGTTGCTAATACAG	21	2	0.0974898	AtTAS1c	561	581
AAGAACAGTTGCTAATACAGT	21	10	0.487449	AtTAS1c	562	582
AGAACAGTTGCTAATACAGTT	21	46	2.24226	AtTAS1c	563	583
AACAGTTGCTAATACAGTTAC	21	1	0.0487449	AtTAS1c	565	585
CAGTTGCTAATACAGTTACTT	21	1	0.0487449	AtTAS1c	567	587
TTGCTAATACAGTTACTTATT	21	92	4.48453	AtTAS1c	570	590
TGCTAATACAGTTACTTATTT	21	1	0.0487449	AtTAS1c	571	591
TAATACAGTTACTTATTTCAA	21	2	0.0974898	AtTAS1c	574	594
ATACAGTTACTTATTTCAATA	21	17	0.828663	AtTAS1c	576	596
TACAGTTACTTATTTCAATAA	21	1	0.0487449	AtTAS1c	577	597
ACAGTTACTTATTTCAATAAA	21	3	0.146235	AtTAS1c	578	598
CTTATTTCAATAAATAATTGG	21	1	0.0487449	AtTAS1c	585	605
TTATTTCAATAAATAATTGGT	21	1	0.0487449	AtTAS1c	586	606
TATTTCAATAAATAATTGGTT	21	1	0.0487449	AtTAS1c	587	607
TTCAATAAATAATTGGTTCTA	21	1	0.0487449	AtTAS1c	590	610
CAATAAATAATTGGTTCTAAT	21	1	0.0487449	AtTAS1c	592	612
AATAAATAATTGGTTCTAATA	21	1	0.0487449	AtTAS1c	593	613
AATAATTGGTTCTAATAATAC	21	1	0.0487449	AtTAS1c	597	617
ATTGGTTCTAATAATACAAAA	21	1	0.0487449	AtTAS1c	601	621
ATAATACAAAACATATTCGAG	21	1	0.0487449	AtTAS1c	611	631
TAATACAAAACATATTCGAGG	21	14	0.682428	AtTAS1c	612	632
AATACAAAACATATTCGAGGA	21	1	0.0487449	AtTAS1c	613	633
TACAAAACATATTCGAGGATA	21	2	0.0974898	AtTAS1c	615	635
TATTCGAGGATATGCAGAAAA	21	2	0.0974898	AtTAS1c	624	644
GATATGCAGAAAAAAAGATGT	21	2	0.0974898	AtTAS1c	632	652
ATATGCAGAAAAAAAGATGTT	21	23	1.12113	AtTAS1c	633	653
TATGCAGAAAAAAAGATGTTT	21	2	0.0974898	AtTAS1c	634	654
TGCAGAAAAAAAGATGTTTGT	21	2	0.0974898	AtTAS1c	636	656
GCAGAAAAAAAGATGTTTGTT	21	4	0.19498	AtTAS1c	637	657
AAAAAAGATGTTTGTTATTTT	21	1	0.0487449	AtTAS1c	642	662
GTTTGTTATTTTGAAAAGCTT	21	1	0.0487449	AtTAS1c	651	671
TTTGTTATTTTGAAAAGCTTG	21	17	0.828663	AtTAS1c	652	672
TTGTTATTTTGAAAAGCTTGA	21	1	0.0487449	AtTAS1c	653	673
TGTTATTTTGAAAAGCTTGAG	21	15	0.731173	AtTAS1c	654	674
GTTATTTTGAAAAGCTTGAGT	21	1	0.0487449	AtTAS1c	655	675
TTATTTTGAAAAGCTTGAGTA	21	17	0.828663	AtTAS1c	656	676
ATTTTGAAAAGCTTGAGTAGT	21	5	0.243724	AtTAS1c	658	678
TTTTGAAAAGCTTGAGTAGTT	21	1	0.0487449	AtTAS1c	659	679
TTGAAAAGCTTGAGTAGTTTC	21	6	0.292469	AtTAS1c	661	681
TGAAAAGCTTGAGTAGTTTCT	21	3	0.146235	AtTAS1c	662	682
AAAAGCTTGAGTAGTTTCTCT	21	1	0.0487449	AtTAS1c	664	684
AAGCTTGAGTAGTTTCTCTCC	21	1	0.0487449	AtTAS1c	666	686
AGCTTGAGTAGTTTCTCTCCG	21	1	0.0487449	AtTAS1c	667	687
GCTTGAGTAGTTTCTCTCCGA	21	1	0.0487449	AtTAS1c	668	688
CTTGAGTAGTTTCTCTCCGAG	21	1	0.0487449	AtTAS1c	669	689
TTGAGTAGTTTCTCTCCGAGG	21	1	0.0487449	AtTAS1c	670	690
TGAGTAGTTTCTCTCCGAGGT	21	2	0.0974898	AtTAS1c	671	691
GAGTAGTTTCTCTCCGAGGTG	21	4	0.19498	AtTAS1c	672	692
AGTAGTTTCTCTCCGAGGTGT	21	2	0.0974898	AtTAS1c	673	693
GTAGTTTCTCTCCGAGGTGTA	21	2	0.0974898	AtTAS1c	674	694
TAGTTTCTCTCCGAGGTGTAG	21	10	0.487449	AtTAS1c	675	695
AGTTTCTCTCCGAGGTGTAGC	21	4	0.19498	AtTAS1c	676	696
GTTTCTCTCCGAGGTGTAGCG	21	1	0.0487449	AtTAS1c	677	697
TTTCTCTCCGAGGTGTAGCGA	21	33	1.60858	AtTAS1c	678	698
TTCTCTCCGAGGTGTAGCGAA	21	1	0.0487449	AtTAS1c	679	699
TCTCTCCGAGGTGTAGCGAAG	21	20	0.974898	AtTAS1c	680	700
CTCTCCGAGGTGTAGCGAAGA	21	1	0.0487449	AtTAS1c	681	701
CCGAGGTGTAGCGAAGAAGCA	21	3	0.146235	AtTAS1c	685	705
CGAGGTGTAGCGAAGAAGCAT	21	2	0.0974898	AtTAS1c	686	706
GAGGTGTAGCGAAGAAGCATC	21	6	0.292469	AtTAS1c	687	707
TGTAGCGAAGAAGCATCATCT	21	1	0.0487449	AtTAS1c	691	711
GCGAAGAAGCATCATCTACTT	21	1	0.0487449	AtTAS1c	695	715
TTTTCTTTATGTTTTCACTTT	21	2	0.0974898	AtTAS1c	726	746
TCTTTATGTTTTCACTTTGTA	21	1	0.0487449	AtTAS1c	729	749
CTTTATGTTTTCACTTTGTAA	21	2	0.0974898	AtTAS1c	730	750
TTATGTTTTCACTTTGTAATT	21	1	0.0487449	AtTAS1c	732	752
CTTTGTAATTTTATTTGTGTT	21	2	0.0974898	AtTAS1c	743	763
TTTTATTTGTGTTAATGTACC	21	3	0.146235	AtTAS1c	751	771
TTTATTTGTGTTAATGTACCA	21	2	0.0974898	AtTAS1c	752	772
TGTGTTAATGTACCATGGCCG	21	2	0.0974898	AtTAS1c	758	778
GTGTTAATGTACCATGGCCGA	21	1	0.0487449	AtTAS1c	759	779
TGTTAATGTACCATGGCCGAT	21	11	0.536194	AtTAS1c	760	780
TTAATGTACCATGGCCGATAT	21	5	0.243724	AtTAS1c	762	782
AATGTACCATGGCCGATATCG	21	1	0.0487449	AtTAS1c	764	784
ATGTACCATGGCCGATATCGG	21	10	0.487449	AtTAS1c	765	785
TGTACCATGGCCGATATCGGT	21	1	0.0487449	AtTAS1c	766	786
GTACCATGGCCGATATCGGTT	21	3	0.146235	AtTAS1c	767	787
TACCATGGCCGATATCGGTTT	21	2	0.0974898	AtTAS1c	768	788
ATATCGGTTTTATTGAAAGAA	21	1	0.0487449	AtTAS1c	779	799
TATGTTACTTCTGTTTTGGCT	21	2	0.0974898	AtTAS1c	804	824
TTCTGTTTTGGCTTTGCAATC	21	1	0.0487449	AtTAS1c	812	832

## Sheet: 35S-shc-amiR-AtCH42
smallRNA	size	reads	RPMs	gene	start	end	predicted phasiRNAs
TGCAGGAATCCAAATAAGGCC	21	1	0.081059	AtCH42	237	257
TATGTCTTTTGTTGAATGTTA	21	1	0.081059	AtCH42	410	430
TTTATGGGTGTTGAAGTAAGA	21	1	0.081059	AtCH42	574	594
TTCCTCGGTTCAGATTGATAG	21	2	0.162118	AtCH42	1119	1139
GAAAAGATCGAGTAACTCCAG	21	1	0.081059	AtCH42	1247	1267
AACGGCTAAGCCCGACGTCAA	21	1	0.0489036	AtTAS1c	14	34
TAAGCCCGACGTCAAATACCA	21	1	0.0489036	AtTAS1c	20	40
AAGCCCGACGTCAAATACCAA	21	1	0.0489036	AtTAS1c	21	41
ACGATCTGTAAGTCCATCTTA	21	1	0.0489036	AtTAS1c	79	99
TGGGTTCTTAGATCATGTTCC	21	2	0.0978072	AtTAS1c	114	134
TCATGTTCCGCCGTTAGATCG	21	7	0.342325	AtTAS1c	126	146
AGATCGAGTCATGGTCTTGTC	21	1	0.0489036	AtTAS1c	141	161
TCGAGTCATGGTCTTGTCTCA	21	1	0.0489036	AtTAS1c	144	164
ATGGTCTTGTCTCATAGAAAG	21	1	0.0489036	AtTAS1c	151	171
ACTTTCGTTTACTTCTTTTGA	21	1	0.0489036	AtTAS1c	174	194
CTTTCGTTTACTTCTTTTGAG	21	1	0.0489036	AtTAS1c	175	195
TTCGTTTACTTCTTTTGAGTA	21	1	0.0489036	AtTAS1c	177	197
TTTTGAGTATCGAGTAGAGCG	21	2	0.0978072	AtTAS1c	189	209
TTGAGTATCGAGTAGAGCGTC	21	1	0.0489036	AtTAS1c	191	211
TGAGTATCGAGTAGAGCGTCG	21	1	0.0489036	AtTAS1c	192	212
GAGTATCGAGTAGAGCGTCGT	21	1	0.0489036	AtTAS1c	193	213
TCGAGTAGAGCGTCGTCTATA	21	4	0.195614	AtTAS1c	198	218
AGAGCGTCGTCTATAGTTAGT	21	1	0.0489036	AtTAS1c	204	224
TCGTCTATAGTTAGTTTGAGA	21	1	0.0489036	AtTAS1c	210	230
CTATAGTTAGTTTGAGATTGC	21	1	0.0489036	AtTAS1c	214	234
TATAGTTAGTTTGAGATTGCG	21	1	0.0489036	AtTAS1c	215	235
TGCGTTTGTCAGAAGTTAGGT	21	3	0.146711	AtTAS1c	232	252
GCGTTTGTCAGAAGTTAGGTT	21	1	0.0489036	AtTAS1c	233	253
CGTTTGTCAGAAGTTAGGTTC	21	2	0.0978072	AtTAS1c	234	254
TTTGTCAGAAGTTAGGTTCAA	21	1	0.0489036	AtTAS1c	236	256
CCAATTTTCACCAGCCATGTG	21	1	0.0489036	AtTAS1c	266	286
ATGTGTCAGTTTCGTTCCTTC	21	1	0.0489036	AtTAS1c	282	302
TGTGTCAGTTTCGTTCCTTCC	21	1	0.0489036	AtTAS1c	283	303
TGTCAGTTTCGTTCCTTCCCG	21	3	0.146711	AtTAS1c	285	305
TTTCGTTCCTTCCCGTCCTCT	21	1	0.0489036	AtTAS1c	291	311
TCTTCTTTGATTTCGTTGGGT	21	3	0.146711	AtTAS1c	309	329
TTCTTTGATTTCGTTGGGTTA	21	1	0.0489036	AtTAS1c	311	331
TTTGATTTCGTTGGGTTACGG	21	4	0.195614	AtTAS1c	314	334
TTGATTTCGTTGGGTTACGGA	21	3	0.146711	AtTAS1c	315	335
TGATTTCGTTGGGTTACGGAT	21	2	0.0978072	AtTAS1c	316	336
TGGGTTACGGATGTTTTCGAG	21	2	0.0978072	AtTAS1c	325	345
TGTTTTGTTGTGATTTTTCTC	21	2	0.0978072	AtTAS1c	358	378
GTGATTTTTCTCTACAAGCGA	21	1	0.0489036	AtTAS1c	367	387
TACAAGCGAATAGACCATTTA	21	5807	283.983	AtTAS1c	379	399	3'D1(+)
GCGAATAGACCATTTATCGGT	21	7	0.342325	AtTAS1c	384	404
CGAATAGACCATTTATCGGTG	21	2	0.0978072	AtTAS1c	385	405
CCATTTATCGGTGGATCTTAG	21	1	0.0489036	AtTAS1c	393	413
TCGGTGGATCTTAGAAAATTA	21	13253	648.12	AtTAS1c	400	420	3'D2(+)
CGGTGGATCTTAGAAAATTAT	21	1	0.0489036	AtTAS1c	401	421
GGTGGATCTTAGAAAATTATT	21	1	0.0489036	AtTAS1c	402	422
GTGGATCTTAGAAAATTATTC	21	1	0.0489036	AtTAS1c	403	423
TGGATCTTAGAAAATTATTCT	21	79	3.86339	AtTAS1c	404	424
GGATCTTAGAAAATTATTCTA	21	4	0.195614	AtTAS1c	405	425
AGAAAATTATTCTAAGTCCAA	21	1	0.0489036	AtTAS1c	412	432
GAAAATTATTCTAAGTCCAAC	21	2	0.0978072	AtTAS1c	413	433
AAAATTATTCTAAGTCCAACA	21	3	0.146711	AtTAS1c	414	434
AAATTATTCTAAGTCCAACAT	21	2	0.0978072	AtTAS1c	415	435
AATTATTCTAAGTCCAACATA	21	4	0.195614	AtTAS1c	416	436
ATTATTCTAAGTCCAACATAG	21	31	1.51601	AtTAS1c	417	437
TTATTCTAAGTCCAACATAGC	21	38	1.85834	AtTAS1c	418	438
TATTCTAAGTCCAACATAGCG	21	20	0.978072	AtTAS1c	419	439
ATTCTAAGTCCAACATAGCGT	21	62	3.03202	AtTAS1c	420	440
TTCTAAGTCCAACATAGCGTA	21	9584	468.692	AtTAS1c	421	441	3'D3(+)
TCTAAGTCCAACATAGCGTAT	21	30	1.46711	AtTAS1c	422	442
CTAAGTCCAACATAGCGTATT	21	26	1.27149	AtTAS1c	423	443
TAAGTCCAACATAGCGTATTC	21	11	0.53794	AtTAS1c	424	444
AAGTCCAACATAGCGTATTCT	21	1	0.0489036	AtTAS1c	425	445
AGTCCAACATAGCGTATTCTA	21	6	0.293422	AtTAS1c	426	446
GTCCAACATAGCGTATTCTAA	21	1	0.0489036	AtTAS1c	427	447
TCCAACATAGCGTATTCTAAG	21	15	0.733554	AtTAS1c	428	448
CCAACATAGCGTATTCTAAGT	21	1	0.0489036	AtTAS1c	429	449
CAACATAGCGTATTCTAAGTT	21	127	6.21076	AtTAS1c	430	450
AACATAGCGTATTCTAAGTTC	21	1	0.0489036	AtTAS1c	431	451
ACATAGCGTATTCTAAGTTCA	21	4	0.195614	AtTAS1c	432	452
CATAGCGTATTCTAAGTTCAA	21	6	0.293422	AtTAS1c	433	453
ATAGCGTATTCTAAGTTCAAC	21	11	0.53794	AtTAS1c	434	454
GTATTCTAAGTTCAACATATC	21	1	0.0489036	AtTAS1c	439	459
TATTCTAAGTTCAACATATCG	21	16	0.782458	AtTAS1c	440	460
ATTCTAAGTTCAACATATCGA	21	46	2.24957	AtTAS1c	441	461
TTCTAAGTTCAACATATCGAC	21	2454	120.009	AtTAS1c	442	462	3'D4(+)
TCTAAGTTCAACATATCGACG	21	46	2.24957	AtTAS1c	443	463
CTAAGTTCAACATATCGACGA	21	2	0.0978072	AtTAS1c	444	464
TTCAACATATCGACGAACTAG	21	2	0.0978072	AtTAS1c	449	469
CAACATATCGACGAACTAGAA	21	52	2.54299	AtTAS1c	451	471
AACATATCGACGAACTAGAAA	21	38	1.85834	AtTAS1c	452	472
ACATATCGACGAACTAGAAAA	21	4	0.195614	AtTAS1c	453	473
CATATCGACGAACTAGAAAAG	21	2	0.0978072	AtTAS1c	454	474
ATATCGACGAACTAGAAAAGA	21	20	0.978072	AtTAS1c	455	475
TATCGACGAACTAGAAAAGAC	21	22	1.07588	AtTAS1c	456	476
ATCGACGAACTAGAAAAGACA	21	3	0.146711	AtTAS1c	457	477
TCGACGAACTAGAAAAGACAT	21	260	12.7149	AtTAS1c	458	478
CGACGAACTAGAAAAGACATT	21	1	0.0489036	AtTAS1c	459	479
GACGAACTAGAAAAGACATTG	21	1	0.0489036	AtTAS1c	460	480
ACGAACTAGAAAAGACATTGG	21	12	0.586843	AtTAS1c	461	481
CGAACTAGAAAAGACATTGGA	21	31	1.51601	AtTAS1c	462	482
GAACTAGAAAAGACATTGGAC	21	648	31.6895	AtTAS1c	463	483	3'D5(+)
AACTAGAAAAGACATTGGACA	21	109	5.33049	AtTAS1c	464	484
ACTAGAAAAGACATTGGACAT	21	19	0.929169	AtTAS1c	465	485
CTAGAAAAGACATTGGACATA	21	2	0.0978072	AtTAS1c	466	486
TAGAAAAGACATTGGACATAT	21	8	0.391229	AtTAS1c	467	487
AGAAAAGACATTGGACATATT	21	1	0.0489036	AtTAS1c	468	488
AAAAGACATTGGACATATTCC	21	5	0.244518	AtTAS1c	470	490
AAAGACATTGGACATATTCCA	21	13	0.635747	AtTAS1c	471	491
AAGACATTGGACATATTCCAG	21	36	1.76053	AtTAS1c	472	492
AGACATTGGACATATTCCAGG	21	15	0.733554	AtTAS1c	473	493
ATTGGACATATTCCAGGATAT	21	2	0.0978072	AtTAS1c	477	497
TTGGACATATTCCAGGATATG	21	2	0.0978072	AtTAS1c	478	498
ATATTCCAGGATATGCAAAAG	21	12	0.586843	AtTAS1c	484	504	3'D6(+)
TATTCCAGGATATGCAAAAGA	21	672	32.8632	AtTAS1c	485	505
ATTCCAGGATATGCAAAAGAA	21	13	0.635747	AtTAS1c	486	506
TTCCAGGATATGCAAAAGAAA	21	2	0.0978072	AtTAS1c	487	507
TCCAGGATATGCAAAAGAAAA	21	1	0.0489036	AtTAS1c	488	508
CCAGGATATGCAAAAGAAAAC	21	1	0.0489036	AtTAS1c	489	509
CAGGATATGCAAAAGAAAACA	21	6	0.293422	AtTAS1c	490	510
AGGATATGCAAAAGAAAACAA	21	1	0.0489036	AtTAS1c	491	511
ATATGCAAAAGAAAACAATGA	21	1	0.0489036	AtTAS1c	494	514
TATGCAAAAGAAAACAATGAA	21	2	0.0978072	AtTAS1c	495	515
ATGAATATTGTTTTGAATGTG	21	12	0.586843	AtTAS1c	511	531
TGAATATTGTTTTGAATGTGT	21	13	0.635747	AtTAS1c	512	532
GAATATTGTTTTGAATGTGTT	21	12	0.586843	AtTAS1c	513	533
AATATTGTTTTGAATGTGTTC	21	6	0.293422	AtTAS1c	514	534
ATATTGTTTTGAATGTGTTCA	21	513	25.0876	AtTAS1c	515	535
TATTGTTTTGAATGTGTTCAA	21	246	12.0303	AtTAS1c	516	536
ATTGTTTTGAATGTGTTCAAG	21	16	0.782458	AtTAS1c	517	537
TTGTTTTGAATGTGTTCAAGT	21	297	14.5244	AtTAS1c	518	538
TGTTTTGAATGTGTTCAAGTA	21	4	0.195614	AtTAS1c	519	539
TTTTGAATGTGTTCAAGTAAA	21	5	0.244518	AtTAS1c	521	541
TTTGAATGTGTTCAAGTAAAT	21	1	0.0489036	AtTAS1c	522	542
TTGAATGTGTTCAAGTAAATG	21	2	0.0978072	AtTAS1c	523	543
TGAATGTGTTCAAGTAAATGA	21	3	0.146711	AtTAS1c	524	544
GAATGTGTTCAAGTAAATGAG	21	18	0.880265	AtTAS1c	525	545
AATGTGTTCAAGTAAATGAGA	21	257	12.5682	AtTAS1c	526	546	3'D8(+)
ATGTGTTCAAGTAAATGAGAT	21	1521	74.3824	AtTAS1c	527	547
TGTGTTCAAGTAAATGAGATT	21	73	3.56996	AtTAS1c	528	548
TGTTCAAGTAAATGAGATTTT	21	6	0.293422	AtTAS1c	530	550
TTCAAGTAAATGAGATTTTCA	21	1	0.0489036	AtTAS1c	532	552
AAGTAAATGAGATTTTCAAGT	21	1	0.0489036	AtTAS1c	535	555
AGTAAATGAGATTTTCAAGTC	21	28	1.3693	AtTAS1c	536	556
GTAAATGAGATTTTCAAGTCG	21	1	0.0489036	AtTAS1c	537	557
TAAATGAGATTTTCAAGTCGT	21	7	0.342325	AtTAS1c	538	558
AAATGAGATTTTCAAGTCGTC	21	1	0.0489036	AtTAS1c	539	559
AATGAGATTTTCAAGTCGTCT	21	10	0.489036	AtTAS1c	540	560
TGAGATTTTCAAGTCGTCTAA	21	2	0.0978072	AtTAS1c	542	562
ATTTTCAAGTCGTCTAAAGAA	21	152	7.43335	AtTAS1c	546	566
TTTTCAAGTCGTCTAAAGAAC	21	88	4.30352	AtTAS1c	547	567	3'D9(+)
TTTCAAGTCGTCTAAAGAACA	21	881	43.0841	AtTAS1c	548	568
TTCAAGTCGTCTAAAGAACAG	21	115	5.62392	AtTAS1c	549	569
TCAAGTCGTCTAAAGAACAGT	21	25	1.22259	AtTAS1c	550	570
CAAGTCGTCTAAAGAACAGTT	21	48	2.34737	AtTAS1c	551	571
AAGTCGTCTAAAGAACAGTTG	21	35	1.71163	AtTAS1c	552	572
AGTCGTCTAAAGAACAGTTGC	21	3	0.146711	AtTAS1c	553	573
GTCGTCTAAAGAACAGTTGCT	21	5	0.244518	AtTAS1c	554	574
TCGTCTAAAGAACAGTTGCTA	21	25	1.22259	AtTAS1c	555	575
CGTCTAAAGAACAGTTGCTAA	21	9	0.440133	AtTAS1c	556	576
GTCTAAAGAACAGTTGCTAAT	21	8	0.391229	AtTAS1c	557	577
TCTAAAGAACAGTTGCTAATA	21	26	1.27149	AtTAS1c	558	578
CTAAAGAACAGTTGCTAATAC	21	1	0.0489036	AtTAS1c	559	579
TAAAGAACAGTTGCTAATACA	21	138	6.7487	AtTAS1c	560	580
AAAGAACAGTTGCTAATACAG	21	3	0.146711	AtTAS1c	561	581
AAGAACAGTTGCTAATACAGT	21	10	0.489036	AtTAS1c	562	582
AGAACAGTTGCTAATACAGTT	21	56	2.7386	AtTAS1c	563	583
GAACAGTTGCTAATACAGTTA	21	4	0.195614	AtTAS1c	564	584
AACAGTTGCTAATACAGTTAC	21	1	0.0489036	AtTAS1c	565	585
CAGTTGCTAATACAGTTACTT	21	1	0.0489036	AtTAS1c	567	587
GTTGCTAATACAGTTACTTAT	21	5	0.244518	AtTAS1c	569	589
TTGCTAATACAGTTACTTATT	21	120	5.86843	AtTAS1c	570	590
TGCTAATACAGTTACTTATTT	21	1	0.0489036	AtTAS1c	571	591
CTAATACAGTTACTTATTTCA	21	1	0.0489036	AtTAS1c	573	593
ATACAGTTACTTATTTCAATA	21	18	0.880265	AtTAS1c	576	596
TACAGTTACTTATTTCAATAA	21	2	0.0978072	AtTAS1c	577	597
CAGTTACTTATTTCAATAAAT	21	1	0.0489036	AtTAS1c	579	599
AGTTACTTATTTCAATAAATA	21	1	0.0489036	AtTAS1c	580	600
TTATTTCAATAAATAATTGGT	21	3	0.146711	AtTAS1c	586	606
TATTTCAATAAATAATTGGTT	21	2	0.0978072	AtTAS1c	587	607
ATTTCAATAAATAATTGGTTC	21	1	0.0489036	AtTAS1c	588	608
TTTCAATAAATAATTGGTTCT	21	1	0.0489036	AtTAS1c	589	609
TTCAATAAATAATTGGTTCTA	21	3	0.146711	AtTAS1c	590	610
AATAAATAATTGGTTCTAATA	21	2	0.0978072	AtTAS1c	593	613
TTGGTTCTAATAATACAAAAC	21	1	0.0489036	AtTAS1c	602	622
TGGTTCTAATAATACAAAACA	21	1	0.0489036	AtTAS1c	603	623
TCTAATAATACAAAACATATT	21	1	0.0489036	AtTAS1c	607	627
ATAATACAAAACATATTCGAG	21	4	0.195614	AtTAS1c	611	631
TAATACAAAACATATTCGAGG	21	31	1.51601	AtTAS1c	612	632
AATACAAAACATATTCGAGGA	21	4	0.195614	AtTAS1c	613	633
TACAAAACATATTCGAGGATA	21	3	0.146711	AtTAS1c	615	635
ATATTCGAGGATATGCAGAAA	21	5	0.244518	AtTAS1c	623	643
TATTCGAGGATATGCAGAAAA	21	1	0.0489036	AtTAS1c	624	644
TTCGAGGATATGCAGAAAAAA	21	2	0.0978072	AtTAS1c	626	646
CGAGGATATGCAGAAAAAAAG	21	1	0.0489036	AtTAS1c	628	648
GATATGCAGAAAAAAAGATGT	21	2	0.0978072	AtTAS1c	632	652
ATATGCAGAAAAAAAGATGTT	21	25	1.22259	AtTAS1c	633	653
TATGCAGAAAAAAAGATGTTT	21	2	0.0978072	AtTAS1c	634	654
ATGCAGAAAAAAAGATGTTTG	21	2	0.0978072	AtTAS1c	635	655
TGCAGAAAAAAAGATGTTTGT	21	2	0.0978072	AtTAS1c	636	656
GCAGAAAAAAAGATGTTTGTT	21	1	0.0489036	AtTAS1c	637	657
AAAAAAAGATGTTTGTTATTT	21	2	0.0978072	AtTAS1c	641	661
AAAAAGATGTTTGTTATTTTG	21	2	0.0978072	AtTAS1c	643	663
AAAAGATGTTTGTTATTTTGA	21	1	0.0489036	AtTAS1c	644	664
AAAGATGTTTGTTATTTTGAA	21	2	0.0978072	AtTAS1c	645	665
GTTTGTTATTTTGAAAAGCTT	21	1	0.0489036	AtTAS1c	651	671
TTTGTTATTTTGAAAAGCTTG	21	22	1.07588	AtTAS1c	652	672
TTGTTATTTTGAAAAGCTTGA	21	1	0.0489036	AtTAS1c	653	673
TGTTATTTTGAAAAGCTTGAG	21	13	0.635747	AtTAS1c	654	674
GTTATTTTGAAAAGCTTGAGT	21	1	0.0489036	AtTAS1c	655	675
TTATTTTGAAAAGCTTGAGTA	21	27	1.3204	AtTAS1c	656	676
TATTTTGAAAAGCTTGAGTAG	21	3	0.146711	AtTAS1c	657	677
ATTTTGAAAAGCTTGAGTAGT	21	7	0.342325	AtTAS1c	658	678
TTTTGAAAAGCTTGAGTAGTT	21	5	0.244518	AtTAS1c	659	679
TTTGAAAAGCTTGAGTAGTTT	21	1	0.0489036	AtTAS1c	660	680
TTGAAAAGCTTGAGTAGTTTC	21	3	0.146711	AtTAS1c	661	681
TGAAAAGCTTGAGTAGTTTCT	21	5	0.244518	AtTAS1c	662	682
AAAAGCTTGAGTAGTTTCTCT	21	2	0.0978072	AtTAS1c	664	684
CTTGAGTAGTTTCTCTCCGAG	21	1	0.0489036	AtTAS1c	669	689
TTGAGTAGTTTCTCTCCGAGG	21	2	0.0978072	AtTAS1c	670	690
TGAGTAGTTTCTCTCCGAGGT	21	7	0.342325	AtTAS1c	671	691
AGTAGTTTCTCTCCGAGGTGT	21	4	0.195614	AtTAS1c	673	693
TAGTTTCTCTCCGAGGTGTAG	21	19	0.929169	AtTAS1c	675	695
AGTTTCTCTCCGAGGTGTAGC	21	7	0.342325	AtTAS1c	676	696
TTTCTCTCCGAGGTGTAGCGA	21	53	2.59189	AtTAS1c	678	698
TTCTCTCCGAGGTGTAGCGAA	21	3	0.146711	AtTAS1c	679	699
TCTCTCCGAGGTGTAGCGAAG	21	19	0.929169	AtTAS1c	680	700
CTCTCCGAGGTGTAGCGAAGA	21	1	0.0489036	AtTAS1c	681	701
TCCGAGGTGTAGCGAAGAAGC	21	3	0.146711	AtTAS1c	684	704
CCGAGGTGTAGCGAAGAAGCA	21	4	0.195614	AtTAS1c	685	705
CGAGGTGTAGCGAAGAAGCAT	21	3	0.146711	AtTAS1c	686	706
GAGGTGTAGCGAAGAAGCATC	21	6	0.293422	AtTAS1c	687	707
TAGCGAAGAAGCATCATCTAC	21	1	0.0489036	AtTAS1c	693	713
GCGAAGAAGCATCATCTACTT	21	1	0.0489036	AtTAS1c	695	715
TTTCTTTATGTTTTCACTTTG	21	1	0.0489036	AtTAS1c	727	747
TTCTTTATGTTTTCACTTTGT	21	3	0.146711	AtTAS1c	728	748
TCTTTATGTTTTCACTTTGTA	21	1	0.0489036	AtTAS1c	729	749
CTTTATGTTTTCACTTTGTAA	21	2	0.0978072	AtTAS1c	730	750
TTATGTTTTCACTTTGTAATT	21	1	0.0489036	AtTAS1c	732	752
CTTTGTAATTTTATTTGTGTT	21	2	0.0978072	AtTAS1c	743	763
TTTATTTGTGTTAATGTACCA	21	9	0.440133	AtTAS1c	752	772
TTATTTGTGTTAATGTACCAT	21	1	0.0489036	AtTAS1c	753	773
TATTTGTGTTAATGTACCATG	21	3	0.146711	AtTAS1c	754	774
TTGTGTTAATGTACCATGGCC	21	5	0.244518	AtTAS1c	757	777
TGTGTTAATGTACCATGGCCG	21	5	0.244518	AtTAS1c	758	778
GTGTTAATGTACCATGGCCGA	21	1	0.0489036	AtTAS1c	759	779
TGTTAATGTACCATGGCCGAT	21	10	0.489036	AtTAS1c	760	780
TTAATGTACCATGGCCGATAT	21	11	0.53794	AtTAS1c	762	782
TAATGTACCATGGCCGATATC	21	3	0.146711	AtTAS1c	763	783
ATGTACCATGGCCGATATCGG	21	4	0.195614	AtTAS1c	765	785
TGTACCATGGCCGATATCGGT	21	1	0.0489036	AtTAS1c	766	786
GTACCATGGCCGATATCGGTT	21	1	0.0489036	AtTAS1c	767	787
ATATCGGTTTTATTGAAAGAA	21	1	0.0489036	AtTAS1c	779	799
TTATGTTACTTCTGTTTTGGC	21	1	0.0489036	AtTAS1c	803	823
TTCTGTTTTGGCTTTGCAATC	21	2	0.0978072	AtTAS1c	812	832
TTTGCAATCAGTTATGCTAGT	21	1	0.0489036	AtTAS1c	824	844
CTTTCGTAAGCTTCCTAAGGA	21	1	0.0489036	AtTAS1c	856	876
TTCGTAAGCTTCCTAAGGAAT	21	1	0.0489036	AtTAS1c	858	878
ATATAATTCTGGGTCAAGAGA	21	1	0.0489036	AtTAS1c	938	958
TGGGTCAAGAGATGAAAATAG	21	1	0.0489036	AtTAS1c	947	967

## Sheet: 35S PVX-shc-amiR-NbSu
smallRNA	size	reads	RPMs	gene	start	end	predicted phasiRNAs
-	-	-	-	NbSu	-	-
TTCTCATGATGGGAGTTGCTT	21	1	0.0787835	NbTAS3	15	35
GATGGGAGTTGCTTCTTGATC	21	1	0.0787835	NbTAS3	22	42
ATGGGAGTTGCTTCTTGATCT	21	1	0.0787835	NbTAS3	23	43
TGGGAGTTGCTTCTTGATCTA	21	7	0.551485	NbTAS3	24	44
GCTTCTTGATCTAAATTTTGG	21	1	0.0787835	NbTAS3	32	52
TCTTGATCTAAATTTTGGTGC	21	1	0.0787835	NbTAS3	35	55
CTTGATCTAAATTTTGGTGCT	21	2	0.157567	NbTAS3	36	56
TGATCTAAATTTTGGTGCTAT	21	1	0.0787835	NbTAS3	38	58
AATTTTGGTGCTATCTTACCT	21	1	0.0787835	NbTAS3	45	65
TGCTATCTTACCTGAGCTTTC	21	2	0.157567	NbTAS3	53	73
TATCTTACCTGAGCTTTCTGA	21	1	0.0787835	NbTAS3	56	76
TTACCTGAGCTTTCTGATCGC	21	11	0.866619	NbTAS3	60	80
TACCTGAGCTTTCTGATCGCC	21	4	0.315134	NbTAS3	61	81
ACCTGAGCTTTCTGATCGCCT	21	1	0.0787835	NbTAS3	62	82
CTGAGCTTTCTGATCGCCTCT	21	1	0.0787835	NbTAS3	64	84
CTTTCTGATCGCCTCTTCTCG	21	1	0.0787835	NbTAS3	69	89
TTTCTGATCGCCTCTTCTCGT	21	1	0.0787835	NbTAS3	70	90
TTCTGATCGCCTCTTCTCGTA	21	3	0.236351	NbTAS3	71	91
CTGATCGCCTCTTCTCGTATT	21	2	0.157567	NbTAS3	73	93
TGATCGCCTCTTCTCGTATTT	21	1	0.0787835	NbTAS3	74	94
ATCGCCTCTTCTCGTATTTTT	21	1	0.0787835	NbTAS3	76	96
TCGCCTCTTCTCGTATTTTTT	21	5	0.393918	NbTAS3	77	97
CGCCTCTTCTCGTATTTTTTG	21	11	0.866619	NbTAS3	78	98
CCTCTTCTCGTATTTTTTGTT	21	4	0.315134	NbTAS3	80	100
CTCTTCTCGTATTTTTTGTTT	21	3	0.236351	NbTAS3	81	101
TCTTCTCGTATTTTTTGTTTT	21	45	3.54526	NbTAS3	82	102
CTTCTCGTATTTTTTGTTTTT	21	3	0.236351	NbTAS3	83	103
TTCTCGTATTTTTTGTTTTTT	21	22	1.73324	NbTAS3	84	104
TCTCGTATTTTTTGTTTTTTC	21	23	1.81202	NbTAS3	85	105
CTCGTATTTTTTGTTTTTTCT	21	4	0.315134	NbTAS3	86	106
TCGTATTTTTTGTTTTTTCTC	21	7	0.551485	NbTAS3	87	107
CGTATTTTTTGTTTTTTCTCT	21	1	0.0787835	NbTAS3	88	108
TTTTTTGTTTTTTCTCTTTTT	21	1	0.0787835	NbTAS3	92	112
TTTTTGTTTTTTCTCTTTTTT	21	1	0.0787835	NbTAS3	93	113
TTTTTTCTCTTTTTTTTTAAT	21	1	0.0787835	NbTAS3	99	119
TTTTTCTCTTTTTTTTTAATT	21	1	0.0787835	NbTAS3	100	120
TTTTCTCTTTTTTTTTAATTT	21	1	0.0787835	NbTAS3	101	121
TTTCTCTTTTTTTTTAATTTT	21	1	0.0787835	NbTAS3	102	122
TTTAATTTTTTAACTTGTTGC	21	2	0.157567	NbTAS3	114	134
TTAATTTTTTAACTTGTTGCT	21	15	1.18175	NbTAS3	115	135
TAATTTTTTAACTTGTTGCTT	21	7	0.551485	NbTAS3	116	136
AATTTTTTAACTTGTTGCTTT	21	5	0.393918	NbTAS3	117	137
ATTTTTTAACTTGTTGCTTTT	21	1	0.0787835	NbTAS3	118	138
TTTTTTAACTTGTTGCTTTTT	21	42	3.30891	NbTAS3	119	139
TTTTTAACTTGTTGCTTTTTA	21	4	0.315134	NbTAS3	120	140
TTTTAACTTGTTGCTTTTTAT	21	2	0.157567	NbTAS3	121	141
TTTAACTTGTTGCTTTTTATT	21	1	0.0787835	NbTAS3	122	142
TTAACTTGTTGCTTTTTATTC	21	13	1.02419	NbTAS3	123	143
TAACTTGTTGCTTTTTATTCC	21	20	1.57567	NbTAS3	124	144
ACTTGTTGCTTTTTATTCCTC	21	3	0.236351	NbTAS3	126	146
CTTGTTGCTTTTTATTCCTCC	21	4	0.315134	NbTAS3	127	147
TTGCTTTTTATTCCTCCACCT	21	1	0.0787835	NbTAS3	131	151
GCTTTTTATTCCTCCACCTAG	21	1	0.0787835	NbTAS3	133	153
CTTTTTATTCCTCCACCTAGC	21	5	0.393918	NbTAS3	134	154
TTTTTATTCCTCCACCTAGCC	21	5	0.393918	NbTAS3	135	155
TTTTATTCCTCCACCTAGCCT	21	8	0.630268	NbTAS3	136	156
TTTATTCCTCCACCTAGCCTA	21	5	0.393918	NbTAS3	137	157
TTATTCCTCCACCTAGCCTAG	21	37	2.91499	NbTAS3	138	158
TATTCCTCCACCTAGCCTAGT	21	11	0.866619	NbTAS3	139	159
ATTCCTCCACCTAGCCTAGTC	21	2	0.157567	NbTAS3	140	160
TTCCTCCACCTAGCCTAGTCT	21	41	3.23012	NbTAS3	141	161
TCCTCCACCTAGCCTAGTCTT	21	14	1.10297	NbTAS3	142	162
CTCCACCTAGCCTAGTCTTCT	21	5	0.393918	NbTAS3	144	164
TCCACCTAGCCTAGTCTTCTT	21	15	1.18175	NbTAS3	145	165
CCACCTAGCCTAGTCTTCTTG	21	3	0.236351	NbTAS3	146	166
CACCTAGCCTAGTCTTCTTGA	21	4	0.315134	NbTAS3	147	167
ACCTAGCCTAGTCTTCTTGAC	21	10	0.787835	NbTAS3	148	168
CCTAGCCTAGTCTTCTTGACC	21	46	3.62404	NbTAS3	149	169
CTAGCCTAGTCTTCTTGACCT	21	49	3.86039	NbTAS3	150	170
TAGCCTAGTCTTCTTGACCTT	21	10	0.787835	NbTAS3	151	171
AGCCTAGTCTTCTTGACCTTG	21	1	0.0787835	NbTAS3	152	172
CCTAGTCTTCTTGACCTTGTA	21	1	0.0787835	NbTAS3	154	174
AGTCTTCTTGACCTTGTAAGA	21	1	0.0787835	NbTAS3	157	177
TCTTCTTGACCTTGTAAGACC	21	3	0.236351	NbTAS3	159	179
CTTCTTGACCTTGTAAGACCT	21	3	0.236351	NbTAS3	160	180
TTCTTGACCTTGTAAGACCTT	21	77	6.06633	NbTAS3	161	181	5'D1(+)
TCTTGACCTTGTAAGACCTTT	21	2	0.157567	NbTAS3	162	182
CTTGACCTTGTAAGACCTTTT	21	1	0.0787835	NbTAS3	163	183
TTGACCTTGTAAGACCTTTTC	21	2	0.157567	NbTAS3	164	184
TGACCTTGTAAGACCTTTTCT	21	5	0.393918	NbTAS3	165	185
GACCTTGTAAGACCTTTTCTT	21	4	0.315134	NbTAS3	166	186
ACCTTGTAAGACCTTTTCTTG	21	2	0.157567	NbTAS3	167	187
CCTTGTAAGACCTTTTCTTGA	21	1	0.0787835	NbTAS3	168	188
CTTGTAAGACCTTTTCTTGAC	21	1	0.0787835	NbTAS3	169	189
TTGTAAGACCTTTTCTTGACC	21	4	0.315134	NbTAS3	170	190
TGTAAGACCTTTTCTTGACCT	21	1	0.0787835	NbTAS3	171	191
TAAGACCTTTTCTTGACCTTG	21	6	0.472701	NbTAS3	173	193
AAGACCTTTTCTTGACCTTGT	21	1	0.0787835	NbTAS3	174	194
AGACCTTTTCTTGACCTTGTA	21	2	0.157567	NbTAS3	175	195
ACCTTTTCTTGACCTTGTAAG	21	1	0.0787835	NbTAS3	177	197
CCTTTTCTTGACCTTGTAAGA	21	1	0.0787835	NbTAS3	178	198
CTTTTCTTGACCTTGTAAGAC	21	2	0.157567	NbTAS3	179	199
TTTTCTTGACCTTGTAAGACC	21	15	1.18175	NbTAS3	180	200
TTTCTTGACCTTGTAAGACCC	21	5	0.393918	NbTAS3	181	201
TTCTTGACCTTGTAAGACCCC	21	16	1.26054	NbTAS3	182	202	5'D2(+)
TCTTGACCTTGTAAGACCCCG	21	2	0.157567	NbTAS3	183	203
TTGACCTTGTAAGACCCCGTG	21	3	0.236351	NbTAS3	185	205
TAAGACCCCGTGCTTTATGTT	21	37	2.91499	NbTAS3	194	214
AAGACCCCGTGCTTTATGTTA	21	4	0.315134	NbTAS3	195	215
AGACCCCGTGCTTTATGTTAT	21	5	0.393918	NbTAS3	196	216
GACCCCGTGCTTTATGTTATA	21	14	1.10297	NbTAS3	197	217
ACCCCGTGCTTTATGTTATAT	21	19	1.49689	NbTAS3	198	218
CCCCGTGCTTTATGTTATATT	21	18	1.4181	NbTAS3	199	219
CCCGTGCTTTATGTTATATTT	21	85	6.6966	NbTAS3	200	220
CCGTGCTTTATGTTATATTTT	21	85	6.6966	NbTAS3	201	221
CGTGCTTTATGTTATATTTTT	21	3	0.236351	NbTAS3	202	222
GTGCTTTATGTTATATTTTTG	21	6	0.472701	NbTAS3	203	223
TTTATGTTATATTTTTGTATT	21	1	0.0787835	NbTAS3	207	227
TTTTTGTATTTTATATTCTTG	21	1	0.0787835	NbTAS3	218	238
TTTGTATTTTATATTCTTGTA	21	1	0.0787835	NbTAS3	220	240
TATATTCTTGTAATTCTTACG	21	1	0.0787835	NbTAS3	229	249
TATTCTTGTAATTCTTACGTT	21	5	0.393918	NbTAS3	231	251
TCTTGTAATTCTTACGTTATG	21	5	0.393918	NbTAS3	234	254
TAATTCTTACGTTATGACTTT	21	1	0.0787835	NbTAS3	239	259
TTCTTACGTTATGACTTTTCG	21	1	0.0787835	NbTAS3	242	262
CTTACGTTATGACTTTTCGAT	21	1	0.0787835	NbTAS3	244	264
TTACGTTATGACTTTTCGATG	21	45	3.54526	NbTAS3	245	265	5'D5(+)
CGTTATGACTTTTCGATGTAA	21	2	0.157567	NbTAS3	248	268
TTATGACTTTTCGATGTAAGA	21	2	0.157567	NbTAS3	250	270
ATGACTTTTCGATGTAAGAAT	21	3	0.236351	NbTAS3	252	272
TGACTTTTCGATGTAAGAATT	21	5	0.393918	NbTAS3	253	273
GACTTTTCGATGTAAGAATTG	21	1	0.0787835	NbTAS3	254	274
CTTTTCGATGTAAGAATTGTT	21	2	0.157567	NbTAS3	256	276
TTTTCGATGTAAGAATTGTTT	21	1	0.0787835	NbTAS3	257	277
TTCGATGTAAGAATTGTTTAG	21	2	0.157567	NbTAS3	259	279
TCGATGTAAGAATTGTTTAGT	21	3	0.236351	NbTAS3	260	280
CGATGTAAGAATTGTTTAGTG	21	3	0.236351	NbTAS3	261	281
GATGTAAGAATTGTTTAGTGT	21	1	0.0787835	NbTAS3	262	282
ATGTAAGAATTGTTTAGTGTC	21	3	0.236351	NbTAS3	263	283
TGTAAGAATTGTTTAGTGTCC	21	8	0.630268	NbTAS3	264	284
GTAAGAATTGTTTAGTGTCCA	21	3	0.236351	NbTAS3	265	285
TAAGAATTGTTTAGTGTCCAT	21	16	1.26054	NbTAS3	266	286
AAGAATTGTTTAGTGTCCATT	21	11	0.866619	NbTAS3	267	287
AGAATTGTTTAGTGTCCATTT	21	2	0.157567	NbTAS3	268	288
GAATTGTTTAGTGTCCATTTT	21	1	0.0787835	NbTAS3	269	289
AATTGTTTAGTGTCCATTTTC	21	2	0.157567	NbTAS3	270	290
ATTGTTTAGTGTCCATTTTCG	21	2	0.157567	NbTAS3	271	291
TGTTTAGTGTCCATTTTCGTT	21	18	1.4181	NbTAS3	273	293
GTTTAGTGTCCATTTTCGTTC	21	2	0.157567	NbTAS3	274	294
TTTAGTGTCCATTTTCGTTCC	21	34	2.67864	NbTAS3	275	295
TTAGTGTCCATTTTCGTTCCT	21	97	7.642	NbTAS3	276	296
TAGTGTCCATTTTCGTTCCTG	21	2	0.157567	NbTAS3	277	297
GTGTCCATTTTCGTTCCTGCC	21	1	0.0787835	NbTAS3	279	299
TGTCCATTTTCGTTCCTGCCC	21	2	0.157567	NbTAS3	280	300
GTCCATTTTCGTTCCTGCCCA	21	1	0.0787835	NbTAS3	281	301
CATTTTCGTTCCTGCCCAACT	21	1	0.0787835	NbTAS3	284	304
ATTTTCGTTCCTGCCCAACTC	21	3	0.236351	NbTAS3	285	305
TTCGTTCCTGCCCAACTCATG	21	58	4.56944	NbTAS3	288	308
CCAACTCATGTTCTCCTTCCT	21	2	0.157567	NbTAS3	299	319
AACTCATGTTCTCCTTCCTTG	21	3	0.236351	NbTAS3	301	321
ACTCATGTTCTCCTTCCTTGT	21	1	0.0787835	NbTAS3	302	322
CTCATGTTCTCCTTCCTTGTC	21	1	0.0787835	NbTAS3	303	323
TTCTCCTTCCTTGTCTATCCC	21	87	6.85417	NbTAS3	309	329
TCCTTCCTTGTCTATCCCTCC	21	1	0.0787835	NbTAS3	312	332
CTATCCCTCCTGAGCTATTCA	21	1	0.0787835	NbTAS3	323	343
CTGAGCTATTCACACATGTTC	21	3	0.236351	NbTAS3	332	352
TCACACATGTTCCTAAAGATC	21	1	0.0787835	NbTAS3	341	361
TTCCTAAAGATCTGAGTTCAA	21	1	0.0787835	NbTAS3	350	370
CCTAAAGATCTGAGTTCAAGA	21	3	0.236351	NbTAS3	352	372
CTAAAGATCTGAGTTCAAGAA	21	1	0.0787835	NbTAS3	353	373
AAGATCTGAGTTCAAGAAACA	21	1	0.0787835	NbTAS3	356	376
CTGAGTTCAAGAAACATGATC	21	2	0.157567	NbTAS3	361	381
